# Supplementary material for: Soil Bacterial Communities Exhibit Strong Biogeographic Patterns at Fine Taxonomic Resolution
Source: mSystems. 2020 Jul 21;5(4):e00540-20. doi: 10.1128/mSystems.00540-20 (PMC7566276; doi:10.1128/mSystems.00540-20)
Supplement: DATA SET S1 [file mSystems.00540-20-sd001.xlsx]

## Sheet: Tab 1
Sample id	AR1A1	AR1A2	AR1A3	AR1B3	AR1C1	AR1C2	AR1C3	AR2A1	AR2A2	AR2A3	AR2B1	AR2B2	AR2B3	AR2C1	AR2C2	AR2C3	HA1A1	HA1A2	HA1A3	HA1B1	HA1B2	HA1B3	HA1C1	HA1C2	HA1C3	HA2A1	HA2A2	HA2A3	HA2B1	HA2B2	HA2B3	HA2C1	HA2C2	HA2C3	SH1A1	SH1A2	SH1A3	SH1B1	SH1B3	SH1C1	SH1C2	SH1C3	SH2A1	SH2A2	SH2A3	SH2B1	SH2B2	SH2B3	SH2C1
Sequencing sample id	SB5750	SB5751	SB5752	SB5755	SB5756	SB5757	SB5758	SB5759	SB5760	SB5761	SB5762	SB5763	SB5764	SB5765	SB5766	SB5767	SB5768	SB5769	SB5770	SB5771	SB5772	SB5773	SB5774	SB5775	SB5776	SB5777	SB5778	SB5779	SB5780	SB5781	SB5782	SB5783	SB5784	SB5785	SB5786	SB5787	SB5788	SB5789	SB5791	SB5792	SB5793	SB5794	SB5795	SB5796	SB5797	SB5798	SB5799	SB5800	SB5801
Deblur Feature Id
34fcdf41ab89ab2faa3cad08aa37ef4a	80	2	8	0	12	14	53	12	37	39	42	18	2	23	11	47	0	0	9	65	7	18	8	10	30	0	11	84	14	33	34	0	10	0	3	2	13	4	11	7	0	3	3	2	0	2	0	0	0
577ff809cf3f259be0c35c901e85fe23	106	14	32	0	0	23	51	65	82	84	57	47	36	78	30	37	0	0	32	15	32	10	80	36	64	13	21	68	56	15	23	90	98	0	29	68	158	14	0	179	166	124	90	175	55	225	181	97	154
fd6fd91fa3b4f098261e21e40af8b246	43	0	0	0	0	0	32	0	0	14	13	6	0	13	12	26	0	0	0	0	0	0	4	0	17	2	16	17	0	24	31	3	8	0	2	0	5	4	0	0	4	0	0	0	0	0	0	0	0
6e051c467a1dea9d2db1def79db930fb	27	0	4	0	0	0	3	0	53	32	27	8	4	11	29	5	0	0	23	24	0	0	0	0	34	0	36	28	0	0	0	17	84	0	0	0	6	2	1	0	0	0	0	5	0	0	2	3	3
a57afaccfd1c2fcde1a3665dd3a24ce4	174	5	22	0	15	0	86	21	34	27	136	42	19	200	33	72	0	0	19	4	0	1	7	0	22	33	0	12	13	5	4	40	34	0	5	0	0	23	0	0	2	0	11	2	0	4	0	3	3
b8e277f95645784380f83b695fc13f85	0	0	0	0	0	0	1	0	0	0	5	0	0	7	0	0	0	0	0	0	0	0	10	0	4	2	9	4	0	0	0	34	50	0	0	0	8	0	0	4	8	7	22	13	7	40	15	10	20
b9670e1305756715274184155da659a3	0	0	3	0	0	0	0	0	0	5	1	4	0	0	0	1	0	0	0	0	0	0	0	0	0	0	0	0	0	0	0	0	0	0	0	0	0	0	0	0	0	0	0	0	0	0	0	0	0
efb07a9dd35dd24366ecc34d880f0262	67	0	24	0	10	0	71	23	52	41	46	33	8	0	27	18	0	0	9	0	0	0	29	13	49	0	27	34	33	0	0	44	61	0	0	18	110	0	0	61	64	63	64	78	36	88	84	54	97
6f65d44bf5805d70b0a9aaeec3007bec	0	0	0	0	0	0	0	9	20	9	29	0	0	0	0	0	0	0	16	3	0	0	0	0	31	0	27	23	7	0	0	16	32	0	2	0	0	0	1	0	0	2	2	0	2	2	0	2	0
06066cdc0c9a2b2b58f80c3efcc26305	15	0	0	0	0	0	1	0	21	17	16	14	0	9	0	0	0	0	3	0	0	0	0	0	12	0	32	24	5	4	0	20	44	0	3	2	0	2	0	5	0	0	0	0	2	2	3	0	4
4f571394acfc4769434cd7b6efa87e1d	110	0	0	0	117	61	57	4	0	0	65	48	4	58	26	93	0	0	10	0	0	0	0	0	0	2	0	0	0	0	0	0	12	0	3	0	0	0	0	0	0	0	6	11	11	7	3	31	6
21f0cc28aa246cd870c5265c0a08a49f	33	0	0	0	0	0	48	0	60	0	35	10	0	8	0	27	0	0	17	24	0	23	0	0	15	2	6	20	0	20	24	3	10	0	0	0	0	0	10	4	0	0	0	0	0	3	0	2	3
6e4da4a53390f40b613a97c45a9f6dad	80	0	3	0	75	30	27	0	0	0	35	34	2	19	5	33	0	0	2	0	0	0	0	0	0	0	0	0	0	0	0	0	8	0	0	0	0	7	0	0	0	0	0	34	2	0	0	4	7
18d209795be1b85c39c82bcea75ad61c	52	0	5	0	29	36	16	25	13	17	52	14	9	128	13	31	0	0	19	87	81	27	76	8	52	22	16	72	36	17	64	81	85	0	23	0	0	16	0	0	0	0	5	8	0	0	0	0	0
60aa635a1ddab128a22d23465117579b	53	8	15	5	6	12	51	28	28	44	46	24	19	0	23	29	0	0	9	0	21	7	52	24	39	0	13	32	33	8	0	50	47	0	0	29	97	0	0	66	73	68	25	109	36	92	96	56	79
285eca5f1580fef7300ebb0ee99f7ab3	49	0	4	0	45	30	25	0	0	0	74	24	0	32	2	50	0	0	7	0	0	0	0	0	0	5	0	0	0	0	0	0	7	0	0	0	0	0	0	0	0	0	0	26	1	1	4	16	9
242cbeb45088b396bb69d19cca74f865	36	0	18	0	2	0	31	14	34	49	18	10	4	18	24	32	0	0	18	0	0	0	13	0	23	2	16	14	0	0	0	0	2	0	0	0	0	2	0	0	1	0	0	0	0	0	0	0	0
2d297f4f124b3468114639faecb540d1	0	0	0	0	0	0	0	0	0	0	0	0	0	0	0	0	0	0	0	0	0	0	0	0	0	0	0	0	0	0	0	0	0	0	0	0	0	0	0	0	0	0	0	0	0	0	0	0	0
9f08b472edc343124844c5cabfc6eb65	157	0	8	0	17	33	102	10	35	15	84	26	0	88	24	34	0	0	11	0	1	0	7	5	21	13	6	10	0	0	0	19	44	0	9	0	0	8	3	0	0	0	0	0	3	5	4	0	0
e8e517f29af02f00bb10db236c2fa450	0	3	7	0	17	21	0	0	0	0	26	0	8	88	0	0	0	0	11	45	41	14	35	15	0	20	22	46	31	28	30	48	40	0	1	0	0	19	0	0	0	0	0	0	3	7	2	0	5
b62694c16d16243920a5ba2b1d4d749a	9	0	0	0	2	0	0	0	3	2	9	2	0	23	8	9	0	0	0	0	0	0	0	1	0	8	2	0	0	0	0	2	1	0	0	0	0	2	0	0	0	0	0	0	0	1	0	0	0
8fc6189333ac8e3aaa31e2c2809fd842	14	0	8	0	0	0	18	10	20	21	16	10	0	4	5	0	0	0	0	0	0	0	0	2	3	0	3	0	0	3	0	0	5	0	0	5	0	15	0	0	19	0	3	0	2	7	4	0	6
c94a1683c37d6e91d584025d5ca199ce	0	0	0	0	0	0	0	0	0	0	0	0	0	0	0	0	0	0	0	0	0	0	0	0	0	0	0	0	0	0	0	0	0	0	0	0	0	0	0	0	0	0	0	0	0	0	0	0	0
91a3cf08715c6b494b95737521b28737	19	0	7	0	0	0	32	9	30	25	15	0	3	3	14	12	0	0	0	14	0	0	0	0	5	0	8	23	9	0	13	5	9	0	0	0	0	0	0	0	4	0	0	0	0	0	2	2	0
6a361734e1b422fc26c8304d83054d83	62	0	24	0	9	0	8	32	50	40	35	15	20	25	19	13	0	0	8	0	0	0	14	22	16	2	6	11	7	0	0	3	11	0	0	4	5	2	0	14	14	6	5	9	4	9	10	10	16
42b29bcbca81803f8724515948549cb8	0	0	1	0	0	8	0	0	0	1	3	2	2	0	0	0	0	0	0	0	0	0	0	0	2	0	0	5	0	0	0	0	0	0	2	0	0	1	0	0	0	0	0	0	0	0	0	0	1
90b2399191eb433e5d88277db760f03d	18	0	0	0	0	0	0	0	2	0	26	6	2	24	3	2	0	0	0	0	0	0	5	0	4	12	3	0	0	1	0	0	3	0	1	4	3	0	0	0	0	0	0	0	0	7	4	0	5
10aa314a974af2ed0a1fd70cde2bd0b0	4	0	2	0	0	0	0	0	5	2	33	13	2	23	0	0	0	0	0	0	0	0	3	0	6	0	7	0	0	0	0	0	20	0	0	4	0	0	0	2	0	0	13	14	8	12	0	8	12
c66c7399445ec58237e8a6c13665d892	13	0	0	0	0	0	0	0	0	0	0	0	0	0	0	0	0	0	0	0	0	0	0	0	0	0	0	0	0	0	0	0	0	0	0	0	0	0	0	0	0	0	0	0	0	0	0	0	0
0b5f1c63ef13bec5f2dc14d647f7922a	0	0	0	0	0	0	0	0	0	0	11	0	0	3	3	1	0	0	0	0	0	0	0	0	0	0	0	3	0	0	0	11	19	0	2	0	1	0	0	5	0	6	7	11	6	13	7	10	22
777aa0cf57cba147bef9370fc1b9c922	2	0	0	0	0	0	0	0	0	0	3	0	0	6	3	0	0	0	0	0	0	0	0	0	0	2	0	0	0	0	0	3	6	0	0	0	4	2	0	2	0	4	0	5	0	0	0	0	0
afcf1a85d986b57113c81a109725c098	53	0	6	2	5	14	11	0	2	2	20	0	4	127	10	12	28	0	0	6	1	0	22	1	18	16	11	46	25	2	12	43	40	0	0	0	0	18	0	0	0	0	0	5	0	1	0	0	0
948acf25d795253f2ab3fb535636d346	0	0	0	0	0	0	11	6	10	8	7	5	0	0	3	0	0	0	0	0	0	0	0	0	0	1	0	0	4	1	0	0	3	0	2	0	0	0	0	0	0	0	0	5	0	0	0	0	0
29d7e244b8b2e91c23095a8c8edf6b5b	283	14	110	1	282	139	288	117	86	147	57	110	45	92	60	74	0	0	47	6	34	19	52	105	41	9	15	32	92	50	24	17	18	0	8	23	119	10	0	69	59	43	56	127	37	130	116	63	83
b7fc4198d12d13b4c9b3e1cbce29060b	112	4	11	0	15	21	39	12	21	10	76	29	5	118	21	51	0	0	12	0	1	1	0	0	14	11	6	8	0	0	0	21	25	0	6	0	0	14	0	0	0	0	0	2	0	3	0	0	3
9bc101ccc40929e037d07a52b2911c5a	0	0	0	0	0	1	2	0	2	0	0	3	0	0	0	1	0	0	0	0	0	0	6	0	2	0	0	1	0	0	0	7	13	0	0	1	1	0	0	19	1	2	0	0	0	1	0	0	0
c605250f2fa516df4c135d0e636ede77	0	0	0	0	0	0	0	0	0	0	0	0	0	0	0	0	0	0	0	0	0	0	0	0	0	0	0	0	0	0	0	0	0	0	0	0	0	0	0	0	0	0	0	0	0	0	0	0	0
43cab44d4b08ed571a253b36a17d4d8f	5	0	1	0	0	0	0	0	12	0	7	20	2	8	0	0	0	0	0	0	0	0	0	0	0	0	3	0	0	0	0	0	9	0	0	11	25	0	0	28	27	22	7	5	5	0	12	9	19
f4e0dc3ff9179591c5178bedfca01a9d	103	0	7	0	14	50	92	6	63	67	101	51	0	51	31	120	0	0	11	0	21	0	21	49	36	0	13	9	12	10	0	30	29	0	3	0	0	3	0	19	0	2	33	8	1	16	7	6	2
50e5e25aecdf595e1e6c108a9e5aec5a	5	0	0	0	0	0	0	0	0	0	3	0	0	5	0	0	0	0	0	0	0	0	0	3	0	0	0	0	0	0	0	0	3	0	0	0	0	0	0	0	0	0	0	0	0	0	0	0	0
e1b6c9a7589185b9df6d939d05af6279	43	3	32	0	2	8	98	47	38	18	6	40	11	75	38	15	0	0	0	0	0	0	15	0	86	11	3	17	43	0	0	6	72	0	0	0	18	7	0	17	19	20	8	9	1	5	6	6	14
db05d49a2dde214d8c41590680e0be98	29	1	11	0	7	10	0	18	2	11	9	7	13	0	0	23	0	0	0	0	0	0	12	9	9	0	7	7	12	0	2	2	6	0	0	1	0	0	0	4	5	0	0	14	7	0	2	1	6
b2cd5f6981ff6bb3f7bc8bd6b99c4251	13	0	0	0	0	7	0	2	0	0	8	2	0	0	0	0	0	0	0	0	0	0	0	0	2	0	0	0	0	0	0	0	0	0	0	0	0	2	0	0	0	0	0	0	0	1	0	0	0
7ed8328b415e910bcef6bf91a09eeaff	4	0	0	0	0	4	4	2	4	4	6	3	0	0	2	0	0	0	0	0	0	0	0	0	2	0	0	0	0	0	0	0	1	0	0	0	0	0	0	0	0	0	0	0	0	0	0	0	0
7c5c1e8daf3cfe5a2b7273d48f17bac8	0	0	0	0	0	0	1	0	0	0	11	4	0	0	0	0	0	0	0	0	0	0	3	0	13	0	3	0	0	0	0	18	7	0	3	0	2	0	0	7	1	8	14	19	5	15	6	5	11
fa128836982040628c0764922f171ef5	0	0	0	0	0	0	16	0	23	17	0	6	0	0	0	0	0	0	0	0	0	0	0	0	0	0	0	2	0	3	7	0	5	0	2	0	0	0	0	0	10	0	4	0	3	0	4	6	0
bcdc37dd92f33bccfa003ee3ccf32d2b	0	0	0	0	0	0	0	0	0	0	0	0	0	0	0	0	0	0	0	0	0	0	0	0	0	0	0	0	0	0	0	0	0	0	0	0	0	0	0	0	0	0	0	0	0	0	0	0	0
33a3aa93caabab2a294f095fdc88b7d3	0	0	0	0	18	15	12	0	12	16	16	0	8	11	0	26	0	0	0	36	20	0	0	9	0	3	9	4	0	13	23	50	31	2	10	0	0	0	2	2	0	0	3	0	0	0	0	0	0
e2c39f0a5b8466ab56adecd3aa24f3e2	0	0	1	0	0	0	0	0	6	0	4	9	5	7	5	0	0	0	0	0	0	0	3	0	0	0	0	0	0	0	0	0	0	0	0	1	0	1	0	1	9	0	4	4	1	3	7	2	2
70a1c925477d14add84ebe41ce9a33ff	0	0	0	0	0	4	3	0	0	0	21	1	0	11	0	3	0	0	4	0	0	2	3	1	4	0	5	7	0	0	2	22	9	0	0	2	0	0	0	0	1	0	2	0	2	5	0	1	3
64e826b7246816e03463764958316745	8	0	0	0	0	0	5	0	0	0	24	4	0	9	0	2	0	0	0	0	0	0	0	0	1	2	0	0	0	0	0	1	0	0	2	0	0	0	0	0	0	0	0	6	0	5	3	2	9
9c5db54df4ccc3e30d9d023d3f79b0f3	10	0	0	0	0	30	9	1	17	6	0	4	0	3	3	6	0	0	2	21	0	2	6	2	5	0	3	12	7	2	0	33	17	0	0	0	0	0	0	0	0	0	0	0	0	0	0	1	0
e5f895dd954e09460fd5bf0b28c30598	20	0	0	0	3	0	18	16	14	11	0	7	6	0	6	0	0	0	0	0	0	0	11	6	0	0	2	0	15	0	0	3	0	0	0	17	25	0	0	17	24	19	46	72	23	92	62	40	66
9d341571b256033144a65fb420de0efe	0	0	0	0	0	0	0	0	0	0	0	0	0	0	2	0	0	0	0	0	0	0	0	0	0	0	0	0	0	0	0	0	0	0	0	0	1	0	0	0	0	0	0	0	0	0	0	0	0
98775c00cacf16efc27a765e676edbd1	0	0	0	0	0	0	0	0	0	0	5	0	0	1	0	0	0	0	0	0	0	0	0	0	0	0	0	0	0	0	0	0	0	0	1	0	1	0	0	0	0	0	0	0	0	0	0	0	0
466e7f30ccaac9b6c13660f31462a552	0	0	0	0	0	0	0	0	10	0	9	6	0	0	2	0	0	0	0	0	0	0	0	0	0	0	0	0	0	0	0	0	0	0	0	0	0	0	0	0	0	0	2	0	0	2	0	2	2
9caf4e895b495bd28b009a1c0ab49583	0	0	0	0	0	0	0	0	0	0	0	0	0	0	0	0	0	0	0	0	0	0	0	0	0	0	0	0	0	0	0	0	0	0	0	0	0	0	0	0	0	0	0	0	0	0	0	0	0
c7909b2be8a24ee54f5004659814b287	0	0	0	0	0	0	0	0	0	0	5	0	0	6	0	2	0	0	0	0	0	0	0	0	2	0	0	0	0	0	0	3	0	0	0	2	1	0	0	3	3	0	3	3	0	8	0	5	1
a7b6d0410d94b3ec1b0c9973b7d357b8	3	0	5	0	0	0	0	0	0	0	0	0	2	17	0	3	0	0	0	0	0	0	0	0	0	0	0	0	0	0	0	0	1	0	0	0	0	4	0	0	0	0	0	0	0	0	0	0	0
feeb45f24063289c144a78bf36d7f5aa	44	0	12	0	0	0	36	33	53	42	23	33	0	16	12	30	0	0	0	0	0	0	17	28	32	0	0	0	25	0	0	59	19	0	0	3	41	5	2	70	73	46	66	54	14	77	27	28	64
61c195024f302b8edf881a98b7bbe0f0	14	0	3	0	0	0	8	0	9	10	20	12	0	29	7	0	0	0	0	0	0	0	0	4	18	2	0	3	0	0	0	4	15	0	2	0	5	3	0	4	2	4	0	12	1	15	2	5	6
086e744d4c70b47e2c9903eac8c73860	9	0	0	0	0	0	2	0	2	1	4	0	0	0	1	0	0	0	0	0	0	0	0	2	3	0	0	3	0	0	0	1	1	0	0	0	0	0	0	0	0	0	3	11	0	17	0	0	11
fe33658abeeb6755e81d856c8eaf9bef	9	0	0	0	4	2	4	2	15	0	18	0	0	5	3	0	0	0	0	0	0	0	0	0	0	0	6	0	0	0	0	4	10	0	0	0	0	0	0	2	2	0	0	0	3	2	5	2	0
568a0152442ff586460db060b3c87a4a	3	0	1	0	0	0	0	0	0	0	0	0	2	15	0	0	0	0	3	0	0	0	0	0	0	0	0	2	0	0	0	11	16	0	1	2	1	3	0	1	0	0	0	0	3	3	0	0	1
2ac22c4e23bd154ec5a609f2c832adf4	0	0	0	0	0	0	0	0	0	0	0	0	0	3	0	0	0	0	0	0	0	0	0	0	0	0	0	0	0	0	0	0	0	0	0	0	0	0	0	0	0	0	0	0	0	0	0	0	0
02cf4a6e6938345e990ba8d31e981ea0	0	0	0	0	0	0	0	0	5	2	2	0	1	0	0	1	0	0	0	0	0	0	3	3	2	0	0	3	0	0	0	1	0	0	0	0	0	0	0	0	0	0	2	2	0	3	0	0	5
3b9967cd85c369629e1f44586f0bc4aa	0	0	0	0	0	0	0	0	0	0	0	0	0	4	0	0	0	0	0	0	0	0	0	4	0	0	0	0	0	0	0	0	0	0	0	0	0	0	0	0	0	0	0	0	0	0	0	0	0
836600aea9aaa553565095c8f0ff19c3	13	1	6	0	3	0	0	3	0	10	0	7	0	4	0	5	0	0	0	0	0	0	4	2	2	0	0	0	0	0	0	0	0	0	0	0	0	0	0	5	3	0	0	6	0	6	0	4	3
f8de40ef61ca8c979cc8d95f88f3a3a5	0	0	0	0	0	0	0	0	0	0	4	0	0	8	0	0	0	0	0	0	0	0	2	0	0	0	0	0	0	0	0	0	0	0	0	0	1	0	0	2	0	0	0	0	3	2	1	3	0
cb7aa6c70256727c45105ed495f04b7d	2	0	0	0	0	0	0	0	0	0	0	0	0	0	0	0	0	0	0	0	0	0	0	0	2	0	0	0	0	0	0	2	0	0	0	0	0	0	0	0	0	0	1	0	0	0	0	0	2
befdf04dd429d1ce414f0705bc78d036	7	0	6	0	3	11	3	2	7	9	6	0	0	8	0	6	0	0	2	2	3	0	4	7	8	0	3	0	5	0	8	2	5	0	0	0	0	3	0	0	0	0	0	0	0	0	0	5	0
9e5310c2495b249adf51dc19b73ff7f1	5	0	0	0	0	0	0	0	6	0	0	2	0	0	0	0	0	0	0	2	0	0	0	0	0	0	2	3	6	0	0	0	0	0	0	0	0	0	0	0	4	0	0	11	6	0	0	0	11
f93a632260f78bad68447f73b40dca5a	0	0	0	0	0	0	4	0	1	2	4	1	0	1	1	0	0	0	2	0	0	0	0	0	2	0	0	3	0	0	0	0	0	0	0	0	0	0	0	2	1	2	0	10	4	3	0	0	0
a6f00b9b60e701bae5888d5ab9c4c6b8	23	0	4	0	2	11	9	0	5	0	19	1	2	39	6	6	0	0	0	2	0	0	9	0	13	2	7	5	3	0	3	0	8	0	2	0	0	0	0	0	0	2	0	0	0	0	0	0	2
7941ede7dc15727aa286770b58354179	0	0	0	0	0	0	0	0	0	2	3	4	0	0	4	0	0	0	0	0	0	0	0	0	0	0	0	0	0	0	0	0	0	0	0	1	2	0	0	0	0	0	2	1	4	0	8	0	4
a8d0ea48880aea8819c5c90ff2d7831e	0	0	0	0	0	0	2	0	2	0	0	0	0	5	2	0	0	0	0	0	0	0	0	0	0	0	0	0	0	0	0	0	0	0	0	0	0	0	0	5	3	2	0	0	0	3	0	0	0
354cffd13ae1f475792ea2e1370b4a12	0	0	0	0	0	0	0	0	0	0	5	2	0	0	0	0	0	0	0	0	0	0	0	0	3	0	0	0	0	0	0	0	5	0	0	0	0	0	0	0	0	0	0	0	3	0	4	0	12
699f99efc6597aaac89c7595094f0f47	17	3	11	2	3	0	0	20	10	11	6	13	21	7	4	8	0	0	13	0	0	0	4	12	6	0	0	18	7	0	0	2	7	0	0	28	22	0	0	25	25	10	33	92	38	128	67	81	81
2fd7eb895dc4b9ceb1a28cd56db1d634	0	0	3	0	0	3	0	0	0	0	21	5	0	37	4	5	0	0	0	0	0	0	0	0	3	3	0	0	0	0	0	4	11	0	0	0	0	3	0	0	0	4	0	5	4	5	0	3	1
2e30604bae865e450731a3ad2e52526a	0	0	0	0	0	0	3	0	0	0	11	2	0	0	0	0	0	0	0	0	0	0	2	1	4	0	0	5	7	0	0	0	8	0	0	0	0	0	0	0	0	0	0	6	0	0	0	0	0
157cac44f02fb2b13ccc493813385ad0	0	0	0	0	0	0	0	0	0	0	0	7	0	0	0	0	0	0	0	0	0	0	0	0	0	0	0	0	0	0	0	0	0	0	0	0	0	0	0	0	0	0	0	0	0	0	0	0	0
faa38f9d5cbfb414824199437fd66e30	0	0	0	0	0	0	0	0	51	14	0	6	3	0	0	0	0	0	0	0	0	0	0	0	18	0	15	0	0	0	0	0	30	0	0	0	0	0	0	0	2	0	3	0	0	0	0	0	3
361e84e08fde45c9896213d289d6e1b5	5	0	3	0	0	0	0	0	0	0	0	2	0	0	2	0	0	0	0	0	0	0	0	0	3	0	6	0	0	0	0	4	0	0	0	0	0	0	0	0	0	0	0	0	0	0	0	0	0
559719ae3ad4bf99421e781e78009ace	0	0	0	0	0	0	0	0	0	0	0	0	0	0	0	0	0	0	0	0	0	0	0	0	0	0	0	0	0	0	0	0	0	0	0	0	0	0	0	0	0	0	0	0	0	0	0	0	0
43ea192dae81a3de78dcecf23a6cb356	0	2	0	0	0	0	0	0	0	0	0	0	0	14	0	0	0	0	0	0	0	0	11	0	12	2	6	4	0	0	0	9	34	0	0	0	0	0	0	5	0	3	2	0	0	0	1	0	0
eb13c24b55d4c41104f8ef47906a2bc4	0	0	0	0	0	0	0	0	0	0	0	0	0	0	0	0	0	0	0	0	0	0	0	0	0	0	0	0	0	0	0	0	2	0	0	0	2	0	0	0	0	0	3	0	1	5	0	3	0
4b856f826657ba298f3b77a245c40c94	0	0	0	0	0	0	0	0	0	0	0	0	0	0	0	0	0	0	0	0	0	0	0	0	0	0	0	0	0	0	0	0	0	0	0	0	0	0	0	0	0	0	0	0	0	0	0	0	0
84d3ef71ad9554230dbe1e44af8c660c	0	0	0	0	0	2	0	5	8	4	0	0	2	0	4	1	0	0	0	0	0	0	0	0	2	0	2	0	6	0	0	1	2	0	0	0	0	0	0	0	0	0	0	0	0	0	0	0	0
62e5a032938d7ac44292a527e4d861e3	0	0	0	0	0	5	8	0	7	9	7	3	0	0	1	1	0	0	1	0	0	0	0	0	0	0	6	0	0	0	0	1	5	0	0	0	3	0	0	0	0	0	0	0	0	0	0	0	0
697379432ec6954bfb873a06660ca6dd	13	0	0	0	0	0	0	4	4	3	13	5	1	32	0	5	0	0	0	0	0	0	6	4	0	4	0	0	0	0	0	17	23	0	0	0	0	3	0	0	0	0	0	4	2	4	0	0	0
6f6153ec79a42e7774272b395f5c1c35	13	0	1	0	0	9	3	0	0	0	7	5	1	19	1	8	0	0	0	0	0	0	0	4	0	1	4	1	2	0	0	9	11	0	0	0	0	0	0	0	0	0	0	0	2	0	2	0	0
8631200e60215e8b011e38368df6ada3	5	0	0	0	0	0	4	2	0	7	0	5	2	0	3	9	0	0	0	0	0	0	0	0	0	0	1	0	0	0	0	2	5	0	0	2	0	0	0	0	2	0	4	0	0	3	0	3	6
aea8c1183072a39245b8f27a719ac8c0	7	0	0	0	0	0	0	0	0	0	0	0	0	4	2	4	0	0	0	0	0	0	0	0	0	0	0	0	0	0	0	0	0	0	0	0	0	0	0	0	0	0	0	0	0	2	2	0	0
5c8dd2e9011d8039a044ea4028346125	2	0	0	0	21	0	0	0	0	0	0	0	0	0	0	0	0	0	0	0	0	0	0	0	0	0	0	0	3	0	0	0	5	0	0	0	0	0	0	0	0	0	0	0	0	0	0	0	0
acde9dfcc6a272078bd374214c622836	0	0	0	0	0	0	0	2	0	2	30	0	0	12	5	4	0	0	0	0	0	0	4	0	9	0	1	0	2	0	0	4	17	0	0	0	0	0	0	0	0	3	10	4	0	1	9	0	1
328f54215fbbe5c8606014834034dd6b	47	0	0	0	26	2	0	0	0	0	0	0	0	0	0	2	0	0	0	0	0	0	0	0	0	0	0	0	0	0	0	0	0	0	0	0	0	0	0	0	0	0	0	0	0	0	0	0	0
5ce4cb6bb064fff57d014d077e7c021d	0	0	0	0	1	2	0	0	7	0	10	0	0	0	4	0	0	0	5	3	0	0	12	0	0	0	0	10	2	0	0	0	8	0	0	1	0	0	0	0	10	4	6	0	0	5	5	6	0
557dcf969cbc34c4a65fa1aa6e59a16c	0	0	0	0	0	0	0	1	0	0	0	5	0	5	5	0	0	0	0	0	0	0	0	0	0	0	0	0	0	0	0	1	5	0	0	0	2	0	0	0	0	0	0	0	0	1	3	2	0
2730894adea1c8ccffe937f808cd2f3e	19	0	8	0	0	0	17	3	0	0	0	0	0	5	0	5	0	0	0	0	0	0	0	0	0	0	0	0	14	0	0	0	0	0	0	23	18	0	0	7	19	16	29	64	18	76	79	42	53
707fe3b35c58401f855278b6ba3e7790	0	0	1	0	0	0	0	0	0	0	4	1	0	0	0	0	0	0	0	0	0	0	3	0	0	0	2	2	0	0	0	0	0	0	0	0	0	0	0	0	0	0	0	0	0	0	0	0	0
b9cbb0d434138a3387fb351943f5793c	0	0	0	0	0	0	0	0	0	0	0	0	0	0	0	1	0	0	0	0	0	0	2	0	0	0	0	0	0	0	0	2	0	0	0	0	0	0	0	0	0	0	0	0	0	0	0	0	0
a649771e063aaf518feb59aecef1483f	0	0	0	0	0	0	0	0	0	0	0	0	0	0	0	0	0	0	0	2	0	0	0	0	0	0	0	0	0	0	0	0	0	0	0	0	0	0	0	0	0	0	0	0	0	0	0	0	0
5cc74e70ab93897a1bdb972d29f4318c	0	0	0	0	0	0	0	0	0	0	0	0	0	0	0	0	0	0	0	0	0	0	0	0	0	0	0	0	0	0	0	0	0	0	0	0	0	0	0	0	0	0	0	2	0	0	0	0	0
04fff059872c99c60873f8932ebab660	0	0	0	0	0	0	0	1	0	0	0	0	0	0	1	0	0	0	0	0	0	0	0	0	0	0	0	0	0	0	0	0	0	0	0	0	0	0	0	0	0	0	0	0	0	0	0	0	0
fcf46a1f85bb4435acb2b2aaed09ef13	16	0	1	0	1	0	0	0	0	0	11	4	2	3	0	4	0	0	0	0	0	0	4	0	3	1	1	0	2	0	0	1	0	0	0	0	0	0	0	0	0	0	0	1	0	5	0	0	0
04895f96b4c9eed1987a8418d09ba064	59	1	10	0	6	5	56	14	29	10	21	12	8	59	16	13	0	0	0	0	0	0	7	0	56	9	7	0	20	0	0	11	35	0	5	0	5	10	0	7	10	14	0	17	4	0	0	0	0
69df23e93bafeed3a7eaecafbdf00e65	0	0	0	0	0	0	0	0	0	0	0	0	0	0	0	0	0	0	0	0	0	0	0	0	0	0	0	0	0	0	0	0	4	0	0	0	0	0	0	0	0	0	0	0	0	0	0	0	0
f1bfac6a5a96c1434f55a2808d539b89	0	0	0	0	0	0	8	0	0	4	16	2	0	2	4	0	0	0	0	0	0	0	0	0	0	0	1	0	0	0	0	0	0	0	0	0	0	0	0	0	0	0	0	0	0	0	0	0	0
9b817d2c3f4a2cb7a1daf669e3315a96	0	0	0	0	0	0	0	0	0	0	0	0	0	0	0	0	0	0	0	0	0	0	0	0	0	0	0	0	0	0	0	0	0	0	0	0	2	0	0	2	0	0	0	0	0	3	0	1	0
9a553fd281e2e3f3159c78c450130dee	34	0	5	0	0	0	4	16	28	0	14	20	14	8	5	0	0	0	0	0	0	0	0	10	4	0	0	0	3	1	0	2	7	0	2	3	5	0	0	49	68	33	13	0	12	37	15	0	0
7119583ebd9e695624c8128ffa81563a	0	0	0	0	0	0	0	0	0	0	6	2	0	5	3	0	0	0	0	0	2	0	0	0	0	0	9	1	0	0	0	4	43	0	0	2	5	0	0	6	7	0	6	6	0	25	3	4	0
e8cc0b5d5c716781cd59e011d62171c9	0	0	0	0	0	0	0	0	2	0	0	0	0	3	0	0	0	0	0	0	0	0	0	0	0	0	2	0	0	0	0	0	0	0	0	0	0	0	0	0	0	0	4	6	0	0	5	1	8
6c99a96640ba2f59b335f007a5553005	0	0	0	0	0	2	8	0	4	0	14	7	2	9	0	7	0	0	0	0	0	0	0	0	3	0	0	0	0	0	0	2	2	0	0	0	0	0	0	0	0	0	0	0	0	2	3	0	3
132b53eb9fc2113fedd7ae036d382604	0	0	0	0	0	0	0	0	0	0	0	0	0	0	0	0	0	0	0	0	0	0	0	0	0	0	0	0	0	0	0	0	0	0	0	0	5	0	0	0	0	0	0	0	0	0	0	0	1
c69909275f865cac5be799bbd1bc043e	5	0	0	0	0	0	3	2	0	0	0	13	0	4	1	5	0	0	2	0	0	0	0	0	2	0	3	0	0	0	0	4	3	0	0	0	2	0	0	2	0	3	0	4	0	0	0	0	0
ed5d4a5d52ac18ead3b5142dbdc5824d	4	0	0	0	0	0	0	0	3	4	3	0	0	0	0	3	0	0	0	0	0	0	0	0	0	0	0	0	0	0	0	0	0	0	0	0	0	0	0	0	0	0	0	0	0	0	0	0	0
b88945fc102ac37a4c7be59222823c35	0	0	0	0	0	0	0	0	0	0	0	0	0	0	0	0	0	0	0	0	0	0	0	0	0	0	0	0	0	0	0	0	0	0	0	0	0	0	0	0	0	0	0	0	0	0	0	0	0
a20ab2fce9f6788f7319eb34be18f1e1	9	0	1	0	3	5	5	1	0	0	5	0	0	17	3	3	0	0	0	2	2	5	0	0	3	0	3	6	0	0	3	8	9	0	2	0	0	4	0	0	0	0	0	0	1	3	0	2	0
a4b7447548be93b2b6237a2a5e0314ab	2	0	0	0	0	0	0	0	0	0	0	0	0	0	0	0	0	0	0	0	0	0	0	2	0	0	0	0	2	0	0	0	2	0	0	0	0	0	0	0	0	0	0	0	0	0	0	0	0
6df5ff7853b6b7451a30b35aa54e25c4	31	4	6	0	0	25	17	0	46	0	65	5	0	41	21	46	0	0	0	0	0	4	18	24	15	5	23	14	0	0	0	10	28	0	1	0	0	0	0	0	0	0	12	1	0	1	2	0	1
5033344c55f0d780e2a0d10d1c5403fd	0	0	6	0	0	0	0	2	0	0	0	0	0	0	0	3	0	0	0	0	0	0	1	0	0	0	0	2	0	0	1	0	0	0	0	0	0	0	0	0	0	0	0	0	0	0	0	0	3
b9992581b8edd1b949134de49c9515cb	0	0	0	0	0	0	0	0	0	0	1	0	0	0	0	0	0	0	0	0	0	0	0	0	0	0	0	0	0	0	0	0	1	0	0	0	0	0	0	0	0	0	0	0	0	0	0	0	0
d6aa690bd46a205c4dc2b6c9739c75e0	45	5	16	0	5	46	56	9	17	21	31	13	12	25	7	11	0	0	3	0	5	5	18	40	51	2	25	17	22	0	4	43	20	0	5	0	0	3	0	0	0	0	0	0	0	0	0	0	2
6594b314df58958ad78be1ad5f4877f5	0	0	0	0	0	0	0	0	0	0	0	0	0	0	0	0	0	0	0	0	0	0	2	0	3	0	0	0	3	0	0	0	2	0	0	0	0	0	0	0	0	0	0	0	0	0	0	0	0
404975519ecde6ef38f9a5a64cb92127	0	2	2	0	0	0	0	0	0	0	0	0	25	0	0	0	0	0	0	0	0	0	2	0	0	0	0	0	0	0	0	0	0	0	0	3	10	0	10	52	27	16	58	54	18	62	16	22	64
8c4a3cf4664faa44d61119c9051a32da	0	0	0	0	0	0	0	0	0	0	0	0	0	0	0	0	0	0	0	0	0	0	0	0	0	0	0	3	0	0	0	0	0	0	0	0	0	0	0	0	0	0	0	1	0	0	0	0	0
3a618b51fe287a2d9522ffdcfea63e6b	0	0	0	0	0	0	0	0	0	0	0	0	0	3	0	0	0	0	0	0	0	0	0	0	0	0	5	0	0	0	0	1	0	0	0	0	0	0	0	0	0	0	0	0	0	0	0	0	0
fefdd80eb86e476b819ff77984955b9e	7	0	0	0	0	0	4	0	0	0	3	0	2	6	2	3	0	0	0	0	0	0	3	2	0	0	0	0	0	0	0	10	9	0	0	0	0	0	0	0	0	0	0	0	0	0	0	0	0
715399c75e17026a898f3f39d590f756	0	2	5	0	1	3	13	2	12	0	0	0	0	3	3	10	0	0	0	0	4	0	0	2	0	0	3	0	0	0	0	0	6	0	4	0	0	0	0	4	7	7	0	0	1	5	0	10	8
abb249d73ca9129b1151309ffeab48f2	5	0	0	0	0	2	0	0	0	0	0	1	0	12	3	0	0	0	2	0	0	0	0	0	0	2	6	3	7	0	0	14	14	0	1	0	0	0	0	3	0	0	5	0	0	0	3	0	0
192e9cf926ec8f059796ee5c1286560d	0	0	0	0	0	0	0	0	0	0	0	0	17	0	0	0	0	0	0	0	0	0	0	0	0	0	0	0	0	0	0	0	0	0	0	1	12	0	0	27	0	0	0	27	0	0	5	8	40
a7eac6cc8c605f6d67138c8515602a0f	61	0	0	0	11	21	40	20	6	0	28	9	4	19	3	13	0	0	5	4	8	4	12	14	8	4	3	13	14	2	0	16	16	0	2	1	8	0	0	7	12	5	1	8	5	3	4	2	3
0b05f4f62412a12b9da8b00efe7a3bef	0	0	0	0	0	0	0	0	4	10	13	0	0	1	0	37	0	0	0	0	0	0	0	0	0	1	3	8	7	0	0	0	0	0	0	0	0	0	0	0	0	0	0	0	0	0	0	0	0
ab213fcf9462c702d48b5d86d912ee9f	0	0	0	0	0	2	0	0	0	0	0	0	0	9	0	0	0	0	0	0	0	0	0	0	2	0	0	0	4	0	0	4	2	0	0	0	0	0	0	0	0	0	0	0	0	2	1	0	1
902138d373b50a0316873c741042f6c0	5	0	4	0	0	0	0	0	3	3	3	0	4	8	0	0	0	0	0	0	0	0	0	0	0	0	0	0	0	0	0	0	0	0	0	0	3	0	0	7	0	0	2	0	0	1	7	0	2
c3131de1e474ba95fa27fab07ebc5270	3	0	0	0	0	0	0	0	1	6	9	6	0	0	3	0	0	0	0	0	0	0	4	3	3	0	0	0	0	0	0	0	3	0	2	0	0	0	0	15	1	0	11	0	1	5	9	6	14
02ce6a07e685f1942addd18c3fa94915	0	0	0	0	0	0	0	0	0	1	0	0	0	2	3	0	0	0	0	0	0	0	0	0	0	0	0	0	0	0	0	0	0	0	0	0	0	0	0	0	0	0	0	0	0	0	0	0	0
125767acef3ba4f2c920dec5cb47b622	11	0	3	0	0	0	0	0	0	0	28	1	0	0	2	0	0	0	2	0	0	0	4	0	8	3	2	4	2	0	0	9	9	0	0	0	0	1	0	0	2	3	16	4	4	7	11	1	9
0c123a416323c777297d791a7ade50aa	3	0	2	0	0	0	9	1	10	0	0	0	0	0	0	0	0	0	5	0	2	0	0	3	0	0	0	0	0	3	0	0	0	0	0	0	0	0	0	0	0	0	0	0	0	0	0	0	0
a5697ea578a8109f1c604b1e155079fa	0	0	0	0	0	0	11	0	6	0	23	8	0	13	0	4	0	0	0	0	0	0	0	0	2	0	2	0	3	0	0	0	22	0	0	2	5	0	0	1	0	0	2	5	4	4	4	0	8
2b7b395ed9a34654f604bccdf87be573	0	0	0	0	0	0	0	0	0	0	0	0	4	1	0	0	0	0	0	0	0	0	0	0	0	2	0	0	0	0	0	0	1	0	0	0	0	0	0	0	0	1	0	0	0	1	0	0	0
250fcacc9c2fc8027f082223c91f8754	5	0	0	0	2	0	0	4	4	0	0	3	0	0	7	0	0	0	0	0	0	0	0	0	0	0	0	0	0	0	0	0	7	0	0	0	3	0	0	3	4	2	4	2	0	0	0	0	0
4fa9548ae72ecbbaf48ffd83685484fd	23	0	4	0	7	13	0	3	0	0	9	4	0	51	0	3	13	0	0	0	3	0	36	0	7	1	8	9	7	0	1	26	26	0	6	0	0	10	0	0	0	0	1	0	0	3	0	0	0
3b97292d58c686a74ed13c2ecc6570ca	0	0	0	0	0	0	0	0	0	0	0	0	0	0	0	0	0	0	0	0	0	0	0	0	0	0	0	0	0	0	0	0	0	0	0	0	0	0	0	0	0	0	0	0	0	0	0	0	0
4629255c7b1a08b160633c2e6a9b8e9b	7	0	0	0	1	0	0	0	4	0	11	0	2	0	3	14	0	0	14	0	0	0	2	2	9	0	6	20	0	2	0	8	9	0	2	0	0	0	0	0	2	0	0	0	0	2	0	0	0
97fea9f581f1b0e9ac5b0e35f2f8d4dc	0	0	0	0	0	0	0	0	0	2	0	0	0	0	0	0	0	0	0	0	0	0	0	0	2	0	0	0	0	0	0	0	0	0	0	0	0	0	0	0	0	0	0	0	0	0	0	0	0
72c2b8428f9da7895368811e3f420b77	18	0	3	0	0	1	0	3	4	9	13	7	1	28	5	6	0	0	4	0	0	0	23	4	15	0	8	7	6	0	0	37	34	0	0	0	0	4	0	0	0	0	0	0	0	0	0	0	2
377cb81eac5afc64bba1f06df21100a6	5	0	1	0	0	0	0	0	2	0	10	1	0	0	1	0	0	0	0	4	0	0	0	0	0	0	0	3	0	0	0	15	0	0	0	0	0	0	0	0	0	0	1	0	0	9	1	0	13
a1015eb87dfcd21c041d59d8d4f1c133	0	0	0	0	0	0	0	0	0	0	0	0	0	0	0	0	0	0	0	0	0	0	0	0	0	0	0	0	0	0	0	0	0	0	0	0	6	0	0	0	0	0	0	0	0	0	0	0	0
dfc9e168025c0864dcb5403cb2e7adc6	0	0	0	0	0	0	5	0	0	0	9	1	1	17	2	0	0	0	0	0	0	0	0	0	6	1	4	5	0	0	0	10	3	0	0	0	0	2	0	0	0	0	0	0	0	0	2	0	0
0507215c4948fe95d74743d8a1492555	0	0	0	0	0	0	2	0	10	9	0	0	0	0	0	0	0	0	0	0	0	0	0	0	0	0	0	0	0	3	0	0	0	0	0	0	0	0	0	0	0	0	0	0	0	0	0	0	0
7fcfe21b21ee37f3bd61450215579e77	1	0	0	0	7	10	39	3	28	16	2	5	7	1	3	23	0	0	0	0	0	0	2	0	4	0	1	1	3	5	4	2	5	0	0	0	8	0	0	9	9	4	6	5	9	0	12	0	13
2725045619097901cad8981ad443e922	22	0	0	0	19	0	0	0	0	0	0	0	0	0	0	1	0	0	0	0	0	0	0	0	0	0	0	0	0	0	0	0	0	0	0	0	0	0	0	0	0	0	0	0	0	0	0	0	0
49c645e7d6a2e9231227317af3239958	0	0	7	0	0	46	63	0	81	41	126	21	12	13	39	69	0	0	4	0	7	9	9	52	45	0	35	3	9	7	13	40	51	0	0	0	0	4	0	0	1	0	12	5	0	3	4	0	5
81dc285416d8155bfaaab490c4c8414c	0	0	0	0	0	0	0	0	0	4	13	3	2	0	0	0	0	0	0	0	0	0	0	0	0	0	0	0	0	0	0	1	7	0	0	0	0	0	0	0	0	0	3	0	0	0	3	3	3
019eda2b339e66a9f2dfe7413ac75ce4	66	0	12	0	12	22	19	1	20	0	17	2	1	9	10	20	0	0	1	0	12	2	6	9	11	1	13	1	13	4	0	11	5	0	1	0	0	1	0	0	0	0	0	2	0	0	0	0	0
89a37450bc9acf700354c15eeaf4a976	50	0	14	0	2	4	44	20	14	14	36	20	6	39	16	14	0	0	1	0	0	0	1	0	40	5	8	0	17	0	0	15	49	0	7	0	0	6	0	0	6	20	5	11	4	0	0	0	7
a5ca3948c4e191fe9a1a2cb72c0e2702	2	0	0	0	0	0	0	0	0	0	0	0	0	0	0	0	0	0	0	0	0	0	0	0	0	0	0	0	0	0	0	0	0	0	0	0	0	0	0	0	0	0	0	0	0	0	0	0	0
b392c2f6c197a66009a6c8660966b8de	21	0	0	0	0	2	18	5	10	16	6	7	5	0	3	14	0	0	0	5	4	0	6	5	11	0	4	0	4	0	5	19	0	0	6	1	4	0	0	19	7	2	11	14	2	7	14	4	1
73a014f5ef5661762dea7ffef7615939	0	0	0	0	0	0	0	0	14	8	0	0	0	0	0	1	0	0	3	0	0	0	0	0	0	0	0	0	0	0	1	0	2	0	0	0	0	0	0	0	0	0	0	0	0	0	0	0	0
39b3e9daa378e9ea6e8436e4234f5cc0	0	0	0	0	0	0	0	0	0	0	0	0	0	0	0	1	0	0	0	0	0	0	0	0	0	0	0	0	0	0	0	0	0	0	0	3	0	0	0	4	0	0	0	0	0	2	0	0	0
259d2e9f63fb1dd947a7d224032f57b9	17	0	1	0	2	8	23	13	0	3	0	10	1	0	0	2	0	0	0	0	0	2	0	6	6	2	13	2	3	0	0	15	0	0	0	0	4	2	0	7	0	7	0	3	1	0	3	0	0
f8446b5f940e14a31cf6e380eda1856e	18	0	2	0	0	3	0	2	0	2	14	3	0	12	0	0	0	0	4	0	3	1	3	0	6	0	3	9	5	0	2	13	6	0	0	0	0	0	0	0	0	0	2	2	0	0	0	0	3
68ff46a1a641e0127c17bc0c19692666	5	2	0	0	0	0	0	0	4	0	2	0	3	0	0	1	0	0	0	0	0	0	3	0	3	1	1	0	1	0	0	4	4	0	0	1	3	0	0	0	0	0	2	9	1	11	6	1	5
510fab916023fb3f0d2842c93100117f	14	0	2	0	0	3	9	2	4	9	15	0	0	12	4	5	0	0	0	2	0	2	2	1	0	0	2	6	1	0	1	3	3	0	0	0	0	2	0	0	0	0	0	0	0	0	0	0	0
24817cfb4746afa451e2fda6792c9c29	0	0	0	0	0	0	0	0	0	0	1	0	0	1	0	0	0	0	0	0	0	0	0	0	0	0	0	0	0	0	0	0	0	0	0	0	0	0	0	3	3	0	0	0	0	0	0	0	0
7eb8492ff130c74aa3e82f6504a7aec7	0	0	0	0	0	0	0	0	0	0	1	0	0	4	0	0	0	0	0	0	0	0	0	0	0	0	0	0	0	0	0	0	0	0	0	0	0	0	0	0	0	0	0	0	0	0	0	0	0
23ca8bfe576068965648959793bdbad5	0	0	0	0	0	0	0	0	0	0	0	0	0	1	0	0	0	0	0	0	0	0	1	0	0	0	0	5	1	0	0	8	23	0	0	0	0	0	0	0	0	0	0	0	0	0	0	0	0
18c9f32aa7324a86be692e7d749a7db4	0	0	0	0	0	0	0	0	0	0	0	0	0	0	0	0	0	0	0	0	0	0	0	0	0	0	0	0	0	0	0	0	0	0	0	0	0	0	0	0	0	0	0	0	0	0	0	0	0
3d162ca2f88aafb2e106460222a624ed	0	0	0	0	0	0	0	0	0	0	0	0	0	0	0	0	0	0	0	0	0	0	0	0	0	0	0	0	0	0	0	0	0	0	0	0	0	0	0	2	0	0	4	4	0	0	3	4	0
3930a7b45c9c89f7967a850448abfeb7	0	0	0	0	0	4	8	6	7	17	6	0	3	3	0	0	0	0	0	0	0	2	8	0	0	0	3	0	0	0	0	2	0	0	2	0	0	0	0	13	16	7	8	22	0	22	27	8	14
8aed89b8c18712c07d3027b5b2a36419	0	0	0	0	0	0	0	0	0	0	2	0	0	0	0	0	0	0	0	0	0	0	0	0	0	0	0	0	0	0	0	0	0	0	0	0	0	0	0	0	4	3	3	0	0	4	0	0	0
2731869073ed5c5af7d5d8da998564be	43	0	0	0	60	14	23	0	3	0	44	19	3	5	13	27	0	0	0	0	0	0	0	0	0	2	0	0	0	0	0	0	11	0	3	0	0	0	0	0	0	0	4	9	12	6	0	14	2
c254609c7cf310a1e8e343c823a7160f	5	0	1	0	0	0	23	0	0	3	55	0	5	7	8	23	0	0	0	13	1	0	0	0	7	2	0	5	2	19	17	0	0	0	8	0	4	1	0	0	0	0	0	0	0	0	0	0	0
5c6780853949ab981e08d4204d1ee9db	0	0	0	0	0	0	0	0	1	0	2	0	0	6	0	0	0	0	4	3	4	0	3	0	5	0	10	7	7	0	0	1	13	0	0	0	0	0	0	0	0	0	0	0	0	0	0	0	0
72ab5e36616141e4ff20e2bc35cd4b17	0	0	0	0	0	0	0	0	0	0	0	0	0	0	0	0	0	0	0	0	0	0	0	0	0	0	0	0	0	0	0	0	0	0	0	0	0	0	0	0	0	0	0	0	0	0	0	0	0
24bc3bc816d494ba496dce39903f8fdc	2	0	0	0	0	5	0	0	1	2	0	0	2	2	2	0	0	0	0	0	0	0	3	0	0	0	0	0	2	0	0	0	2	0	0	0	0	0	0	0	0	0	0	2	0	0	0	0	0
12881383296727d2cd93315140c4300d	0	0	0	0	0	0	0	0	0	0	0	0	0	0	0	0	0	0	0	0	0	0	0	0	0	0	0	0	0	0	0	0	1	0	0	0	0	0	0	0	0	0	4	3	0	0	0	0	0
193b6f0d4b5a53ab04d518354c98e7f2	0	0	0	0	0	6	0	0	11	4	0	0	0	11	0	7	0	0	0	0	2	0	6	3	0	0	3	6	0	0	0	3	11	0	2	0	0	0	0	0	0	0	0	0	0	0	0	0	0
78d9c0387b8e742bdba253c1e6e1fac4	23	0	4	0	1	4	9	0	2	0	8	0	3	33	4	5	0	0	0	0	0	0	0	0	4	4	3	0	15	2	4	23	17	0	0	0	0	0	0	0	0	0	0	1	0	0	0	0	1
44a44980cc406988e5d42c60916396f0	0	0	0	0	0	0	0	5	0	1	0	0	0	0	0	0	0	0	0	0	0	0	0	0	0	0	0	0	0	0	0	0	0	0	0	0	1	0	0	1	0	0	4	4	0	2	7	0	0
f547fd94fe70874db46dcdc07fecabc0	0	0	0	0	0	0	0	0	0	0	0	0	0	0	0	0	0	0	0	0	0	0	0	0	0	0	0	0	0	0	0	0	0	0	0	0	0	0	0	0	0	0	0	0	0	0	0	0	0
b8b66e955577bf36b37693db065d56e0	0	0	0	0	1	1	0	1	2	1	0	0	0	6	0	0	0	0	0	0	0	0	0	3	0	3	2	1	2	0	0	0	3	0	0	0	0	3	0	0	0	0	2	0	0	0	0	1	0
277bf7a6b0cc86f464c965ab6c8dc194	2	0	0	0	0	0	2	0	2	0	1	2	0	6	0	0	0	0	0	0	0	0	1	0	0	0	0	1	0	0	0	1	3	0	0	0	0	0	0	0	0	0	0	0	0	0	0	0	0
d5662356b37617235e3ac56055e53f07	0	0	0	0	0	0	0	0	0	0	0	0	0	0	0	0	0	0	0	0	0	0	0	0	0	0	0	0	0	0	0	0	0	0	0	0	0	0	0	0	0	3	0	0	0	0	0	0	0
8defdb9a3661792b3d67919330f045f8	0	0	0	0	0	0	0	0	0	0	0	0	0	0	0	0	0	0	0	0	0	0	0	0	0	0	0	0	0	0	0	0	0	0	0	0	0	0	0	0	0	0	0	0	0	0	0	0	0
b45acd246c8b040356c2e7fbe9606248	0	0	0	0	0	0	0	0	0	0	0	2	0	0	0	0	0	0	0	0	0	0	0	0	0	0	0	0	0	0	0	2	4	0	0	0	0	0	0	0	0	0	0	0	0	0	0	0	0
a976877b9e98c5a5a1ffb54b3d4031ad	0	0	0	0	0	0	0	0	0	0	0	0	0	0	0	0	0	0	0	0	0	0	0	0	0	0	0	0	0	0	0	0	0	0	0	0	37	0	0	6	3	4	4	9	4	6	0	6	9
4c7a6e7bd3ecc58ceafbcd06f1c23e9e	7	0	0	0	0	0	0	0	5	0	0	2	0	0	2	0	0	0	2	0	0	0	0	0	0	0	4	0	0	0	0	0	2	0	0	0	0	0	0	0	0	0	0	0	0	0	0	0	0
9b0000885497336af970c2b6d7286ff5	0	0	0	0	0	0	0	0	0	0	0	0	0	0	0	0	0	0	0	0	0	0	2	0	3	0	2	0	0	0	0	0	4	0	1	0	0	0	0	0	0	0	0	0	3	0	0	0	1
165cc97cc0d2c82a36470c0acc7a2d8d	4	0	0	0	0	0	0	0	0	0	2	1	0	0	2	0	0	0	0	0	0	0	0	0	0	0	0	0	0	0	0	0	0	0	0	2	0	0	0	7	0	0	9	4	3	15	14	0	3
fac59d81123ebe9a5b619f747d3c28c6	0	0	0	0	0	0	0	0	0	0	0	0	0	0	0	0	0	0	0	0	0	0	0	0	0	0	0	0	0	0	0	0	0	0	0	0	0	0	0	0	0	0	0	0	0	0	0	0	0
890652879c02c2ae3acbba2cf23509bc	0	0	0	0	0	0	0	0	0	0	0	0	0	0	0	0	0	0	0	0	0	0	0	0	0	0	0	0	0	0	0	0	0	0	0	0	0	0	0	0	0	0	0	0	0	0	0	0	0
e3618c645772d01ea552fa22151b3e6c	0	0	0	0	0	0	0	0	0	0	0	0	0	0	0	0	0	0	0	0	0	0	0	0	0	0	0	0	0	0	0	0	0	0	0	0	0	0	0	0	0	0	0	0	0	0	0	0	2
3682b6261cb2de2b9e6abd38411bb2e4	0	0	0	0	0	0	0	1	1	3	0	3	5	0	0	0	0	0	0	0	0	0	0	2	0	0	0	0	0	0	0	0	0	0	0	0	0	0	0	0	0	0	0	0	0	0	0	0	0
32f713d6eb5bc4fb921b43fde54b672f	112	0	38	2	119	43	125	44	42	69	19	31	41	10	17	29	0	0	0	4	0	11	10	38	6	7	11	6	32	8	13	0	0	0	1	0	40	2	0	23	28	16	26	35	13	52	6	10	40
a61be004109f513582fea1cb914c799e	0	0	0	0	0	0	0	0	0	0	0	0	0	0	0	0	0	0	0	0	0	0	0	0	0	0	0	0	0	0	0	0	0	0	0	0	0	0	0	0	0	0	3	0	0	3	0	0	3
c57279b5f73e389e6beaf6e8d3e9698d	0	0	0	0	0	0	2	0	0	0	0	0	0	0	0	0	0	0	5	0	0	1	2	0	1	0	0	0	0	1	4	12	14	0	0	0	0	0	0	0	0	0	1	0	0	0	0	0	0
9d2f05d94bda7c76cca60b0e282e4959	3	0	0	0	0	0	0	0	0	0	3	0	0	5	0	0	0	0	0	0	0	0	0	4	0	0	0	0	0	0	0	0	0	0	0	0	0	0	0	0	0	0	0	0	0	0	0	0	0
d1c060851fc3044ec5984d1068872f8e	0	0	0	0	0	0	3	0	0	0	7	0	0	0	0	3	0	0	0	0	0	0	0	0	0	0	0	0	0	0	0	0	0	0	0	0	0	0	0	0	0	0	0	0	0	0	0	0	0
c83b60a187cf5fc60e0c9afc69548810	0	0	0	0	0	0	0	0	0	0	0	0	0	0	0	0	0	0	0	0	0	0	0	0	0	0	0	0	0	0	0	0	0	0	0	0	0	0	0	0	0	0	0	0	0	0	0	0	0
d676bc15a25e5a29506ecff94ab784d1	0	0	0	0	0	2	0	0	0	0	0	0	0	3	0	0	0	0	0	0	0	0	0	0	0	0	0	0	0	0	0	0	0	0	0	0	0	0	0	0	0	0	0	0	0	0	0	0	0
77fb742ad80a70656cb97e0c3c6c5977	0	0	0	0	0	0	0	0	0	0	6	0	0	2	0	0	0	0	0	0	0	0	0	0	0	0	0	0	0	0	0	0	0	0	0	0	0	0	0	0	0	0	0	0	0	0	1	0	3
6cdf4d2e27a7de49f9cbd6dae933339d	3	0	2	0	0	4	0	1	0	1	11	2	0	24	0	0	6	7	2	0	8	0	0	0	4	1	3	4	0	0	0	0	9	0	4	0	0	1	0	0	0	0	0	0	0	0	0	0	0
56e6ced339614d4e01941bb896c83be8	0	0	0	0	0	4	6	4	5	5	1	0	0	0	2	2	0	0	6	0	0	0	4	0	0	0	6	0	0	0	0	0	0	0	2	0	0	0	0	0	0	0	0	0	0	0	0	0	0
5d041d460335115fda3ff721aedf9c88	11	0	0	0	2	1	0	4	2	3	2	2	0	2	0	2	0	0	2	0	2	1	0	9	10	0	1	0	5	3	2	3	5	0	0	0	0	0	0	2	1	1	0	0	2	0	0	0	1
06593e6d2fae97aacc22a81d513c1406	8	0	0	0	0	0	2	0	0	0	4	0	0	7	0	0	0	0	0	0	0	0	1	0	2	0	0	0	0	0	0	0	0	0	0	3	0	0	0	0	18	8	10	18	0	17	12	0	18
6bdc67841a9defa3c08214d88bac83d2	3	0	0	0	0	0	0	0	0	0	4	3	0	0	3	0	0	0	0	0	0	0	0	0	0	0	0	0	0	0	0	0	0	0	0	0	3	0	0	0	3	0	2	0	0	2	0	0	0
5d0a6e6fa04c021300fc6e12e7d57bcd	0	0	0	0	0	0	0	3	0	0	0	0	0	0	2	0	0	0	0	0	0	0	0	0	0	0	0	0	0	0	0	0	0	0	0	0	0	0	0	0	0	0	17	35	0	0	21	0	10
866ac12fbc74e053285971dafb5f6f0f	0	0	0	0	0	0	0	0	0	0	2	0	0	1	0	0	0	0	0	0	0	0	0	0	0	0	0	0	0	0	0	0	0	0	0	0	0	0	0	0	0	0	0	2	0	4	5	0	0
853b9a0df6c282b58326310eaacf1442	4	0	0	0	0	2	0	0	0	0	0	0	0	9	0	0	0	0	0	4	0	0	0	3	0	0	4	4	6	0	0	19	11	0	0	0	0	0	0	0	0	0	0	0	0	0	0	0	0
96342b1587d5d51018c0bf8cf1406b63	6	0	0	0	0	6	3	2	0	0	7	0	0	23	4	0	0	0	0	0	2	0	0	0	0	0	0	0	0	0	0	4	1	0	0	0	0	3	0	0	0	0	0	0	0	0	0	0	0
492d88b2d40141a0f55e02f961a87fa0	8	0	0	0	0	0	0	1	14	7	0	4	0	0	2	0	0	0	0	0	0	0	0	0	0	0	0	0	1	0	0	0	1	0	0	0	0	0	0	0	0	0	0	0	0	1	2	0	4
5ec82d22657415b02e617fc586fd74f1	0	0	0	0	0	0	2	5	0	8	2	0	0	5	0	7	0	0	0	0	0	0	1	0	0	0	0	2	0	0	0	0	0	0	0	0	0	0	0	0	0	0	0	2	0	5	0	0	1
77d51dc1a34fe407099ca4ad7d2230fd	35	0	0	0	0	16	13	0	10	3	14	3	3	14	6	8	0	0	0	3	1	0	0	1	14	0	5	0	0	0	2	9	4	0	0	0	0	3	0	0	0	0	0	0	0	0	0	0	0
b781eebcd7c5287ddba16840bebfe25a	23	0	1	0	0	0	0	0	0	0	6	0	0	11	0	0	0	0	0	0	0	0	0	1	1	0	2	3	0	0	0	11	9	0	0	0	0	3	0	0	0	0	0	0	0	0	0	0	0
d1127e11f2c126895f8133c22ad39a09	0	0	0	0	0	0	0	2	1	0	5	0	4	2	0	0	0	0	0	0	0	0	0	0	0	0	2	0	1	0	0	4	6	0	0	0	0	1	0	0	0	0	0	0	0	0	0	0	0
24ef161fa3b6e781408053774040b0d4	18	0	5	0	0	0	6	8	4	0	0	7	4	2	5	3	0	0	0	0	0	0	0	0	0	1	0	0	0	0	0	0	0	0	2	0	0	0	0	0	0	5	0	0	8	0	0	7	8
e681389794b720aa05f8899251506238	2	0	0	0	0	0	0	0	1	0	3	0	2	0	2	0	0	0	0	0	0	0	2	2	0	0	2	0	0	0	0	0	0	0	0	1	5	0	0	4	5	0	4	5	6	7	3	0	4
4d4ad8bb9a9ac76b97813b30712d764d	0	0	2	0	0	0	0	0	4	0	6	0	0	4	0	2	0	0	0	0	0	0	0	0	0	0	0	0	0	0	0	0	0	0	0	0	0	0	0	0	0	0	2	0	0	0	0	0	0
062c56fdf482138ad321466434180d1e	7	2	0	0	0	1	1	0	0	0	1	0	0	5	0	0	0	0	0	0	0	0	1	0	2	0	5	3	2	0	0	0	1	0	1	3	10	0	0	10	20	16	6	27	8	31	19	6	11
011c28240171d5024730750d96bcfe2b	0	0	0	0	0	0	0	0	0	0	0	0	0	0	0	0	0	0	0	0	0	0	0	0	0	0	0	0	0	0	0	0	0	0	0	0	0	0	0	0	0	0	0	0	0	0	0	0	0
e091fd1c529e9c729b1b87681182f71b	1	0	0	0	0	0	0	0	0	0	3	0	0	0	0	0	0	0	0	0	0	0	0	0	0	1	0	0	0	0	0	0	0	0	0	2	0	0	0	0	0	0	2	2	0	0	0	0	0
7464559bed46c903dc7b2e4471553934	0	0	0	0	0	0	0	0	0	0	0	0	0	0	0	0	0	0	0	0	0	0	0	0	0	0	0	0	0	0	0	0	0	0	0	0	0	0	0	0	0	0	0	0	0	0	0	2	0
403f8c1bdce955e97cfedc3482357df2	0	0	2	0	0	0	0	0	0	0	0	0	0	0	0	0	0	0	0	0	0	0	0	0	0	0	0	0	0	0	0	0	0	0	0	0	0	0	0	0	0	0	0	0	0	0	0	0	0
be2936f9b214ac20100756815f01de58	0	0	0	0	0	0	0	0	0	0	2	0	0	0	0	0	0	0	0	0	0	0	1	0	3	0	5	0	0	0	0	5	13	0	0	0	0	0	0	0	0	0	0	2	0	0	0	0	0
ed05b84891d50882fb32280507cfd816	4	0	2	0	0	0	0	0	1	0	0	0	0	0	1	0	0	0	2	0	0	0	0	0	4	0	0	0	0	1	0	0	2	0	0	0	2	0	0	3	4	11	5	0	1	5	0	1	1
ac94935ca17ef747203a7d880fb81b6a	7	2	7	0	0	0	0	7	5	0	3	3	5	7	0	1	0	0	0	0	0	0	3	0	0	0	0	0	0	2	0	0	0	0	0	0	0	0	0	12	4	5	0	0	2	1	7	0	0
86b79c15d1c3f50e80810b31be77191d	0	0	0	0	0	0	0	0	0	0	0	0	0	0	0	0	0	0	0	0	0	0	0	0	0	0	0	0	0	0	0	0	0	0	0	0	0	0	0	15	11	8	10	0	0	0	0	0	3
5955410b4c37739a71b36a054686ea3e	0	0	0	0	0	0	0	0	0	0	0	0	0	0	0	0	0	0	0	0	0	0	0	0	0	0	0	0	0	0	0	0	0	0	0	0	0	0	0	0	0	0	0	0	0	0	0	0	0
09215f57b0696757d7ee16282d4eb2a5	3	0	2	0	0	0	0	0	0	0	6	2	3	0	2	2	0	0	0	0	0	0	0	0	0	0	0	0	0	0	0	0	0	0	0	0	0	0	0	0	0	0	0	0	0	0	0	0	0
59e40fee3ee063026b4e38a84fc55aa0	0	0	0	0	0	0	0	0	0	0	0	0	0	0	0	0	0	0	0	0	0	0	0	0	0	0	0	0	3	0	0	0	1	0	0	0	0	0	0	0	0	0	0	0	0	0	0	0	0
3c291be406a6c3bd6b4c8363ef617c02	0	0	0	0	3	9	1	0	7	1	8	8	3	17	0	8	0	0	0	0	1	0	2	0	2	5	0	0	4	2	1	8	4	0	2	0	0	0	0	0	0	0	0	0	0	0	0	0	0
a41dc72c91bec7d8294538a50ed2a202	0	0	0	0	0	0	0	0	0	0	0	0	0	0	0	0	0	0	0	0	0	0	0	0	0	0	0	0	0	0	0	0	0	0	0	0	0	0	0	0	0	0	0	0	0	0	0	0	0
ae2b8516b709b7bc50ff854db92d9b70	0	0	0	0	0	0	1	0	0	0	0	0	0	6	0	0	0	0	0	0	0	0	2	0	0	3	0	12	0	0	0	12	0	0	0	0	4	0	0	6	4	0	0	0	0	13	7	0	9
6b5f4fff6292f59c327b3d88c66d4669	0	0	0	0	0	0	0	0	0	3	3	2	0	2	2	0	0	0	0	0	3	0	0	3	2	0	0	3	0	0	0	0	0	0	0	0	0	0	0	0	0	0	0	0	0	0	0	0	0
eff2c3bd6b16c69151aa3349e4007b24	139	5	47	0	110	65	129	44	59	104	26	38	64	51	38	25	0	0	23	0	0	23	13	27	25	5	0	14	45	22	8	0	10	0	12	10	57	8	0	25	26	25	39	69	37	42	43	28	54
7e198c5f02b6c6637f72f50bf0631146	0	0	0	0	0	0	0	0	0	0	0	0	0	0	0	0	0	0	0	0	0	0	0	0	0	0	0	0	0	0	0	0	0	0	0	0	0	0	0	0	0	0	0	0	0	0	0	0	0
379569cfd0b3546040c94df78377cf0c	0	0	0	0	0	0	0	0	0	0	0	0	0	0	0	0	0	0	0	0	0	0	0	0	0	0	0	0	0	0	0	0	0	0	0	0	0	0	0	0	0	0	0	0	0	0	0	0	0
359fdedf720f36c392a62fab1387744b	0	0	0	0	0	0	4	0	0	0	0	0	0	6	1	2	0	0	0	0	0	0	4	0	0	0	2	0	2	0	0	0	0	0	0	0	0	0	0	0	0	0	0	1	0	0	0	0	0
929fa2ac21bbba0ddea34566df788ca0	0	0	0	0	0	0	0	0	0	0	0	0	0	0	0	0	0	0	0	0	0	0	0	0	2	0	0	0	0	0	0	7	9	0	0	0	2	0	0	0	0	0	0	0	0	0	0	0	2
838500c192da44364deba982864bc98e	1	0	0	0	0	0	0	0	0	0	0	0	0	0	0	0	0	0	0	0	0	0	0	0	0	0	0	0	0	0	0	0	0	0	0	2	0	0	0	0	0	0	0	1	0	1	0	0	4
b904ccc1a5d95d896fd8b600ab0ac275	15	0	0	0	0	6	0	0	0	0	0	0	0	0	0	0	0	0	0	0	0	0	5	0	0	0	0	1	0	0	0	3	0	0	1	0	0	0	0	0	0	0	0	0	0	0	0	0	0
2f477cf733ce376d7819608adf3230b8	10	0	9	0	2	13	17	7	4	13	0	8	1	8	2	3	0	0	1	0	0	4	0	3	22	0	13	2	7	0	3	14	4	0	0	0	0	0	0	0	0	0	0	0	0	0	0	0	2
53121525da7712f9e26abd8dd3ed4b13	0	0	0	0	0	0	0	0	0	0	3	0	2	2	0	0	0	0	0	0	0	0	0	0	0	0	0	0	0	0	0	0	0	0	0	0	0	0	0	0	0	0	0	0	0	0	5	0	0
35510ade2f57d57010483e99fb595727	0	0	0	0	0	0	0	1	3	0	17	0	1	6	1	0	0	0	0	0	0	0	0	0	0	0	2	0	0	0	0	1	2	0	0	3	5	0	0	1	0	2	0	5	0	4	4	0	6
79722a23c024ee9d27981dec5061029e	0	0	0	0	0	0	0	0	0	0	0	0	0	0	0	2	0	0	0	0	0	0	0	0	0	0	0	0	0	0	0	0	0	0	0	0	0	0	0	0	0	0	0	0	0	0	0	0	0
7115d96ce75a7ec31d0db6ddd7c814fa	0	0	0	0	0	0	13	0	20	3	0	0	3	0	4	12	0	0	0	0	0	0	0	0	0	0	0	0	0	1	0	0	0	0	0	0	0	0	0	0	0	0	3	0	0	2	0	0	0
a07edf0f444466aae56230b615aa8bdc	0	0	0	0	0	0	2	0	0	0	0	0	2	3	3	0	0	0	0	0	0	0	0	0	0	0	0	0	0	0	0	0	2	0	0	0	6	0	0	2	0	0	0	0	0	2	0	0	0
2bbc9ad5976d1bf86bf716595c871160	30	0	6	0	5	14	29	3	4	19	16	4	1	16	10	13	0	0	2	1	18	5	9	12	13	0	2	7	5	0	0	7	23	0	1	0	0	1	0	10	8	5	0	3	0	5	0	1	2
1e300acfbdcaab5d1ef677bf0e757e0e	37	0	6	0	152	6	41	69	0	19	8	51	27	13	98	7	0	0	0	0	0	0	12	2	0	6	6	17	4	41	9	0	0	0	2	1	0	2	0	0	1	2	0	12	0	6	0	1	0
aa3ec83907bda4b27ab1e8c9efc555dc	0	0	0	0	0	0	0	0	0	0	0	0	2	0	0	0	0	0	0	0	0	0	0	0	0	0	0	0	0	0	0	0	0	0	0	0	0	0	0	0	0	0	0	0	0	0	0	0	0
205d472969baf2d52276fe1485bf0c5a	0	0	0	0	0	0	0	0	0	0	2	0	0	0	0	0	0	0	0	0	0	0	0	0	0	0	0	0	0	0	0	0	2	0	0	0	1	0	0	0	0	0	0	0	0	0	0	0	0
184e180704326d708fbd9e935ad04a31	12	0	6	0	0	0	0	0	2	0	0	0	3	0	5	0	0	0	0	0	0	0	2	0	0	0	0	0	0	0	0	0	0	0	0	0	2	0	0	7	1	3	6	13	6	14	14	6	8
a8d3bf0f4f6ff1bbb26ba755cd2b7f77	0	0	0	0	0	0	0	0	0	0	7	0	0	0	0	0	0	0	0	0	1	0	4	0	0	0	5	0	1	0	0	0	0	0	0	0	5	0	0	0	0	10	2	11	4	11	1	8	5
00c4985f1a15d28dfa29610d9c73e75d	0	0	0	0	0	0	0	0	0	0	0	0	0	0	0	0	0	0	0	0	0	0	0	0	0	0	0	0	0	0	0	0	0	0	0	0	0	0	0	0	0	0	0	0	0	0	0	0	0
e34f66eb25f0b002c6ca50a49dc9148a	0	0	0	0	0	0	0	0	5	3	0	0	2	0	0	0	0	0	0	0	0	0	2	0	2	0	6	0	6	0	0	0	7	0	0	2	1	0	0	5	0	0	0	1	4	0	0	0	4
59c2f8268164690c997983a0fd15267a	0	0	0	0	0	0	0	0	2	0	0	0	0	0	0	0	0	0	0	0	0	0	0	0	0	0	0	0	0	0	0	0	3	0	2	0	0	0	0	0	0	0	0	0	0	0	0	0	0
18877eca5c67bb1c900dca334b53767a	0	0	0	0	0	0	0	0	0	0	0	0	0	2	0	0	0	0	0	0	0	0	2	0	0	0	0	2	0	0	3	6	3	0	0	0	0	0	0	0	0	0	0	0	0	0	0	2	0
d0a732d4055042dc0f2a03c5f8bf4525	0	0	0	0	0	0	0	0	0	0	0	0	0	0	0	0	0	0	0	0	0	0	0	0	0	0	2	1	1	0	0	0	0	0	0	0	0	0	0	0	0	0	0	0	0	0	0	0	0
004a16d83e05deac19dee98f7f916118	9	0	2	0	0	0	5	0	0	0	5	3	0	14	0	0	0	0	0	0	0	0	4	0	4	0	0	0	4	0	0	0	0	0	0	0	0	0	0	0	0	0	0	0	0	0	0	0	0
02bfc601e775bff2401192cac544b620	17	2	0	0	0	18	5	2	0	0	17	6	1	77	0	5	19	0	0	0	0	0	25	3	11	0	9	7	0	0	4	16	34	0	6	0	0	1	0	0	0	0	0	8	0	0	1	4	0
d3b4c65d3d915a5a863d673ea0d6e64d	0	0	0	0	0	0	0	0	0	0	1	1	0	0	0	0	0	0	0	0	0	0	0	0	0	2	0	0	0	0	0	5	4	0	0	0	0	0	0	1	0	0	0	0	0	0	0	0	0
e5eaf459847572f02cbd6e0aaa85b941	5	0	0	0	0	0	0	0	0	0	2	0	2	0	0	0	0	0	0	0	0	0	0	0	0	0	0	0	0	0	0	0	0	0	0	0	0	0	0	0	0	0	0	0	0	0	0	0	0
a25067ad7549698dae152e5e043aaea6	11	0	0	0	0	2	0	4	4	0	16	3	5	0	1	3	0	0	0	0	1	0	8	3	10	3	7	0	12	2	3	10	18	0	0	4	5	0	0	5	1	0	4	10	4	17	4	5	5
e8616d00f9a07aaf31a62c3902238712	0	0	0	0	0	2	0	2	0	0	2	0	0	0	3	2	0	0	5	3	0	0	3	0	0	0	0	2	0	0	0	0	11	0	0	0	0	0	0	0	0	0	0	0	0	0	0	0	0
8a30e12a8fc4092adb8f8c401288f054	0	0	0	0	0	1	0	0	0	0	14	0	1	3	3	0	0	0	0	0	0	0	3	0	6	0	0	0	4	0	0	12	9	0	4	0	0	0	0	0	0	0	0	0	0	0	0	0	0
34eca9cb3a56c1532b8573cb87e46780	0	0	0	0	0	0	0	0	0	0	0	0	0	0	0	0	0	0	0	0	0	0	0	1	0	0	0	0	0	0	0	0	0	0	0	4	0	0	0	0	0	0	0	13	3	6	0	0	0
7c2420098af32afe72e7528770a65568	6	0	2	0	0	0	0	0	0	0	0	0	0	0	2	0	0	0	0	0	0	0	0	0	0	0	0	0	0	0	0	0	0	0	0	0	0	0	0	0	0	0	0	0	0	0	0	0	0
9051406e5139c8077f290cdd0510fdf9	6	0	0	0	0	0	0	4	0	0	0	0	1	0	0	0	0	0	0	0	0	0	3	0	0	0	0	0	0	0	0	0	0	0	0	0	0	0	0	0	0	0	0	0	0	0	0	0	0
b81f28fe6f78b4656998542067a3f0de	0	0	0	0	0	0	0	0	0	3	0	0	2	0	0	4	0	0	3	0	0	0	0	3	6	0	10	2	0	0	0	18	30	0	0	0	0	0	0	0	0	5	0	0	0	0	5	0	0
a9a7f09cf8a7cec34f3df51c9b7075a7	8	0	0	0	0	0	4	3	0	0	0	2	0	10	0	0	0	0	0	0	0	0	0	0	0	0	0	0	0	0	0	7	5	0	0	0	0	0	0	0	0	0	0	0	0	0	0	0	0
a8572d884b3c14755a464abd3e10c1cf	0	0	0	0	0	0	0	0	0	0	0	0	1	0	0	0	0	0	0	0	0	0	0	0	0	0	0	0	0	0	0	2	0	0	0	0	0	0	0	0	0	0	6	10	0	0	4	0	15
00b7c1065ac0084ad404f170a528654c	0	0	0	0	0	0	0	0	0	0	0	0	0	0	0	0	0	0	0	0	0	0	0	0	0	2	0	0	0	0	0	0	0	0	0	0	0	0	0	9	4	0	6	8	0	5	16	0	12
f3cf96be865a377314b5973405a4f7a6	2	0	0	0	0	0	0	0	4	0	0	0	0	2	0	0	0	0	0	0	0	0	0	0	0	0	0	0	0	0	0	0	2	0	0	0	0	0	0	2	2	0	0	0	0	0	0	0	0
4c9ee224446435c5fc2f2e3631c2c56d	1	0	3	0	4	0	8	0	0	7	0	0	1	0	0	6	0	0	0	0	0	0	1	13	9	0	0	11	0	0	0	15	0	0	0	0	0	0	3	0	0	0	0	0	0	0	0	0	0
8e5374f4fef82f40db8d2607702775cc	5	0	4	0	1	0	2	0	0	2	0	3	0	0	1	0	0	0	2	0	0	1	0	0	0	0	0	0	0	4	0	1	0	0	1	0	0	0	0	0	1	0	0	0	0	0	0	0	0
c15475b6bd62f0407ab8cb30fa5e9a62	10	0	1	0	0	0	0	0	2	0	0	0	0	0	0	0	0	0	0	0	0	0	0	0	3	0	2	3	0	0	0	3	0	0	0	0	0	1	0	0	0	1	0	0	0	4	0	0	4
d2b89e90f42e35a4250caed7d702a9c3	0	0	0	0	0	0	3	0	0	1	6	0	0	0	2	3	0	0	0	0	10	5	3	2	3	0	0	0	2	0	2	0	3	0	0	0	0	0	0	3	0	0	2	2	0	0	0	0	0
362cb255984932addee8e986cb48f9a5	7	0	1	0	0	0	0	0	0	1	5	0	0	0	0	2	0	0	0	0	0	0	0	2	0	0	4	0	0	0	0	5	8	0	2	0	3	0	0	0	0	0	0	0	6	0	7	2	0
ef0e782894ab0fbf27c6381ffe152904	37	4	5	0	3	2	20	6	16	10	0	6	2	6	0	23	0	0	11	0	0	0	1	0	16	0	2	12	0	0	0	0	10	0	3	0	0	0	0	0	7	0	0	0	0	0	0	0	0
537a6a9ce2264265b734d2a6287dfd04	0	0	0	0	0	0	0	0	0	0	0	0	0	0	0	0	0	0	0	0	0	0	0	1	0	0	0	0	0	0	0	0	0	0	0	3	0	2	0	0	5	10	0	5	4	17	13	16	0
6b243bb37e02e4dcd504cddb358415f7	0	0	0	0	0	0	0	0	0	0	0	0	0	0	0	0	0	0	0	0	0	0	0	0	0	0	0	0	0	0	0	0	0	0	0	5	16	0	0	0	10	0	3	4	0	9	13	0	6
35dd39fd6be4e4dec70f62d1bbc09cc3	2	0	0	0	6	4	6	4	0	3	0	3	1	4	3	2	0	0	0	0	0	0	0	0	0	0	0	0	0	0	0	0	0	0	0	0	0	11	0	0	2	1	0	3	0	0	0	0	0
ff8b6b049b1c7dcbf2b6ec924ef764a1	0	0	0	0	0	0	2	0	0	0	0	0	0	0	0	0	0	0	0	0	0	0	0	0	2	0	0	0	0	0	0	0	0	0	0	0	0	0	0	0	0	0	0	0	0	0	0	0	0
f190e2b214769600ca7c6213438d48d3	0	0	0	0	2	0	0	0	0	0	0	5	0	0	0	0	0	0	0	0	0	0	0	0	0	0	0	2	0	0	0	0	0	0	0	0	0	0	0	0	2	0	0	0	2	0	4	0	0
1f7761bddac61880955598d8f4063344	3	0	0	0	0	0	0	0	0	2	0	0	0	0	0	0	0	0	0	0	0	0	0	0	0	0	0	0	0	0	0	3	4	0	0	0	0	0	0	0	0	0	0	0	0	0	0	0	0
74cd406d2f37cb7b0a5d294a16cb47bf	0	0	3	0	0	0	3	0	0	9	0	0	0	0	0	0	0	0	0	0	0	0	2	0	0	0	2	0	0	0	0	0	0	0	0	0	0	0	0	0	0	0	2	3	0	0	0	0	0
c2147c7aa0a0085965c37a07775ace9d	0	0	0	0	5	0	4	0	0	0	0	0	0	0	0	5	0	0	0	0	0	0	0	0	3	0	0	2	0	0	0	0	0	0	0	0	0	0	0	0	0	0	0	0	0	3	0	0	0
4f008905de41e7986d0123ca551ca159	0	0	0	0	0	0	0	0	0	0	0	0	0	0	1	0	0	0	0	0	0	0	0	0	0	0	4	0	0	0	0	0	3	0	0	0	0	0	0	0	0	0	0	0	0	0	0	0	0
3b8bd3018dd771f0fa56820a75233269	0	0	5	0	0	0	0	3	0	0	3	0	4	0	0	1	0	0	0	0	0	0	0	0	0	0	0	0	0	0	0	0	0	0	0	0	0	0	0	0	0	0	0	0	0	0	0	0	0
0605db787f469316b3431c1f6ef24bf3	0	0	0	0	0	0	0	0	0	4	3	0	1	0	0	0	0	0	0	0	0	0	0	0	0	0	0	0	0	0	0	0	0	0	0	0	0	0	0	3	4	0	0	5	0	0	2	2	0
f0dfdccb412ab4255a3ae61a5211acec	0	0	0	0	0	3	0	0	0	0	0	1	0	0	0	0	0	0	0	0	0	0	0	0	0	0	1	0	0	0	0	0	5	0	0	0	0	0	0	4	3	0	0	0	0	3	4	0	3
486a115536fea3d708dba921a3ffe40b	13	1	1	0	0	0	0	4	17	1	23	3	0	7	12	4	0	0	3	0	0	0	23	26	23	0	3	17	0	2	0	0	14	0	7	0	0	1	0	8	0	0	0	0	0	0	0	0	0
be442f7e18f2291713c3b2805b9b549b	0	0	0	0	0	0	0	0	0	0	0	0	0	0	0	0	0	0	0	0	0	0	0	0	0	0	0	0	0	0	0	0	0	0	0	2	6	0	0	1	0	0	0	4	0	4	0	0	5
c4d98bb0ed176f0c0c7156ff86a44e19	6	0	0	0	0	0	0	2	0	0	14	0	0	0	0	0	0	0	0	0	0	0	0	0	7	0	0	0	0	0	0	0	0	0	0	0	0	0	0	0	0	0	2	0	0	2	0	0	3
4dfabe7af3a2e01f0634e8be47eaa806	3	0	0	0	0	0	0	3	0	6	0	3	0	3	3	0	0	0	0	0	0	0	0	0	3	0	2	0	0	0	0	0	4	0	0	0	0	0	0	0	0	0	0	0	0	0	0	0	0
443c118db7a0efa26b676482f11d7397	12	0	3	0	0	5	15	4	0	8	0	11	0	2	7	5	0	0	7	0	3	0	0	5	0	0	0	4	9	0	0	2	4	0	0	0	0	0	0	0	0	0	5	0	0	3	4	0	0
2bb9d2f861abfdb8ae6f81e0c9138f05	0	0	0	0	0	0	0	0	0	4	0	0	0	0	0	0	0	0	0	0	0	0	0	0	0	0	5	0	0	0	0	0	0	0	0	0	0	0	0	0	0	0	0	0	0	0	0	0	0
f70bd64425f3977d905936916a1dcf50	2	0	0	0	0	0	1	0	0	1	3	0	0	0	3	3	0	0	0	0	0	0	0	0	0	0	2	0	0	0	0	3	0	0	0	0	0	0	0	0	0	0	0	0	0	0	0	0	0
474304c7e4259722b10e8a628bee7d30	15	0	0	0	0	0	4	0	15	0	0	6	4	10	0	13	0	0	8	0	0	0	6	9	21	1	0	7	12	0	0	0	22	0	0	0	0	6	0	0	1	1	0	2	0	0	0	1	0
440ebbbc39637e2d59c120cf58eaa662	0	0	0	0	0	0	0	0	0	0	0	0	0	0	0	0	0	0	0	0	0	0	0	0	0	0	0	0	0	0	0	0	0	0	0	0	0	0	0	0	0	0	0	0	0	3	2	0	0
3cf96bdc7919ef2f6cbfefef3070fd04	7	2	8	0	10	4	0	0	5	15	2	7	6	2	4	0	0	0	0	0	0	0	7	7	6	0	2	0	0	3	0	0	3	0	0	2	0	0	0	0	3	2	2	0	0	0	0	0	4
e755abb2557b3f07961c8f2b6c764d11	12	0	6	0	0	0	0	4	3	4	11	6	3	9	9	7	0	0	0	0	0	0	0	0	7	0	0	5	7	0	5	0	5	0	0	0	4	0	0	4	0	3	0	5	0	3	3	0	7
e01dea96c58f4d39b151ba462de7be40	2	0	0	0	0	4	0	0	0	0	0	0	0	6	0	0	0	0	0	0	0	0	0	0	0	0	0	0	0	0	0	0	3	0	0	0	0	0	0	0	0	0	0	0	0	0	0	0	0
ed2f32c7ca1c6082fbceb3a48a5be1d6	0	0	0	0	0	0	0	0	0	0	0	0	0	0	0	0	0	0	0	0	0	0	0	0	0	0	0	0	0	0	0	0	0	0	0	0	0	0	0	0	0	0	0	0	0	0	0	0	0
b13feefe4db1daba66ca5f2ab963dd33	1	0	0	0	0	0	0	0	2	0	3	2	0	4	0	1	0	0	0	0	0	0	0	2	0	0	0	0	0	0	0	1	0	0	0	0	1	0	0	0	3	0	5	7	1	3	4	4	4
fff9bd355c4c3bc43c0feefdb105b5a5	6	0	1	0	0	0	0	0	0	2	6	0	0	3	0	5	0	0	0	0	0	0	0	0	0	0	0	0	0	0	2	15	6	0	0	0	0	0	0	0	0	0	0	0	0	0	2	0	0
d79a8dff33c8ad5366908c3015a19047	0	0	0	0	0	0	0	0	0	0	0	0	0	0	0	0	0	0	0	0	0	0	0	0	0	0	0	0	0	0	0	0	0	0	0	0	0	0	0	0	0	0	0	0	0	0	1	0	0
392940bc01a085a7d2698bf7592b40e3	0	0	0	0	0	0	0	0	0	0	4	0	0	0	0	2	0	0	0	0	0	0	0	0	0	0	0	0	0	0	0	2	0	0	0	0	0	0	0	0	0	0	0	0	0	0	0	0	0
a643384a99219b91e5e82c22ce277523	1	0	0	0	0	0	0	0	1	0	0	0	0	0	0	1	0	0	0	0	0	0	0	0	0	0	0	0	0	0	0	0	0	0	0	0	2	0	0	0	5	0	0	5	0	3	3	0	0
64730035774ffa8c300e02df1767d8b9	0	0	2	0	0	1	0	0	0	0	0	0	7	0	0	0	0	0	0	0	0	0	1	0	5	0	0	0	0	0	0	1	3	0	0	5	4	0	0	14	10	0	0	12	5	0	9	0	10
c2ea3e9512c40e9ff9866bbe74197cd1	0	0	0	0	0	0	2	0	0	0	5	4	0	4	0	0	0	0	0	0	0	0	0	2	0	0	0	5	3	0	0	1	7	0	0	0	0	0	0	0	0	0	0	0	0	0	1	0	0
5b3fa3fc7b32cbe6aa84a129a8b562d1	0	0	0	0	0	0	0	0	0	0	0	0	0	2	0	1	0	0	0	0	0	0	0	0	0	0	0	0	0	0	0	0	0	0	0	0	0	2	0	0	0	0	0	2	0	0	0	0	0
5b6ea6dea3c9b5b7101b735421bbca2e	3	2	2	0	0	0	0	0	0	0	0	0	0	0	0	0	0	0	0	0	0	0	0	0	0	0	0	0	0	0	0	0	0	0	0	2	0	11	0	0	4	0	0	0	0	0	0	0	0
cc12f47f0def4d810b0dad80b1bb8e4a	7	0	5	0	0	0	9	0	6	4	0	7	3	3	2	4	0	0	0	0	0	0	2	18	16	0	7	3	4	0	0	4	6	0	3	0	0	0	0	8	3	3	8	7	5	14	8	0	3
57cc9e637305ac5ea4d4e122fc9eb160	0	0	0	0	0	0	0	0	1	3	0	1	0	0	0	0	0	0	0	0	0	0	0	0	0	0	0	0	0	0	0	0	0	0	0	9	14	4	0	28	17	12	4	22	6	14	27	6	18
33d238a004a36a895294eaa6ff73be49	0	0	0	0	0	0	2	0	0	0	0	0	0	0	0	2	0	0	0	0	0	0	4	0	0	0	0	0	1	0	0	16	13	0	0	0	0	0	0	0	0	0	0	0	0	0	0	0	0
552b8312b6a2cfa39df0f1d7d6a375e6	0	0	0	0	0	0	5	0	0	0	0	1	0	0	0	0	0	0	0	0	0	0	0	0	0	0	0	0	0	0	0	0	0	0	0	0	0	0	0	0	0	0	0	19	12	0	14	0	0
dc237d986cd585a4875f6e477b28fc6f	0	0	2	0	0	0	3	0	10	1	16	3	0	9	2	0	0	0	0	0	0	0	4	0	2	0	2	0	0	0	0	0	0	0	3	0	4	0	0	0	0	0	0	21	0	16	17	0	9
d6e7af12469002f26f2d68b33e7bb9bc	0	0	0	0	0	0	1	0	0	0	4	0	0	1	0	0	0	0	0	0	0	0	0	0	0	0	4	2	0	0	0	3	5	0	0	0	0	0	0	0	0	0	0	0	0	0	0	0	0
8d415e23c254c9f30f9d5f05ba6c80ec	11	0	2	0	0	0	1	0	0	0	10	4	0	0	0	0	0	0	0	0	0	0	0	0	0	0	3	0	0	0	0	0	0	0	3	0	0	0	0	0	0	0	0	0	0	0	0	0	3
37bdf61e849630a8225462af5a1433c6	82	0	34	0	9	0	0	29	4	32	0	0	40	0	0	5	0	0	0	0	0	0	11	19	0	0	3	0	15	0	0	0	0	2	0	0	7	0	0	16	20	19	12	18	5	27	7	9	25
32186fb9376d2c82476ea64834b53be0	0	0	0	0	0	0	0	0	0	0	0	0	0	0	0	0	0	0	2	0	0	0	0	1	0	0	0	2	3	2	0	0	0	0	0	0	0	0	0	0	0	0	0	0	0	2	0	0	0
f6eec413ede2704c7cc4244d899ea696	0	0	0	0	0	0	0	0	0	0	0	0	3	1	3	0	0	0	0	0	0	0	0	0	0	5	0	0	0	0	0	3	2	0	0	0	0	1	0	0	0	0	0	0	0	0	0	0	0
12621c1830929fc3c5a51a8572cfc132	72	3	36	0	6	0	0	48	0	41	2	18	53	10	18	7	0	0	0	0	0	0	5	27	13	0	0	3	0	2	0	0	0	6	0	2	11	0	2	13	0	15	0	22	11	21	8	9	20
73ad2b17d3a629d658a0dfa6dee5ef4f	8	0	4	0	0	3	0	0	0	4	0	0	0	0	0	1	0	0	0	0	0	0	0	0	3	0	0	0	0	0	0	0	0	0	0	0	0	0	0	0	0	0	0	0	0	0	0	0	0
9ab6498d2f0f09659bfabc2aea974d45	9	0	0	0	0	1	0	0	0	0	6	0	0	20	0	0	0	0	0	0	0	0	0	0	0	3	0	0	0	0	0	1	0	0	0	0	0	5	0	0	0	0	0	0	0	0	0	0	0
48ac58b51358fdc0ecae2e9a5337bb5a	0	0	0	0	0	0	0	0	0	0	0	0	0	0	0	0	0	0	0	0	0	0	0	0	0	0	0	0	0	0	0	0	0	0	0	10	9	0	0	26	23	10	24	43	25	46	62	18	50
d43ca886fe663ab82527a85ffd62c14d	0	0	0	0	0	0	0	0	0	0	0	0	0	3	0	0	0	0	0	0	0	0	0	0	0	0	0	0	0	0	0	0	0	0	0	0	0	0	0	0	0	0	0	0	0	0	0	0	0
a8a12eb31a63c307668dc9d1598232f7	1	0	0	0	0	0	0	0	0	0	0	0	0	8	0	2	0	0	0	0	0	0	0	0	1	1	0	2	0	0	0	0	0	0	0	0	0	0	0	0	0	0	0	0	0	0	0	0	0
bc4366f70e837ca9dac7684f8f073b0e	6	0	23	4	0	0	0	20	0	27	0	11	32	4	2	0	0	0	0	0	0	0	22	6	16	0	0	0	0	3	0	0	0	0	0	16	49	0	0	29	14	1	2	47	48	31	29	29	38
83d5c87a8db70371831ebad72ea0de9d	0	0	0	0	0	0	7	0	4	0	3	0	0	0	1	3	0	0	0	0	0	0	3	0	0	0	3	0	1	0	0	0	15	0	0	0	0	0	0	0	0	0	0	0	0	0	0	0	0
2b9eaa29f25c0dfb477132660649e381	0	0	0	0	0	0	0	0	0	0	0	0	0	0	0	0	0	0	0	0	0	0	0	0	0	0	0	0	0	0	0	0	0	0	0	0	0	0	0	0	5	2	5	5	2	0	8	0	5
f2481a81a7e28dffcbed44a112d79bd2	0	0	0	0	2	3	2	5	4	0	13	11	0	8	1	2	0	0	0	0	0	0	0	0	0	3	3	0	0	0	0	0	2	0	0	0	0	0	0	1	0	0	0	0	0	0	0	0	0
3f0342931d61e468a9247189ff7acdd0	0	0	1	0	0	0	2	0	3	0	0	0	0	2	3	1	0	0	0	0	0	0	0	0	0	0	0	0	0	0	1	0	0	0	0	0	0	0	0	0	0	0	0	1	0	1	0	0	0
474718fe9d5f14b4f9ccbb26639885b2	0	0	0	0	0	0	0	1	0	2	7	5	0	8	4	0	0	0	2	0	0	2	0	5	0	0	1	0	1	2	0	7	3	0	0	0	0	0	0	0	0	0	0	0	0	0	0	0	0
45641a57a8756123f3e12ee0db20cefb	2	0	0	0	0	0	0	0	0	0	2	0	0	2	0	0	0	0	0	0	0	0	0	2	0	0	0	0	0	0	0	0	2	0	0	0	0	0	0	0	0	0	0	0	0	0	0	0	2
76b8abd831ad4871c8890cecf9c53e57	0	0	0	0	0	0	0	0	0	0	0	0	0	0	0	0	0	0	0	0	0	0	0	0	0	0	0	0	0	0	0	0	0	0	0	0	0	0	0	0	0	0	0	0	0	0	0	0	0
d7becff3436759f55c18e73c094cb57f	2	0	0	0	0	0	0	0	0	0	0	3	0	0	0	0	0	0	0	0	0	0	0	2	0	0	0	0	0	0	0	2	0	0	0	0	0	0	0	0	0	0	0	0	0	0	0	0	0
40daefccca21169b9d9b6bb067c13f34	2	0	0	0	4	0	3	1	6	0	0	0	2	0	0	5	0	0	0	0	0	0	0	2	0	0	0	0	0	0	0	0	0	0	0	0	0	0	0	0	2	0	0	0	3	4	0	0	3
384558df0ea931afa05d33773231e27d	1	0	0	0	0	0	0	0	0	0	1	0	0	3	0	0	0	0	0	0	0	0	0	0	0	0	0	0	0	0	0	0	0	0	0	0	0	0	0	0	0	0	0	1	0	0	0	0	0
29e90b6f6fa0fe3339ff20cfefc6609c	12	0	3	0	0	0	0	0	0	2	0	0	3	0	0	0	0	0	0	0	0	0	2	0	0	0	2	0	0	0	0	0	3	0	0	3	5	0	0	0	6	5	0	8	6	8	11	2	5
6ce5021e9c9a0b08cea9ec8713466e99	0	0	0	0	0	0	0	0	1	0	0	0	0	0	0	0	0	0	0	0	0	0	0	0	0	0	0	0	0	0	0	0	0	0	0	0	0	0	0	2	0	0	2	0	0	0	0	0	0
1b94c9067cc88f297e7094d526c0d12b	0	0	0	0	0	0	0	0	0	0	3	0	0	0	0	0	0	0	0	0	0	0	0	0	0	0	0	0	0	0	0	0	0	0	0	0	0	0	0	0	0	0	0	0	0	0	0	0	0
760fc152ed3c42071cd9aea2ec0e04a7	5	0	0	0	0	0	3	0	2	3	0	4	0	4	0	0	0	0	0	0	0	0	0	2	0	1	0	0	0	0	0	0	0	0	0	0	0	0	0	2	0	0	0	0	0	0	0	0	0
6bdd8e40f998be5dec24f4398c5daf50	0	0	0	0	0	0	0	0	0	6	0	0	1	0	0	0	0	0	0	0	0	0	0	1	0	0	0	2	0	0	0	0	0	0	2	0	0	0	0	0	0	0	0	0	0	0	0	0	6
8610e9c2478a7a8df2c5dc9aec2aa45f	2	0	0	0	0	0	0	0	0	0	1	0	0	0	0	0	0	0	0	0	0	0	0	0	2	0	0	0	0	0	0	0	1	0	0	0	0	0	0	0	0	0	0	0	0	0	0	0	0
38c5dd26e2ec1701a754f01e5eb913f3	14	0	8	0	0	2	0	9	0	1	7	9	10	3	0	6	0	0	2	0	0	0	5	0	0	0	0	0	2	0	0	0	0	0	3	0	4	0	0	5	0	3	4	6	0	2	5	0	3
198b79ada08b4106d1fd1146e19b0d22	0	0	0	0	0	0	0	0	0	0	0	0	0	3	0	0	0	0	0	0	0	0	0	0	0	0	0	0	0	0	0	0	0	0	0	0	3	0	0	0	0	0	0	0	0	0	0	0	0
9be4568cca4a3ab45dd7f3eba4ff8bc8	0	0	0	3	0	0	0	0	0	0	0	0	0	0	0	0	0	0	0	0	0	0	0	0	0	0	0	0	0	0	0	0	0	0	0	0	8	0	0	9	0	0	0	0	2	0	0	0	5
ccb051fc2fc6b4f7cfb803481727b823	0	0	0	0	0	0	2	0	0	2	3	0	0	0	2	0	0	0	0	0	0	0	0	0	2	0	4	0	0	0	0	0	0	0	3	0	0	0	0	2	0	0	0	0	0	0	2	0	0
02b96dfb032649715eb928f8f546422e	0	0	0	0	0	0	0	2	0	0	0	0	0	0	0	0	0	0	0	0	0	0	0	0	0	0	0	0	0	0	0	0	0	0	0	0	0	0	0	0	0	0	0	0	0	0	0	0	0
574633d01aa6c322ec66e3edc6443ad1	0	0	0	0	0	0	7	0	0	0	0	0	0	0	0	0	0	0	0	0	0	0	3	2	0	0	0	0	2	0	0	0	2	0	0	0	0	0	0	0	0	0	0	0	0	0	0	0	0
304a8377b28734434aa7038f468f5702	0	0	3	0	0	0	0	0	12	0	18	17	1	3	0	0	0	0	0	0	0	0	0	0	0	0	4	0	0	0	0	0	6	0	0	0	0	0	0	0	0	0	1	0	2	0	2	0	0
ff48eb1c0e98e377c5bd361f40404b08	0	0	0	0	0	0	0	0	0	0	0	0	0	0	0	0	0	0	0	0	0	0	0	0	0	0	0	0	0	0	0	0	1	0	0	0	0	0	0	0	0	0	0	0	0	0	0	0	0
c628bc4889e61be04b2530b9db6e2b01	0	2	0	0	0	0	0	0	0	0	0	0	0	3	1	0	0	0	0	0	0	0	0	0	2	0	0	0	0	0	0	0	0	0	0	0	0	0	0	0	6	6	0	12	0	12	0	0	12
55049fc90b17e3009d112431526b078b	0	0	0	0	0	0	0	0	0	0	0	0	0	0	0	0	0	0	0	0	0	0	0	0	0	0	0	0	0	0	0	0	0	0	0	0	0	0	0	5	4	0	7	0	3	7	5	0	12
00b4ea9bc24ddf92eb445adb131ffbbb	1	0	0	0	0	3	0	0	2	0	5	0	0	6	0	4	0	0	0	0	2	4	6	0	5	0	0	0	0	0	0	1	3	0	0	0	0	2	0	0	0	1	3	5	0	0	0	0	0
a5215f15e49ae806007c37ceb8164f26	0	0	2	0	0	2	0	0	0	0	3	0	0	0	0	0	0	0	0	0	0	0	0	1	0	0	0	0	0	0	0	0	4	0	0	0	0	0	0	0	0	0	0	0	0	0	0	0	0
a4bd66b10a63a735736f71d95a0b53f4	0	2	0	0	0	0	0	2	18	6	8	1	0	0	0	0	0	0	0	0	0	0	28	11	0	0	0	14	0	0	0	0	11	0	0	0	0	0	0	0	0	0	0	0	0	0	0	1	0
82a5207e61c20cbb79c3276eb3e5ecbd	0	0	3	0	0	0	0	0	0	0	0	0	0	0	0	0	0	0	0	0	0	0	0	0	0	0	0	0	0	0	0	0	0	0	0	0	9	0	0	0	0	0	0	9	2	0	0	0	11
ed92c62a1816f382ab566ae6f3e9eb8b	2	0	0	0	0	0	0	0	0	0	0	2	0	3	2	0	0	0	0	0	0	0	0	0	3	0	3	0	2	0	0	2	0	0	0	0	0	0	0	0	0	0	0	0	0	0	0	0	0
86439d6fa850e2d32e70eb0304204a11	0	0	0	0	0	1	3	1	0	0	0	0	1	0	0	0	0	0	0	0	0	0	11	0	9	0	1	2	4	0	0	3	4	0	0	0	0	0	0	0	0	0	0	0	0	0	0	2	0
be2234ef09b200a344308c6a126d033e	0	0	0	0	0	0	0	0	0	0	3	0	0	7	0	2	0	0	0	0	0	0	0	0	0	0	0	0	0	0	0	0	0	0	0	0	0	0	0	0	0	0	0	0	0	0	0	0	0
f8c51a8c02b95b4960fb3b68ed377957	0	0	0	0	0	0	0	0	0	0	19	9	0	0	4	0	0	0	0	0	0	0	0	0	0	0	6	0	0	0	0	0	7	0	0	0	0	0	0	0	0	0	0	4	0	0	0	0	0
5390e8dc06b3e8d45200a5f50d05e33a	0	0	1	0	0	0	0	0	0	0	4	0	0	0	1	0	0	0	0	0	0	0	0	0	10	0	0	6	13	0	0	9	9	0	0	0	0	0	0	0	1	0	0	0	0	0	0	2	0
c61b4ba807c2dd01d95384229ec1b456	0	0	0	0	0	0	0	0	0	0	0	0	0	0	0	0	0	0	0	0	0	0	0	0	0	0	0	0	0	0	0	0	0	0	0	0	0	0	0	0	0	0	0	0	0	0	0	0	0
8efade7cc3a2e37be9ea732acec6ba84	0	0	0	0	0	0	0	0	0	0	0	0	0	4	0	0	0	0	0	0	0	0	0	0	0	0	0	0	0	0	0	2	0	0	0	0	0	0	0	0	0	0	0	0	0	0	0	0	0
bd6eadffa881c703bc0cf62370f387b9	3	0	0	0	0	0	0	0	0	0	0	2	0	0	4	0	0	0	0	0	0	0	0	0	0	0	0	0	0	0	0	0	0	0	0	0	0	0	0	3	0	0	0	0	0	0	2	0	0
f5946331ffded085cd0ab4974a8281a8	0	0	0	0	0	0	0	0	0	0	0	0	0	3	0	4	0	0	0	0	0	0	0	2	0	0	0	0	0	0	0	0	0	0	0	0	0	0	0	0	0	0	0	0	0	0	0	0	0
9e5b38f137602acac1fb92aab2e3607e	0	0	0	0	0	0	0	0	0	0	1	0	0	0	0	0	0	0	1	0	0	0	0	0	10	0	0	7	0	0	0	13	9	0	0	0	3	0	0	0	0	0	0	0	0	0	0	0	0
5100656e85177eb871ce0c514e52fb9d	0	0	0	0	0	0	0	0	0	0	2	0	0	0	0	0	0	0	0	0	0	0	0	0	0	0	3	0	0	3	0	2	0	0	0	0	0	0	0	0	0	0	0	0	0	0	0	0	0
e2d146d2839970c1e5046266e741e434	1	0	0	0	0	1	1	0	0	9	0	0	0	0	0	0	0	0	5	0	0	0	10	0	0	0	5	0	0	0	0	15	0	0	0	0	0	0	1	0	0	0	0	4	0	0	0	0	0
c9601ff33b4c0f4d2f068c692b0e3171	0	0	0	0	0	0	0	0	0	3	0	2	0	0	0	2	0	0	0	0	0	0	0	0	0	0	0	0	0	0	0	0	1	0	0	0	0	0	0	3	0	0	2	0	0	0	0	1	2
8db911680e520b8454902ea3e4574270	2	0	0	0	0	0	0	0	0	2	4	0	0	0	0	0	0	0	0	0	0	0	0	0	0	0	0	0	0	0	0	0	0	0	0	0	0	0	0	0	0	0	0	0	0	0	0	0	0
44534c30a71cc8adba44e82b2e0acdcf	0	0	0	0	0	0	0	0	0	0	0	2	0	0	0	0	0	0	0	0	0	0	0	2	2	0	0	0	0	0	0	0	3	0	0	0	0	0	0	2	0	0	4	0	0	0	1	2	0
e670edd47c3f3f9723f17d2ed3a7ea87	0	0	0	0	0	0	13	0	0	0	7	0	0	0	1	3	0	0	0	0	0	0	0	0	0	0	3	0	0	2	0	0	2	0	0	0	0	0	0	0	0	0	0	2	0	0	0	0	0
659d39f6f82325dd3c2270d542edf90e	0	38	0	214	0	0	0	0	0	0	0	0	0	0	0	0	189	363	5	0	2	0	1	0	0	115	0	4	0	5	0	0	0	281	373	0	0	393	538	0	0	0	0	0	0	0	0	0	0
a4c81547dc404ce12613c6b728016eed	0	0	0	0	0	0	0	0	0	0	0	0	0	0	0	0	0	0	0	0	0	0	0	0	0	0	0	0	0	0	0	0	0	0	0	0	4	0	0	0	0	0	0	0	0	0	0	0	0
7e782a47603fd8b77f5cf4d993847fd8	3	0	2	0	3	0	0	0	0	0	0	2	1	22	0	3	0	0	3	0	0	0	0	0	0	4	0	5	0	0	0	8	0	0	0	1	0	0	0	0	0	4	0	0	0	0	2	0	0
17a231a105b4f2d4d0ec0d87576324cb	0	0	0	0	0	0	0	0	0	4	0	0	0	0	0	0	0	0	0	0	0	0	0	0	0	0	0	0	0	0	0	0	0	0	0	0	0	0	0	0	0	0	0	0	0	0	0	0	0
3703f905dee7195a3beeaac08f6ff468	0	0	0	0	0	1	0	0	0	0	2	2	0	4	0	0	0	0	0	0	0	0	3	0	7	0	4	0	0	0	0	13	24	0	0	0	0	0	0	0	0	0	1	3	0	0	0	0	0
72342c231ab80a692aed6137ae3d0539	0	0	0	0	0	0	0	0	6	5	8	5	0	0	0	0	0	0	0	0	0	0	0	0	0	0	0	0	1	0	0	0	5	0	0	2	24	4	0	11	8	8	11	6	0	6	9	0	1
3d34226d3cb60c400f9d00d932e3a3ba	0	0	0	0	0	0	0	0	0	0	0	0	0	2	0	0	0	0	0	0	0	0	0	0	0	0	0	0	0	0	0	0	0	0	0	0	0	0	0	0	0	0	0	0	2	0	0	0	0
5951cf2b745282e9bccfe7727aabdc26	0	0	0	0	0	0	0	1	2	0	4	0	0	0	0	0	0	0	0	0	0	0	0	0	1	2	0	0	0	0	2	0	1	0	0	0	0	0	0	0	0	0	2	0	0	0	0	0	0
2ddab84af60f44c3a8bdf8aedcb1a20f	0	0	0	0	0	0	17	0	0	5	0	0	0	2	0	3	0	0	0	0	0	6	0	0	0	0	3	0	0	3	0	0	3	0	0	0	0	0	0	0	0	0	3	0	0	4	0	0	0
83ed0b4425165dac3fc6abdc8d310ce0	0	0	0	0	0	0	0	0	4	2	0	0	0	0	0	0	0	0	0	0	0	0	0	0	0	0	0	0	0	0	0	0	4	0	0	0	0	0	0	0	0	0	0	0	0	0	0	0	0
31f7b7e3ef6d80c82009efd950d51886	5	0	3	0	0	4	0	0	3	0	0	0	0	0	2	1	0	0	0	2	0	0	2	2	0	2	3	0	0	0	2	0	0	0	0	0	0	0	0	0	0	0	0	0	0	0	0	0	0
a6bd4c2362328e6336b8e6dbe820c5e6	9	0	0	0	3	3	2	0	0	0	1	0	0	7	0	0	0	0	0	0	0	0	0	0	0	0	0	0	0	0	0	0	2	0	0	0	0	0	0	0	0	0	0	0	0	0	0	0	0
4705e85f386d1a4f369d8778587cc202	9	0	0	0	0	0	0	0	0	0	0	0	0	0	5	2	0	0	0	0	0	0	0	2	3	0	0	4	0	0	0	0	0	0	0	0	0	0	0	0	0	0	0	0	0	0	0	0	0
24304343910dd9cfdfca72b55df351fd	0	0	0	0	0	0	0	0	0	0	2	0	0	0	0	0	0	0	0	0	0	0	0	0	0	0	0	0	0	0	0	0	0	0	0	0	0	0	0	3	0	0	0	0	0	0	0	0	0
503b1ab7e4460410e1e6851c31e520bc	5	0	0	0	0	0	0	1	1	0	0	0	0	0	0	0	0	0	0	0	0	0	1	0	3	0	0	1	0	0	0	2	0	0	0	0	0	0	0	0	0	0	0	0	0	0	0	0	0
6e30c506859c84a4d3e78084ac22315a	0	0	0	0	0	0	0	0	0	0	2	4	0	0	0	0	0	0	0	0	0	0	0	0	0	0	1	0	0	0	0	0	0	0	0	0	0	0	0	0	0	0	0	0	0	0	0	0	0
7520eecf78b1b94b8450a958e84e8580	9	2	2	0	0	0	0	2	6	4	3	3	4	0	3	0	0	0	0	0	0	0	0	3	0	0	0	0	0	2	0	0	0	0	0	0	0	0	0	2	0	0	3	3	0	0	0	0	0
b51b8cf1c2a6bbb7d3532aab4975facc	0	0	0	0	0	0	0	0	0	0	0	0	0	0	0	0	0	0	0	0	0	0	0	0	0	0	3	0	0	0	0	0	3	0	0	0	0	0	0	0	0	0	0	0	0	0	5	0	2
ac71d7a4e26177763e476fc0053c4e0a	0	0	2	0	0	0	0	0	7	0	0	0	2	8	2	0	0	0	0	0	0	0	0	0	3	0	0	0	0	0	0	0	10	0	0	0	0	0	0	0	0	0	0	0	0	0	0	0	0
25306fa6a21424cc44cef21807a7c503	4	0	1	0	0	0	1	0	0	0	2	0	0	2	0	0	0	0	0	0	0	0	0	0	0	0	0	0	0	0	0	3	2	0	0	0	0	0	0	0	0	0	0	0	0	0	0	0	0
2cdad8fe6f303a1b5fca70d1750541fd	0	0	0	0	0	0	0	0	0	0	0	0	0	0	0	0	0	0	0	0	0	0	0	0	4	0	0	0	0	0	0	2	4	0	0	0	0	0	0	1	0	2	5	9	1	18	12	6	8
67178b339fa4b5bacc96ca6ebf61bd14	2	0	0	0	0	0	0	0	3	0	0	3	2	3	4	0	0	0	0	0	0	0	0	0	0	0	12	2	4	0	0	0	6	0	0	0	0	0	0	0	0	0	0	0	0	0	0	0	0
b030876bd29b38099003307f186f1d03	0	0	0	0	0	0	0	0	0	0	0	0	0	0	0	0	0	0	0	0	0	0	2	0	0	0	5	0	0	0	0	0	1	0	0	0	1	0	0	3	0	0	0	0	0	0	0	0	0
ce6dd6abd5e04a95183a67b103361477	0	0	0	0	0	0	0	0	0	0	0	0	0	0	0	0	0	0	0	0	0	0	0	0	0	0	3	0	0	0	0	0	3	0	0	0	0	0	0	0	0	0	0	0	0	0	0	2	0
0174596743f7441fdc90070866dd9266	0	0	0	0	0	0	0	0	0	0	1	0	0	0	0	0	0	0	0	0	0	0	0	0	0	0	0	0	0	0	0	0	0	0	0	0	1	0	0	0	4	0	0	0	0	0	0	0	2
6f8545cb83671c35697399fed51e048c	0	0	0	0	3	0	0	3	3	9	4	0	0	2	5	0	0	0	0	0	0	0	0	0	0	0	0	0	0	0	0	0	0	0	0	0	0	0	0	1	5	0	3	0	4	2	3	0	0
c7e56b9a0a0a26a94d3e911fe6d8b31f	0	0	0	0	0	0	0	0	0	0	0	0	0	0	0	0	0	0	0	0	0	0	0	0	0	0	0	0	0	0	0	0	0	0	0	0	0	0	0	0	0	0	0	2	2	0	5	0	0
b27862ffa703006419b5073ebb2993d5	0	0	0	0	0	0	0	0	5	0	2	0	0	0	2	2	0	0	0	0	0	0	4	0	0	0	7	0	0	0	0	4	5	0	0	0	0	0	0	0	0	0	0	0	0	0	2	0	0
d4edcc6dcbf791b082e8774ce1105ef7	1	0	1	0	0	0	0	0	0	0	4	0	0	1	0	1	0	0	0	0	0	0	0	0	0	0	0	1	0	0	0	0	0	0	0	0	0	0	0	0	0	0	0	0	0	0	0	0	0
39d025bcac9701398c44ab72a2c7636d	0	0	0	0	0	0	0	0	0	0	0	0	0	0	0	0	0	0	0	0	0	0	0	0	0	0	0	0	0	0	2	0	0	0	0	0	0	0	0	0	0	0	0	0	0	0	0	0	0
bd2d4fcee0239e2fc55eb1bb03465008	5	0	4	0	0	0	0	0	0	0	0	0	0	0	0	0	0	0	0	0	0	0	0	0	0	0	0	0	0	0	0	0	0	0	0	0	0	0	0	2	1	3	7	0	0	7	0	0	0
9426b43f46f78cef57ecffa24bdf4bb0	0	0	0	0	0	3	6	0	0	0	0	0	0	2	0	0	0	0	0	0	0	0	0	0	3	0	0	0	0	0	0	2	1	0	0	0	0	0	0	0	0	0	0	0	0	0	0	0	0
a966290ce4870f44419dcb193d77edcc	0	0	2	0	0	0	4	0	0	2	1	0	0	7	0	1	0	0	0	0	0	0	0	5	0	0	5	0	7	0	0	0	0	0	0	0	0	0	0	0	0	1	0	0	0	0	0	0	0
a395665290d79404107ce8fd36934949	0	0	0	0	0	0	0	0	0	0	0	0	0	0	0	0	0	0	0	2	0	0	4	0	0	0	5	0	0	0	0	6	5	0	0	0	3	0	0	0	0	0	0	0	0	0	0	0	0
b01d2e87fe3712e882297497a5a7ed2a	0	0	0	0	0	0	0	0	0	0	5	0	0	3	0	0	0	0	0	0	0	0	0	0	0	0	0	0	0	0	0	0	0	0	0	0	0	0	0	0	0	0	0	0	0	0	0	0	0
272a540d0dd16c345f32f9b0e0018447	5	2	3	0	0	0	0	0	11	12	4	0	1	0	4	0	0	0	1	0	0	0	0	0	0	0	0	0	0	0	0	0	2	0	0	0	0	2	0	0	0	0	0	0	0	3	0	0	0
130cb0d6a5e58b9617c54142aa3b9120	0	0	0	0	0	0	0	0	0	0	0	0	0	0	0	0	0	0	0	0	0	0	0	0	0	0	0	2	0	0	0	0	5	0	0	0	0	0	0	0	0	0	0	0	0	0	0	0	0
842000ddb971c08947f47e3a5cc4ee04	2	0	3	0	0	0	3	2	7	2	1	2	0	0	0	2	0	0	0	2	0	2	0	0	0	0	0	2	0	0	0	0	8	0	0	0	0	0	0	0	3	0	0	1	0	0	2	0	0
8394dfd28e21acf9e5fd85ea86c77785	0	0	0	0	0	0	0	0	0	0	0	0	0	0	0	0	0	0	0	0	0	0	0	0	0	0	0	0	0	0	0	0	0	0	0	0	0	0	0	3	0	2	0	0	0	0	0	0	0
d91d1247f7a853e17ed34a4ca9a738da	0	0	0	0	0	0	1	0	0	0	0	0	0	0	0	6	0	0	0	0	0	0	0	0	0	0	2	0	0	0	0	5	16	0	0	0	0	0	0	0	0	0	0	0	0	0	0	0	0
a165a9c20691e6d697852a5a2ca9e8c9	12	0	1	0	0	0	10	0	2	3	4	0	0	8	0	0	0	0	0	0	0	0	0	0	0	0	0	0	0	0	0	0	0	0	0	0	0	0	0	0	0	0	0	0	0	0	0	0	0
24468a7a0fc80e887e40045a209b3d08	0	0	0	0	0	0	1	0	4	1	1	1	2	0	0	0	0	0	0	0	0	0	0	0	0	0	0	0	2	0	0	0	0	0	0	0	0	0	0	0	0	1	2	3	0	5	2	2	7
530f5247009536e855e4231eaf064612	0	0	20	0	0	0	0	0	0	0	0	8	7	5	0	0	0	0	0	0	0	0	0	0	4	0	0	4	6	0	0	0	0	0	0	6	7	0	0	5	0	7	8	12	5	10	10	0	16
f3fdc54a8e37231f4a5c8beff0f89335	0	0	0	0	0	0	0	3	0	0	1	0	0	3	0	0	0	0	0	0	0	0	0	0	0	0	0	0	0	0	0	0	0	0	0	0	3	0	0	4	0	2	0	0	0	0	0	0	0
905596ab935cc4c7a5bb6fab54a1f991	2	0	0	0	0	0	0	3	0	0	0	0	0	0	0	0	0	0	0	0	0	0	0	0	0	0	0	0	0	0	0	0	0	0	0	0	0	0	0	6	0	0	0	0	0	2	0	0	3
79df2619e8d1fc919f1cb665f42b26a7	1	0	0	0	0	0	0	0	0	0	0	0	0	0	0	0	0	0	0	0	0	0	3	0	0	0	0	0	0	0	0	0	0	0	0	0	0	0	0	0	0	0	0	5	0	0	3	0	2
5ad44948a7952204209f23a7084f59be	7	0	0	0	0	0	0	0	0	0	0	0	0	0	0	0	0	0	0	0	0	0	0	0	0	0	0	0	0	2	0	0	0	0	0	0	0	0	0	0	0	0	0	0	0	0	0	0	0
8c8a807e0230de477cbdfc91d9ecd915	2	0	0	0	0	0	0	0	0	6	0	0	0	0	0	0	0	0	0	0	0	0	0	0	0	0	0	0	0	0	0	0	0	0	0	0	0	0	0	2	0	0	0	0	0	0	0	0	0
d2f265a931700e78d84f9ec8b0c76dfd	0	0	0	0	0	0	0	0	0	0	0	0	0	0	0	0	0	0	0	0	0	0	0	0	4	0	0	0	0	0	3	7	11	0	0	0	0	0	0	0	0	0	0	0	0	0	0	0	0
9f04a3170332a8d81077a9aa9b972ffd	3	0	0	0	0	0	3	0	0	2	0	0	0	3	0	2	0	0	0	0	0	0	0	0	0	0	0	0	0	0	0	0	0	0	0	0	0	0	0	0	0	0	0	0	0	0	0	0	0
94a9240ee6efadcc461c87ea65daecf3	2	0	1	0	0	0	0	0	0	0	6	0	0	6	0	0	0	0	0	0	0	0	0	0	13	0	5	0	2	0	0	7	32	0	0	0	1	0	0	0	2	2	0	0	0	0	2	2	0
f1b253117e7db084fa6c4d8f364d6818	1	0	0	0	0	0	2	0	1	0	2	0	0	1	0	0	0	0	0	1	0	0	0	0	0	2	0	1	0	0	0	0	2	0	0	0	0	0	0	0	0	0	0	0	0	0	0	0	0
73fd2d988a9bb4dd1c2d3aad5b7bff72	0	0	0	0	0	0	0	0	0	0	0	0	0	0	0	0	0	0	0	0	0	0	0	0	0	0	2	0	0	0	0	0	0	0	0	0	0	0	0	0	0	0	0	0	0	0	2	0	2
4b24905e744cee41d7d324d157a8719c	2	0	0	0	0	0	3	0	0	0	0	0	0	0	0	3	0	0	0	0	0	0	0	0	0	0	0	0	0	0	0	0	0	0	0	0	0	0	0	0	0	0	0	0	0	0	0	0	0
9bfddefeeccf6a9aea342550b8f23534	6	0	1	0	0	0	0	0	0	0	1	1	1	8	3	2	0	0	0	0	0	0	0	0	2	0	0	0	0	0	0	3	5	0	0	0	0	0	0	0	0	0	0	0	0	0	0	0	0
aa227d9603e90729f89c95e50311fa46	0	0	0	0	0	3	0	0	0	2	0	2	0	0	0	0	0	0	0	0	0	0	0	0	0	0	0	0	0	0	0	0	2	0	0	0	0	0	0	0	0	0	0	0	0	0	0	0	0
fd616526a98329d3d141e21a0d807357	2	0	3	0	10	4	22	3	7	14	6	0	0	1	2	16	0	0	2	0	0	0	0	1	4	0	0	0	0	0	2	0	0	0	0	0	0	8	0	5	10	8	1	12	3	2	9	2	5
bb3c0798563e6ded548c55dd574190d1	0	0	0	0	0	0	0	0	0	2	0	1	0	0	0	0	0	0	0	0	0	0	0	0	0	0	0	0	0	0	0	0	0	0	0	0	0	0	0	0	0	0	0	0	0	0	0	0	0
304c39eeb6dc678ca04dfcc9ac74494b	0	0	0	0	0	0	0	0	0	0	0	0	0	0	0	0	0	0	0	0	0	0	0	0	0	0	0	0	0	0	0	0	4	0	0	0	0	0	0	0	0	0	0	0	0	0	0	0	0
92dd7efcadd4d85d834ea9d4d4d5891b	0	0	0	0	0	0	0	0	0	0	1	0	2	0	0	0	0	0	0	0	0	0	0	0	0	0	0	0	0	0	0	3	1	0	0	0	0	0	0	0	0	0	0	0	0	0	0	0	0
41c082d948bb542d3b14ef6d9a0fbbdb	2	0	0	0	0	0	0	0	0	0	5	4	0	1	0	3	0	0	0	0	0	0	0	0	0	0	0	0	0	0	0	0	0	0	0	0	0	0	0	6	0	0	0	0	0	2	0	0	2
a03e52b7691b122f613910d2a4c3a07d	4	0	0	0	0	0	0	5	4	0	3	5	0	0	2	3	0	0	0	0	0	1	0	0	0	0	0	2	2	0	0	0	1	0	0	0	0	0	0	0	0	4	0	0	0	3	3	4	3
113ee678fb2112f4aec50809d036952a	8	0	2	0	1	2	11	5	2	0	0	5	1	8	1	4	0	0	0	0	0	0	0	0	0	0	0	0	3	0	1	0	0	0	0	0	3	2	0	0	0	3	5	5	4	2	10	1	0
d5f93d574390cda18f19f83d29127cbf	0	0	2	0	0	0	0	2	0	0	0	0	0	2	0	4	0	0	0	7	0	0	0	0	0	0	0	0	0	1	1	0	0	0	0	0	0	0	0	0	0	2	0	0	0	0	0	0	0
3957c5bb220905f41c730e3479c3eed8	0	0	2	0	4	4	2	0	0	6	2	2	3	0	2	0	0	0	0	0	0	0	0	0	0	0	0	0	0	0	0	0	2	0	0	0	0	0	0	0	0	0	0	0	0	0	0	0	0
0373c754dd5eb14a051d87ccb835d47a	0	0	0	0	0	0	0	0	0	0	0	0	0	5	0	0	0	0	0	0	0	0	0	0	0	0	0	0	0	0	0	0	0	0	0	0	0	0	0	0	0	0	0	0	0	0	0	0	0
2c90c495503e8f479fedf349425ebed0	0	0	0	0	0	1	4	0	2	0	2	0	0	2	0	0	0	0	0	0	0	0	0	0	2	0	0	0	0	0	0	1	0	0	0	0	0	0	0	0	0	0	0	0	0	0	0	0	0
2deae73e24daa5eb7a30b966b68d01d5	0	0	5	0	0	0	0	0	0	0	0	0	3	4	0	1	0	0	0	0	0	0	0	3	3	0	0	0	4	0	0	0	0	0	0	0	0	0	0	6	0	0	0	9	0	0	0	0	0
3d3ee9ab21eac55283eae60d1b0b30a5	6	0	0	0	3	0	0	2	0	2	0	0	0	0	0	0	0	0	2	0	0	0	3	0	0	0	0	0	0	0	0	0	1	0	0	0	0	0	0	0	0	0	0	0	2	2	2	0	0
a27f83fc6a1097d3eb1b081550135969	0	0	4	0	3	0	0	2	8	12	3	0	2	0	5	0	0	0	0	0	0	0	0	0	1	0	7	0	0	0	0	0	0	0	0	0	0	0	0	5	4	0	2	0	0	3	4	0	2
4f3ef8740d21e88f0bbb572280ff2b89	0	0	0	0	0	2	2	0	0	0	0	2	2	7	0	0	0	0	0	0	0	0	0	0	3	4	0	3	0	0	0	6	4	0	0	0	0	0	0	0	0	0	0	0	0	0	0	0	0
3602d847f2f176fc16796b03c3c9dda4	0	0	0	0	0	0	10	0	15	18	21	10	0	3	0	0	0	0	0	0	0	0	0	2	2	0	5	0	0	0	0	0	3	0	0	0	0	0	0	0	7	0	0	0	0	0	0	0	0
6281c3628a1bd8faa7c3a824fd197444	4	0	0	0	0	0	0	0	0	0	3	0	0	8	0	0	0	0	0	0	0	0	0	0	0	0	0	0	0	0	0	0	0	0	0	0	0	0	0	0	0	0	0	0	0	0	0	0	0
5c6fe5563be5a8f2c205ce3bca963613	0	0	0	0	0	1	0	0	0	0	0	0	0	8	1	3	0	0	0	0	0	0	0	0	0	0	0	0	1	0	1	0	3	0	0	0	0	0	0	0	0	0	0	0	0	0	0	0	0
1713becdc9a2eceb9e7b2218855ec8d1	0	0	0	0	0	0	0	0	0	0	4	2	0	0	0	3	0	0	0	0	0	0	0	0	0	0	0	0	0	0	0	0	0	0	0	0	0	0	0	0	0	0	2	2	0	0	0	0	0
72fb4e8c39f5d99a74cf19c4f6c9cfaf	0	0	0	0	0	0	0	0	0	0	0	0	0	0	0	0	0	0	0	0	0	0	0	0	0	0	0	0	0	0	0	0	0	0	0	3	14	0	0	11	0	4	0	5	0	4	9	4	4
934c040cf500181a6d240e7954d3d269	1	0	0	0	6	0	0	2	5	1	0	0	3	0	2	0	0	0	3	0	0	0	24	11	0	0	0	3	13	20	0	0	0	7	1	1	15	0	0	9	31	17	0	4	2	0	0	3	3
4c883e93a242402d013ffc9f9fb56a61	0	0	0	0	0	0	0	0	0	0	0	0	0	0	0	0	0	0	0	0	0	0	0	0	0	0	0	0	0	0	0	0	0	0	0	0	0	0	0	0	0	0	0	0	0	0	0	0	0
08148a8d6dc8328c981fa44c7af5a2a7	0	0	0	0	0	0	0	0	0	0	7	0	0	0	0	0	0	0	0	0	0	0	0	0	0	0	2	0	0	0	0	0	0	0	0	0	2	0	0	0	0	0	2	0	0	1	0	0	0
9f4903c30e26178633d3b41e80492a88	0	0	0	0	0	0	0	0	0	0	2	0	0	0	0	0	0	0	0	0	0	0	0	0	0	0	1	0	0	0	0	0	2	0	0	0	0	0	0	0	0	0	0	0	0	0	0	0	0
c0920ae2d9652c816865d281bdf410e5	52	7	27	0	0	15	33	0	17	38	0	18	38	17	17	0	0	0	6	0	3	2	4	3	3	2	0	8	17	0	0	0	0	0	0	0	0	0	0	0	0	0	0	0	0	0	0	0	0
89c9079f132281bd0fc90550ca1c3e1f	0	0	0	0	0	0	0	0	2	0	0	0	0	0	0	0	0	0	0	0	0	0	0	0	0	0	0	0	0	0	0	0	0	0	0	0	0	0	0	0	0	0	0	0	0	0	0	0	0
ce2bb86bde0651390704dcdd78d410f3	0	0	2	0	0	0	0	0	0	0	0	0	0	0	1	0	0	0	0	0	4	0	0	0	0	0	0	0	0	0	0	0	2	0	0	0	0	0	0	0	0	0	0	0	0	0	0	0	0
05cdf655a033648cfb79d9d682ab9de6	0	0	2	0	0	0	0	0	0	0	0	0	0	0	0	0	0	0	0	0	0	0	0	0	0	0	0	0	0	0	0	0	0	0	0	0	0	0	0	0	0	0	0	0	0	0	0	2	2
16d6349aa28119d49be48c3e6c14f775	0	0	0	0	0	0	0	0	0	0	0	0	0	0	0	0	0	0	0	0	0	0	0	0	0	0	0	0	0	0	0	1	1	0	0	0	0	0	0	0	0	0	0	0	2	0	0	0	0
edab76d8bbbd2193b99fef1c9673b9a6	0	0	0	0	0	0	2	0	0	0	3	0	0	1	0	2	0	0	0	0	0	0	0	0	0	0	0	0	0	0	0	0	0	0	0	0	0	0	0	0	0	0	0	0	0	0	0	0	0
2f13ca8a6100c9c9347a506f9d841fc5	1	0	0	0	0	0	0	0	2	0	0	0	0	0	0	2	0	0	0	0	0	0	0	0	0	0	0	0	0	0	0	0	0	0	0	0	4	0	0	3	0	0	0	0	0	0	2	0	2
c9c1d8137718f0c02ee10e10e2ecba5d	0	0	0	0	0	0	0	0	0	0	0	0	0	0	0	0	0	0	0	0	0	0	0	0	0	0	0	0	0	0	0	0	0	0	0	0	6	0	0	15	15	14	12	21	8	26	18	12	21
83f66a0dcdc815757b59bfa061ff0b00	11	0	0	0	0	1	4	3	0	0	10	0	0	8	4	0	0	0	0	0	7	3	4	0	0	4	6	4	4	0	0	14	7	0	0	0	0	0	0	0	0	0	4	2	0	0	0	0	2
724bd0c4e45788f221e792dba96cd128	0	30	0	222	0	0	0	3	0	0	0	0	0	0	0	0	226	329	4	5	4	3	1	0	0	147	0	3	0	3	0	0	0	346	573	3	0	269	492	0	0	0	0	0	0	0	0	0	0
8798a83d0a0aa2e9b8cccfcd6070d463	0	0	0	0	2	0	0	0	0	0	0	0	0	0	2	0	0	0	0	0	0	0	0	0	6	0	0	2	0	0	0	0	0	0	0	0	0	0	0	0	0	0	0	0	0	0	0	2	3
dc56c2aa7c5081b5ea218a8000c31dbf	24	1	2	0	3	2	28	22	13	1	6	0	0	15	8	5	0	0	1	0	0	0	0	2	36	2	4	0	4	0	0	3	18	0	0	0	11	0	0	9	0	6	7	3	0	9	0	8	0
6f56b9fab62277bc9febe6faf7a815f0	0	0	0	0	0	0	2	0	0	0	5	1	1	0	0	0	0	0	0	0	0	0	0	0	0	0	0	0	0	0	0	0	6	0	0	0	0	0	0	0	0	0	0	2	0	0	0	2	2
39476302fa76fd54eab62df081600e60	0	0	0	0	0	0	10	0	7	11	0	1	0	0	0	0	0	0	0	0	0	0	0	0	0	0	0	0	0	0	0	0	0	0	0	0	0	0	0	0	0	0	0	0	0	0	0	0	0
a1e4c33dadfde1be1d585b192517b170	0	0	0	0	0	0	0	0	0	0	6	0	0	0	0	0	0	0	0	0	0	0	0	0	0	0	0	0	0	0	0	3	0	0	0	0	0	0	0	0	0	0	0	0	0	0	0	0	0
fe9c9044b321c5c16171ab8c65bf11aa	0	0	2	0	0	0	0	0	0	0	0	0	0	0	0	0	0	0	0	0	0	0	0	0	0	0	0	0	0	0	0	0	0	0	0	0	0	0	0	6	0	4	0	0	0	4	3	0	3
9f8adb63f694cbba32bff58a5ce5f613	0	0	0	0	0	0	0	0	0	3	0	0	0	0	0	0	0	0	0	0	0	0	0	0	0	0	0	0	0	0	0	0	0	0	0	0	0	0	0	3	3	0	0	2	0	0	0	0	0
b82e3939061416e00196c14f730f3311	0	0	2	0	0	0	0	0	0	1	1	0	0	0	0	0	0	0	0	0	0	0	4	2	0	0	0	0	0	0	0	0	0	0	0	2	0	0	0	4	0	3	0	8	1	0	0	1	0
69304e3bfd324aaa0855eee8590ad848	4	0	1	0	0	0	4	0	0	0	4	2	0	0	2	0	0	0	0	0	0	0	0	0	0	0	0	3	0	0	0	0	5	0	0	0	0	0	0	0	0	0	0	0	0	0	0	0	0
7c97d011cf1be0f95ffe7eedc5e8a919	0	0	0	0	0	0	0	0	0	0	0	0	0	0	0	0	0	0	0	0	0	0	0	0	0	0	0	0	0	0	0	0	0	0	0	0	2	0	0	0	3	2	0	10	12	20	15	0	0
8508b14aa81003c149030d9d87aadff9	0	0	0	0	0	0	0	0	0	0	10	0	0	11	0	0	0	0	0	0	0	0	0	0	0	0	2	0	0	0	0	0	0	0	0	0	0	0	0	0	0	1	3	0	4	2	2	0	0
42b9a9e545be2230741a33ecfef7a6fe	0	0	0	0	0	0	0	0	6	2	0	0	0	3	0	3	0	2	0	0	0	0	0	0	0	0	0	0	2	0	0	0	0	0	0	0	0	0	0	6	0	0	0	0	0	0	0	5	5
eaf45fb4a11b78afc22194e31f3d6369	0	0	0	0	0	0	0	0	0	0	0	0	0	0	0	0	0	0	0	0	0	0	0	0	0	0	0	0	0	0	0	0	0	0	0	0	0	0	0	0	0	0	3	9	3	0	0	0	0
5a8c9bca21d6ef2e933da943d2b1d264	0	0	0	0	0	0	0	0	0	0	2	0	0	0	0	0	0	0	0	0	0	0	0	0	0	0	0	0	0	0	0	0	0	0	0	0	0	0	0	0	0	0	0	0	0	0	0	0	0
0b83cf67c532eaf1af8e44a59d6dd230	0	0	0	0	0	0	0	0	0	0	0	2	0	0	2	3	0	0	0	0	0	0	0	0	0	0	0	0	0	0	0	0	0	0	0	0	0	0	0	0	0	0	0	0	0	0	0	0	0
784a66742f1a3efdc45e218c57df8827	0	0	0	0	0	0	0	0	0	0	0	0	0	0	0	0	0	0	0	0	0	0	0	0	0	0	0	0	0	0	0	0	0	0	0	0	2	0	0	3	0	3	2	6	0	0	0	0	7
6acb8837834ce4b77fd11f3b4d9215e2	0	0	0	0	0	0	1	0	2	5	3	0	0	5	0	3	0	2	2	0	0	3	3	0	2	0	0	3	0	10	8	9	5	0	0	0	0	0	0	0	0	0	0	0	0	0	0	0	0
2410fce2409eb0a7bb530a9a04cc1d34	0	0	0	0	0	0	1	0	0	0	2	0	0	5	0	0	0	0	0	0	0	0	5	0	0	0	3	1	0	0	0	8	12	0	0	0	0	0	0	0	1	0	0	0	0	0	0	3	0
cec9b7df49cbd340e3ffa2cb39e86d70	0	0	2	0	0	0	0	0	0	0	0	0	1	0	0	0	0	0	0	0	0	0	0	0	0	0	0	0	0	0	0	0	0	0	0	0	0	0	0	0	2	0	0	0	0	1	0	0	0
bbcc12fa194e936af18d7d288f1bcf0b	0	0	0	0	0	0	0	0	0	0	0	0	0	0	0	0	0	0	0	0	0	0	0	0	0	0	0	0	0	0	0	0	0	0	0	0	0	0	0	0	0	6	0	2	0	0	0	0	1
8fbbd1ae0425461165fc3c2580a76b85	3	0	0	0	0	0	0	2	0	0	0	2	0	0	0	0	0	0	0	0	0	0	2	0	0	0	0	0	0	0	0	0	0	0	0	0	4	0	0	0	0	3	0	2	2	5	0	2	2
39fe9d63aa4a9af41f78e92995bb57fb	0	0	0	0	0	0	0	0	0	0	0	0	0	0	0	0	3	0	0	0	0	0	0	0	0	0	0	0	0	0	0	0	0	0	0	0	0	0	0	0	0	0	0	0	0	0	0	2	3
92dc1e2a3c9c43e6c55ef2ea9c47bb97	0	0	0	0	0	0	3	0	0	1	0	1	0	0	0	1	0	0	0	0	0	0	0	1	1	0	0	0	0	0	0	0	0	0	0	0	0	0	0	0	0	0	0	0	0	0	0	0	0
8e92deceb26dbaef207a609aaf610cb5	0	0	0	0	0	0	3	0	0	0	0	0	0	0	0	4	0	0	0	0	0	0	0	0	0	0	0	0	0	0	0	1	0	0	0	0	0	0	0	0	0	0	0	0	0	0	0	0	0
8a11785d142b76ef8163514c90a923a0	12	0	0	0	1	1	1	0	0	0	0	0	0	0	1	0	0	0	0	0	0	0	0	0	0	0	0	2	0	0	0	0	0	0	0	0	0	0	0	0	0	0	0	0	0	0	0	0	0
62d607b351e0eb3705f47b2b21eff99c	0	0	0	0	0	0	0	0	0	0	1	0	0	0	2	0	0	0	0	0	0	0	0	0	3	0	0	0	0	0	0	0	0	0	0	0	2	0	0	0	0	0	0	0	0	0	0	0	0
679fbd68f721a9310e22557097dcdddc	0	0	0	0	0	0	0	0	0	0	0	0	0	0	0	0	0	5	0	0	0	0	0	0	2	0	0	0	4	5	0	0	0	0	0	0	0	0	0	0	0	3	0	0	0	0	0	0	0
3d0051547ee40fddbcfdf839f040eeb9	0	0	0	0	0	0	0	0	0	0	0	0	0	5	0	0	0	0	0	0	0	0	0	0	0	0	0	0	0	0	0	0	4	0	0	0	0	0	0	0	0	0	0	0	0	0	0	0	0
e88f698b2b81d654fcc8326a3c444899	0	0	0	0	0	0	0	2	2	0	2	1	0	0	2	0	0	0	0	0	0	0	0	0	0	0	2	0	0	0	0	0	0	0	0	0	0	2	0	0	0	0	2	0	0	1	0	2	0
0063a662ec0053c87eaabaffcbdd4d1b	6	0	1	0	0	0	0	0	0	2	3	0	0	3	2	5	0	0	0	0	0	0	1	0	0	0	5	0	5	0	0	0	3	0	0	0	5	0	0	0	1	0	0	3	2	4	0	0	0
571f26b69823c06dbc121107b19e0b43	2	0	0	0	0	0	0	0	0	0	0	0	0	0	0	0	0	0	0	0	0	0	0	0	1	0	0	0	0	0	0	0	0	0	0	0	0	0	0	0	0	0	0	0	2	3	0	0	0
4bc6bc6a347d10aa77c293155a8bf42b	0	0	0	0	0	0	0	0	0	0	0	0	0	0	0	0	0	0	0	0	0	0	0	0	0	0	0	0	0	0	0	0	0	0	0	0	0	0	0	0	0	1	0	0	2	0	0	0	0
87a4410117f048e699975e59b70825da	7	1	0	0	0	0	0	0	0	5	0	1	0	0	0	0	0	0	0	0	0	0	2	0	0	0	0	0	0	0	0	0	0	0	0	0	0	8	0	1	0	0	0	4	0	3	2	1	2
6e4fac8590c0389932505cf32f4e52c5	0	0	0	0	0	0	3	0	2	4	5	2	0	0	2	0	0	0	0	0	0	0	0	0	0	0	0	0	0	0	0	0	0	0	0	0	0	0	0	0	0	0	0	0	0	0	0	0	0
2b333561538857aed0dfa40d1eaa647f	0	0	0	0	0	0	0	2	0	0	0	0	8	0	0	0	0	0	0	0	0	0	0	0	0	2	0	0	0	0	0	0	0	0	0	0	0	0	0	0	0	0	0	0	0	2	0	0	0
3c383b435ef4f1499e3528b50910c174	0	0	0	0	0	0	0	0	0	0	0	0	0	2	0	0	0	0	0	0	0	0	0	0	0	0	0	0	0	0	0	0	0	0	0	0	2	0	0	3	0	0	0	0	0	0	0	0	0
d42537837630dd146abf4427d39a30a3	0	0	0	0	0	0	0	0	0	0	0	0	0	0	0	0	0	0	0	0	0	0	0	0	0	0	0	0	0	0	0	6	2	0	0	0	2	0	0	0	0	0	0	0	0	0	0	0	0
5b773f50f08e4e975bda1a063041564c	5	0	0	0	2	3	0	0	2	0	0	0	0	0	0	0	0	0	2	0	0	0	0	0	0	0	0	0	2	0	0	0	9	0	0	0	0	0	0	0	0	0	0	0	2	0	0	0	0
703278bacaffc773a02a07629ce1967e	0	0	0	0	0	0	0	0	0	0	0	2	0	1	2	2	0	0	0	0	0	0	0	0	0	0	0	0	0	0	0	0	2	0	0	0	0	0	0	0	0	0	0	0	0	0	0	0	0
c11e139adece725e3634733771c3d2b8	0	0	0	0	0	0	0	0	1	0	0	0	0	0	0	1	0	0	2	1	0	0	0	0	5	0	0	0	0	0	0	0	3	0	0	0	0	0	0	0	0	0	0	0	0	0	0	0	0
20010faf25b82687d4b526271346d409	0	0	0	0	3	0	0	0	0	0	0	0	0	0	3	0	0	0	0	0	0	0	0	0	0	0	0	0	0	0	0	0	0	0	0	0	0	0	0	0	2	2	1	0	0	0	4	3	0
3a2624bb347c83cd4670aea81d0bd268	2	0	0	0	0	0	0	0	0	0	0	0	0	0	0	0	0	0	0	0	0	0	0	0	0	0	0	0	0	0	0	0	2	0	0	0	0	0	0	0	0	0	0	0	0	0	0	0	0
1d479e88377487dc309c151cc033f3bd	7	0	0	0	0	0	7	0	0	2	0	2	0	0	0	0	0	0	0	0	0	0	0	0	0	0	0	0	0	0	0	0	0	0	0	0	0	0	0	0	0	0	0	0	0	0	0	0	0
347c1cb6b73868d19e98374a2a1e021a	5	0	0	0	1	0	1	0	0	0	4	0	0	0	0	1	0	0	0	0	0	2	7	0	8	0	0	4	1	4	13	0	17	0	0	0	0	0	0	0	0	0	0	0	0	0	0	0	0
94421700fd429d88e2de5dd9a15c5776	0	0	0	0	1	0	0	0	0	0	0	2	0	0	0	3	0	0	0	0	0	0	0	0	0	0	0	0	0	0	0	0	0	0	0	0	0	0	0	0	0	0	0	0	0	0	0	0	0
3d899d9f9086f52e3f0098cb8b65eaa9	2	0	0	0	0	0	0	0	0	0	0	0	0	0	0	0	0	0	0	0	0	0	0	0	7	0	1	4	0	0	0	8	10	0	0	0	0	0	0	0	0	0	0	0	0	0	0	0	0
3461fc8d9529cd32e6fc60869bf7798c	8	0	0	0	0	0	2	0	0	0	0	0	0	2	0	0	0	0	0	0	0	0	0	1	7	0	0	4	0	0	0	4	0	0	0	0	0	0	0	0	0	0	0	0	0	0	0	0	0
60ca2d839561f1710e229a0443e1e9c0	0	0	2	0	0	0	0	0	2	0	0	0	0	2	2	2	0	0	0	0	0	0	0	0	5	0	0	0	0	0	0	4	0	0	2	0	0	0	0	0	0	0	0	0	0	0	0	0	0
73498edc5bf2a26b35cd487da5de8317	7	0	0	0	16	16	0	0	2	4	0	0	0	2	0	0	0	0	0	0	0	0	7	13	3	0	0	0	8	0	13	0	0	0	0	0	0	0	0	0	1	0	0	0	0	0	0	0	0
76f4988f4d23c789d282b8555c05fa06	14	0	0	0	0	0	15	5	6	0	2	4	0	6	1	8	0	2	4	1	3	3	4	0	3	0	3	3	5	6	5	0	0	0	0	0	0	1	0	0	0	0	0	0	0	0	0	0	0
f2c6607a594b97fda4aeb11b54297182	0	0	0	5	0	0	0	0	0	0	0	0	0	0	0	0	0	0	0	0	0	0	0	0	0	0	0	0	0	0	0	0	0	0	0	2	0	0	0	6	0	0	0	1	2	0	0	0	0
11b92717c2d7757974402defcdce1f07	1	0	0	0	0	1	0	0	0	2	4	2	0	0	2	0	0	0	0	0	0	0	1	0	0	0	0	0	2	0	0	2	4	0	0	0	0	0	0	0	0	0	0	0	0	0	0	0	0
339487c990bbe26fa2ef1a918b67a14b	0	0	0	0	0	0	0	0	0	0	0	0	0	0	0	0	0	0	0	0	0	0	0	0	0	0	0	0	0	0	0	1	4	0	0	0	0	0	0	0	0	0	0	0	0	0	0	0	0
5249aafa6ba945693fa0ff0096b368b3	6	0	0	0	0	0	2	0	0	0	0	4	6	4	0	2	0	0	0	0	0	0	4	0	0	0	0	5	0	0	2	0	0	0	0	2	0	0	0	0	5	0	0	5	0	0	6	0	0
e1d23f77209739f8f1e464b49fb728ce	0	0	0	0	0	0	0	0	8	0	0	17	0	0	0	0	0	0	0	0	0	0	0	0	0	0	0	0	0	0	0	0	0	0	0	0	5	0	0	0	3	0	0	0	0	0	0	0	0
59f58141c7ffaa8a9da00180f83ffff4	0	22	0	136	2	0	0	0	0	0	0	0	0	0	0	0	105	173	4	2	5	0	7	0	0	89	0	3	0	0	0	0	0	207	233	3	0	116	269	0	0	0	0	0	0	0	0	0	0
c4937061e7b81b0f7524014cb002ce63	1	0	3	0	0	0	4	0	0	1	1	1	0	1	2	0	0	0	0	0	0	0	0	0	0	0	0	0	0	0	0	0	0	0	0	0	0	0	0	0	0	0	0	0	0	0	0	0	0
2cedf9acd99d31721b9ef770b3b87247	0	0	0	0	0	0	0	0	0	0	0	0	0	0	0	0	0	0	0	0	0	0	4	0	0	0	0	0	2	0	0	0	0	0	0	0	0	0	0	0	0	0	0	0	0	0	0	0	0
afc37ed26dc3ba75c298c106b1f6bc5c	4	0	0	0	6	0	0	0	0	0	0	0	0	0	0	0	0	0	0	0	0	0	0	0	0	0	0	0	0	0	0	0	0	0	0	0	0	0	0	0	0	0	0	0	0	0	0	0	0
81d135e937c6517ea4caff3db94e7aa5	0	0	0	0	0	0	0	0	0	0	4	2	0	4	0	0	0	0	0	0	0	0	0	4	1	0	0	0	5	4	0	4	10	0	0	0	1	0	0	0	10	16	2	1	0	2	0	2	0
60f262aa8235a3d772113ad852252e28	3	3	1	0	0	0	0	5	0	0	0	0	0	6	0	0	0	0	0	0	0	0	0	0	0	0	0	0	0	0	0	0	0	0	0	0	0	0	0	13	8	8	0	2	0	0	0	2	0
e63c9f0f09767fa6ba1ab4adc3cf04f5	19	0	0	0	0	12	3	0	0	7	16	0	0	31	0	0	0	0	9	5	4	5	7	11	15	4	0	2	6	0	0	12	6	0	0	0	0	0	0	0	0	0	0	0	0	0	0	0	0
8b909c07f378b5e0acdb11f6c39a04d9	4	0	2	0	13	1	4	2	3	0	0	12	0	0	15	2	0	0	0	0	0	0	14	2	3	0	2	11	7	12	0	0	4	0	0	0	36	0	0	19	16	20	1	15	2	7	4	1	3
da22fc2e9a2028cf5bcb46c948566f6e	1	0	0	0	0	0	0	1	11	0	0	0	3	4	0	2	0	0	0	0	0	0	0	0	1	0	0	0	0	0	0	0	0	0	0	0	1	0	0	6	6	2	1	8	4	4	5	2	2
b7d12685c7e942b5bb9f7a6db2865883	12	3	1	0	2	2	5	3	0	2	6	7	0	10	4	1	0	0	0	0	0	0	0	0	0	0	0	0	0	0	0	0	0	0	0	0	0	0	0	0	0	0	0	0	0	0	0	0	0
6f6fc6c98d807fc85d59b699c6b856a9	0	0	0	0	0	0	2	0	0	0	2	0	0	0	0	2	0	0	0	0	0	0	0	0	0	0	0	0	0	0	0	0	0	0	0	0	2	0	0	0	0	0	0	0	2	0	3	2	0
16d933e1d148c4cbd30d7208514a6a48	3	0	0	0	0	0	4	0	0	0	2	0	0	0	0	0	0	0	0	0	0	0	0	0	0	0	0	0	0	0	0	0	0	0	0	0	0	0	0	0	0	0	0	0	0	0	0	0	0
06cb1b720e653ed6cdcde9cdbe6772fd	0	0	0	0	0	0	0	0	0	0	0	0	0	0	0	0	0	0	3	0	0	0	0	0	0	0	0	2	0	0	0	0	0	0	0	0	0	0	0	0	0	0	0	0	0	0	0	0	0
85b440ec186edfc9b412af66d605ce0b	4	0	0	0	0	0	0	2	0	0	0	2	4	2	0	0	0	0	0	0	0	0	0	0	0	0	0	0	0	0	0	0	0	0	0	0	0	0	0	0	0	0	2	7	0	2	2	0	0
40c2a0392961b50adb9e2afb793d4abe	0	0	0	0	0	0	2	0	0	0	3	0	0	0	0	0	0	0	0	0	0	0	0	0	0	0	0	0	0	0	0	0	0	0	0	0	0	0	0	0	0	0	0	0	0	0	0	0	0
b939e15aaf38e15fc39703db622d986a	26	0	0	0	1	2	22	0	2	6	7	0	0	8	0	0	0	0	0	0	0	0	2	4	0	0	0	0	0	0	0	0	8	0	0	0	0	4	0	0	0	0	0	0	0	0	0	0	0
e9e296e3ccc65edc0148f8714ffce7d9	0	0	0	0	0	0	0	0	0	0	1	0	0	0	0	0	0	0	0	0	0	0	0	0	0	0	0	0	0	0	0	12	1	0	0	0	0	0	0	0	0	0	0	0	0	0	0	0	0
0cc5d3c235132df30a1849c8819bbc75	0	0	0	0	0	0	4	0	0	0	0	0	0	0	0	0	0	0	0	0	0	0	0	0	0	0	0	0	0	0	0	0	2	0	0	0	0	0	0	0	0	0	0	0	0	0	0	0	0
d6d98d76254dd3bd72eacee0f78f1d41	4	0	0	0	0	0	0	0	0	0	0	0	0	0	0	0	0	0	0	0	0	0	0	0	0	0	0	0	0	0	0	0	0	0	0	0	0	0	0	0	0	0	0	0	0	0	0	0	0
636e43f3698fc2cbfe6f327232f139d2	0	0	0	0	0	0	0	0	0	0	0	0	0	0	0	0	0	0	0	0	0	0	0	0	0	0	0	0	0	0	0	0	0	0	0	0	0	0	0	0	3	5	0	2	0	10	0	0	1
cd4ebf0f821b83a5d6a04c622c7704da	7	0	4	0	0	0	2	0	0	0	10	0	0	3	1	0	0	0	0	2	0	0	2	0	1	0	1	0	0	0	0	0	0	0	0	0	3	0	0	0	1	0	0	0	3	0	0	0	0
4c682c27fa9a9b742cf86a0320aa3e09	3	0	0	0	0	0	0	0	0	2	0	0	0	0	0	2	0	0	0	0	0	0	0	0	0	0	0	0	0	0	0	0	4	0	0	0	1	0	0	9	0	0	0	7	0	0	0	0	7
af9a610704f4daa4d6d093cbfac31ddd	2	0	0	0	1	5	0	0	5	4	4	1	0	0	3	0	0	0	0	0	0	0	0	2	0	0	3	2	0	1	5	0	3	0	0	0	3	0	1	7	0	0	0	1	0	2	0	0	4
cd887d96c3610cf38a250f165603cddf	8	0	0	0	0	0	0	0	0	0	0	2	0	5	2	2	0	0	0	0	0	0	0	0	0	0	0	0	0	0	0	2	0	0	0	0	0	0	0	0	0	0	0	0	0	0	0	0	0
0d21f7fa28d4db93045a529c3662dda0	0	0	0	0	0	0	0	0	1	0	2	0	0	0	0	1	0	0	0	0	0	0	0	0	0	0	1	0	0	2	1	0	2	0	0	0	0	0	0	0	0	0	0	0	0	0	0	0	0
a643605eb54019f424a3f56839f3f76b	0	0	0	0	0	0	0	0	0	2	2	0	0	0	0	0	0	0	2	0	0	0	2	1	2	0	5	0	0	0	0	6	3	0	0	0	0	0	0	0	0	0	0	0	0	0	0	0	0
e52f60a16b561c58cffa60f5f0230de6	0	0	0	0	0	0	0	0	0	0	0	0	0	1	0	0	0	0	0	0	0	0	0	0	0	0	1	0	0	0	0	0	0	0	0	0	0	0	0	0	0	0	0	0	0	0	0	0	0
8ced1f7a30321547dcd612bafbc08b3f	6	0	0	0	0	3	0	0	0	0	10	0	0	2	3	4	0	0	0	0	0	0	0	0	0	2	0	0	0	0	0	0	0	0	0	0	0	0	0	0	0	0	0	0	0	0	0	0	0
3062efcc66a5c0472f2311c7c0377d82	0	0	0	0	0	0	0	3	0	0	0	0	0	0	0	0	0	0	0	0	0	0	0	0	0	0	0	0	0	0	0	0	0	0	0	0	0	0	0	0	0	0	8	15	0	0	4	4	14
a9d90d57fdad9b1780da583cf3c90231	0	0	0	0	0	0	1	0	2	0	6	0	0	4	0	0	0	0	2	0	0	0	0	0	10	1	6	0	0	0	0	11	20	0	0	0	0	0	0	0	0	0	0	0	3	0	0	3	0
19788ab1868b6ae062ee4945289ba515	1	0	0	0	1	0	2	0	0	0	0	0	2	0	0	0	0	0	0	0	0	3	0	0	0	0	0	0	0	0	0	0	0	0	0	0	0	0	0	0	0	0	0	0	0	0	0	0	0
0984258ad85d69cdc6837da8737f34a6	0	0	0	0	0	0	0	0	0	0	0	0	0	0	0	0	0	0	0	0	0	0	0	0	4	0	0	0	0	0	0	2	0	0	0	0	0	0	0	0	0	0	0	0	0	0	0	0	0
26f7786da624f35a1fb771653cf6b4ed	0	0	0	0	0	0	0	0	0	0	0	0	0	0	0	0	0	0	0	0	0	0	0	0	0	0	0	0	0	0	0	0	0	0	0	0	0	0	0	0	3	0	5	1	0	1	1	0	6
2695a344e0b8348c958ae0c8ee9f329d	44	0	0	0	0	0	0	34	0	34	0	0	29	0	12	0	0	0	0	0	0	0	0	0	7	0	0	0	0	0	0	0	0	0	0	0	0	0	0	13	0	15	10	0	0	0	0	0	0
7ec75d5df85b0fbc689814a1eb075d2e	4	0	0	0	0	0	3	0	0	3	2	0	0	0	0	0	0	0	0	0	0	0	0	0	1	0	0	0	0	0	0	0	0	0	0	0	1	0	0	2	1	0	2	0	0	2	0	0	0
b352a5058ec403e9368fca337644ed97	0	0	0	0	0	0	0	0	0	0	0	0	0	0	0	0	0	0	0	0	0	0	0	0	0	0	0	0	0	0	0	0	0	0	0	0	0	0	0	0	0	0	0	0	0	0	0	0	0
781a59137922c66ead33989aab44f280	0	0	0	0	0	0	0	1	0	0	0	0	0	0	0	2	0	0	0	0	0	0	0	0	0	0	0	0	0	0	0	2	5	0	0	2	0	0	0	0	0	0	0	1	0	0	0	0	0
fc63336c7187bb1da63a5ae4a884a924	3	0	2	0	0	11	8	11	0	21	4	6	4	7	3	0	0	0	0	0	0	0	2	0	0	0	0	5	0	0	0	0	0	0	0	0	0	0	0	0	0	0	0	1	2	2	1	0	0
a234f6bfd950ea0258a9ee77b27b15ee	0	0	0	0	0	0	0	0	0	4	0	0	0	2	2	0	0	0	2	0	0	0	2	0	13	0	3	0	0	0	0	0	4	0	0	0	0	0	0	0	0	0	0	0	0	0	0	0	0
612a5e9740fc7ad5bb67293a5af47605	0	0	3	0	0	0	0	0	0	0	0	0	0	1	0	0	0	0	0	0	0	0	0	0	0	0	1	0	0	0	0	0	2	0	0	0	0	0	0	0	0	2	0	10	3	0	8	0	0
978a4dcbb051609569fffba23800ee87	0	0	0	0	0	0	0	0	0	0	0	0	0	0	0	0	0	0	0	0	0	0	0	0	0	0	0	0	0	0	0	0	0	0	0	0	0	0	0	0	0	0	0	0	0	0	0	0	0
f85c8a3f9ff385c06a5dc96bcd897980	3	0	0	0	0	0	0	0	2	0	2	0	0	0	0	0	0	0	0	0	0	0	0	0	0	0	0	0	0	0	0	0	0	0	0	0	0	0	0	0	0	0	0	0	0	0	0	0	0
36df0a28e378482c085e2ad247042308	0	0	0	0	0	0	0	0	0	0	2	0	0	4	0	0	0	0	0	0	0	0	0	0	0	0	0	0	0	0	0	0	0	0	0	0	0	0	0	0	0	0	0	0	0	0	0	0	0
24c675c42902a7aa94fea9c0c7170aaa	0	0	11	0	1	0	2	0	5	0	0	0	0	0	0	0	0	0	0	0	0	0	0	0	0	0	0	0	0	0	0	0	0	0	0	2	3	0	0	5	0	5	0	0	0	5	7	3	0
7853362c1aac9ef659ce740735c34a59	1	0	0	0	0	0	0	2	0	0	4	0	0	3	2	0	0	0	0	0	0	0	0	0	0	0	0	0	0	0	0	0	0	0	0	0	5	0	0	0	0	0	0	0	0	0	0	0	0
95ea26b06be790568b564dca9bd89627	0	0	0	0	0	0	0	0	0	2	4	0	0	0	0	7	0	0	0	0	0	0	0	0	3	0	2	0	0	1	0	0	11	0	2	0	0	0	0	0	0	0	0	0	0	0	0	0	0
4c7ed1f24d8b02fdae8e96b29950109f	1	0	0	0	0	0	0	0	0	0	0	0	0	0	0	0	0	0	0	0	0	0	0	0	0	0	2	0	0	0	0	4	0	0	0	0	0	0	0	0	0	0	0	0	0	0	0	0	0
89ab09484f306414518ad7fdd213ca95	4	0	0	0	0	0	0	0	6	0	0	0	0	0	0	0	0	0	0	2	0	0	4	4	0	0	0	0	3	0	0	0	0	0	0	1	0	0	0	0	0	4	0	3	0	1	0	0	0
7c018b6f8137f34de4475fec72d1c89e	0	0	0	0	0	0	0	0	0	0	3	0	0	0	0	0	0	0	0	0	0	0	0	0	0	0	0	0	0	0	0	0	0	0	0	0	0	0	0	2	0	0	0	0	0	1	0	0	0
3a4aaee8ce39041be768d6dc5a58798b	0	0	0	0	0	0	0	0	0	0	0	0	0	4	0	3	0	0	0	0	0	0	0	0	0	0	0	0	0	0	0	4	0	0	2	0	0	0	0	0	0	0	0	0	0	0	0	0	0
db4b7e7839b2e824abfb5827164cfb73	0	0	0	0	0	0	0	0	0	3	0	0	0	0	0	0	0	0	0	0	0	0	0	0	0	0	0	0	0	0	0	0	2	0	0	0	0	0	0	0	0	0	0	0	2	0	0	0	2
7c74258362531b21080ba35905b07209	0	0	0	0	0	0	0	0	0	0	0	2	0	0	0	0	0	0	0	0	0	0	0	0	0	0	3	0	0	0	0	0	3	0	0	0	0	0	0	0	0	0	0	0	0	0	0	0	0
28ca7d74355565d8b79a29bc12aa9349	0	0	0	0	0	0	0	0	0	38	17	0	0	0	9	52	0	0	3	0	0	0	0	0	10	0	2	0	0	0	0	1	19	0	0	0	0	0	0	0	0	0	0	0	0	0	0	0	0
bc722b20282069e23b5ff4394a67b6a5	2	0	0	0	0	0	0	2	0	0	0	0	0	0	0	0	0	0	0	0	0	0	0	0	1	0	0	0	2	0	0	1	0	0	0	0	0	0	0	0	0	0	0	0	0	0	0	0	0
a85011a6858e1818760abc60128865e3	0	0	0	0	0	0	0	0	4	0	0	0	8	2	4	0	0	0	0	0	0	0	0	0	0	0	0	0	0	0	0	0	1	0	4	0	0	0	0	0	0	0	0	0	0	0	0	0	0
db61a83e485a761fff2778eeb50951b8	0	0	0	0	0	0	0	0	0	0	0	0	0	0	0	2	0	0	0	0	0	0	0	0	0	0	0	0	0	0	0	0	0	0	0	0	0	0	0	0	0	0	0	0	0	0	0	0	0
971aada48a52a42637f4385f41982042	0	0	0	0	0	2	0	0	0	0	0	0	0	2	0	0	0	0	0	0	0	0	0	0	0	0	0	0	0	0	0	0	2	0	0	0	0	0	0	0	0	0	0	0	0	0	0	0	0
0ce7566321540322f58cc9229a911d31	4	0	0	0	0	0	0	0	1	3	0	0	0	0	1	0	0	0	0	0	0	0	0	0	0	0	2	3	0	0	0	7	6	0	2	0	0	0	0	0	0	0	0	0	0	0	0	0	0
87812174dba79143cc1d14735f17f930	4	0	1	0	3	3	0	1	2	12	2	2	0	3	4	2	0	0	4	0	0	0	1	0	0	2	6	6	3	0	0	2	0	0	0	0	0	0	0	0	0	0	0	2	0	0	0	0	0
d84bb6164bff1d06874904ccbedf22b3	3	0	0	0	1	0	0	0	0	0	0	0	0	0	2	0	0	0	3	4	0	1	5	0	0	0	5	0	0	0	0	29	8	0	0	0	0	0	0	0	0	0	0	0	0	0	0	0	0
b85ab77932102907b03d5c2baaa1a6b6	0	0	0	0	0	0	0	0	0	0	0	0	0	7	0	0	0	0	0	0	0	0	0	0	0	0	0	0	0	0	0	4	7	0	0	0	2	3	0	0	0	0	0	2	0	3	0	0	2
ca4ea796a72a08d201b42dc09cbff52e	0	0	0	0	0	0	2	0	0	0	0	0	0	0	0	0	0	0	0	0	0	0	0	0	1	0	0	0	0	0	0	1	1	0	0	0	0	0	0	10	0	11	0	3	0	0	5	0	0
e24699c443f818b5f1a512a980e21190	0	0	0	0	0	2	0	0	0	0	6	0	0	3	0	0	0	0	0	0	0	0	2	0	0	0	3	0	0	0	0	8	0	0	0	0	0	0	0	0	0	0	0	2	0	0	0	0	0
614db83f14cc1426376e33b9ae128e5a	5	0	0	0	0	0	0	3	0	0	0	7	0	6	0	0	0	0	0	0	0	0	0	7	0	0	0	0	2	0	0	0	0	0	0	0	0	2	0	0	0	1	0	2	0	2	0	0	2
0329b25477b201c6181826fd1f4992f7	2	0	0	0	0	0	0	0	0	0	0	0	0	0	0	0	0	0	0	0	0	0	0	0	0	0	0	0	0	0	0	2	0	0	0	0	0	0	0	0	0	0	0	0	0	0	2	0	0
c5e45120a7899bbf625a95c123582998	0	0	0	0	0	0	0	0	0	0	0	0	0	0	0	0	0	0	0	0	0	0	0	0	0	0	0	0	0	0	0	0	4	0	0	0	0	0	0	0	2	0	0	0	0	0	1	0	0
31446405051c684e8de4d100ee8e8e09	1	0	0	0	0	0	0	0	0	0	0	0	0	0	0	0	0	0	0	0	0	0	0	0	0	0	0	0	0	0	0	0	0	0	0	2	0	0	0	0	0	0	0	8	2	3	5	3	4
f200aa728f7ceda4b10173e32f37f61d	0	0	0	0	0	0	0	0	2	0	2	3	0	2	0	0	0	0	0	0	0	0	0	0	0	0	0	0	0	0	0	0	2	0	0	0	0	0	0	3	2	0	0	0	0	0	0	0	0
045fb04d668cabb417058d62125b5021	0	0	0	0	3	0	0	0	0	0	0	0	0	0	2	0	0	0	0	0	0	0	0	0	1	0	0	2	0	0	0	0	0	0	0	0	0	0	0	0	0	0	0	1	0	0	0	0	0
aaeacbcc2cb97ec74f5d890749fa45f9	0	0	0	0	0	0	0	0	0	0	1	0	4	0	0	0	0	0	0	0	0	0	0	0	0	0	0	0	0	0	0	0	0	0	0	0	0	0	0	0	0	0	0	0	0	0	0	0	0
d1171c28a2dcca09c05a23efd6e158b8	4	0	0	0	0	0	0	0	0	5	4	0	0	0	0	0	0	0	0	0	0	0	0	0	0	0	0	0	0	0	0	0	0	0	0	0	0	0	0	0	7	2	0	1	0	2	0	0	0
b0a437863c5c2cb760e275a198ac69e7	2	0	0	0	0	0	0	0	0	0	1	0	0	5	0	0	0	0	0	0	0	0	0	0	0	0	0	0	0	0	0	2	0	0	0	0	0	3	0	0	0	0	0	2	0	0	1	0	0
bd7765f6eb52b089ebb63ebb844b7c84	0	0	0	0	0	0	0	0	0	0	0	0	2	0	0	0	0	0	0	0	0	0	0	0	0	0	0	0	0	0	0	0	2	0	0	0	0	0	0	0	0	0	0	0	0	0	0	0	0
807479bf9c951b98418545245d972a85	0	0	0	0	0	0	0	0	0	0	0	0	0	0	0	0	0	0	0	0	0	0	0	0	0	0	0	0	0	0	0	0	0	0	0	0	1	0	0	0	0	0	0	2	0	0	0	0	0
3cbfd3dcb348df419fce4bb3382cd770	2	0	0	0	0	0	2	0	0	0	0	3	0	0	0	0	0	0	0	0	0	2	0	0	0	0	0	0	0	0	0	0	2	0	0	0	0	2	0	0	0	0	0	0	0	0	0	0	0
b0268ed833dcdcfe973632c029263279	0	0	0	0	0	0	0	0	0	0	0	0	0	0	2	1	0	0	0	0	0	0	0	2	0	0	0	0	0	0	0	0	2	0	0	2	0	0	0	0	0	2	8	7	1	5	2	1	7
db0253a1b6099c04a4967d325a0fd354	0	0	0	0	0	0	0	0	0	0	3	0	0	0	0	0	0	0	0	0	0	0	0	2	0	0	0	0	0	0	0	0	0	0	0	0	0	0	0	0	0	0	0	0	0	0	0	0	0
13608af79b7a653ae0296f6fea81491f	0	0	2	0	0	3	3	0	0	0	2	0	0	4	1	3	0	0	0	0	0	2	0	0	3	0	1	0	3	0	0	1	0	0	0	0	0	0	0	0	0	0	0	0	0	0	0	0	0
4e00cf4894b02cca814f79d7ce3102d9	7	0	5	0	0	0	1	0	11	0	11	5	4	0	0	2	0	0	0	0	0	0	0	0	3	1	0	0	0	0	0	0	1	0	0	0	0	0	0	1	0	1	0	0	2	10	1	0	1
ada6621c051535a9b0fd5c752d769ccf	2	0	0	0	0	0	0	0	0	0	0	0	0	0	0	0	0	0	0	0	0	0	0	0	0	0	0	0	0	2	0	0	0	0	0	3	0	0	0	0	0	0	0	0	2	2	2	5	0
e2ac46c0947692441703df4bf0d3277d	0	2	0	22	0	0	0	0	0	0	0	0	0	0	0	0	60	141	2	2	2	0	4	0	0	31	0	0	0	0	0	0	0	60	25	0	0	44	65	0	0	0	0	0	0	0	0	0	0
06bd9c1487d797eab30b828c79a71a96	0	0	0	0	0	0	0	0	0	0	0	0	0	0	0	2	0	0	0	0	0	0	0	0	0	0	0	0	0	0	0	0	0	0	0	0	0	0	0	1	0	1	0	0	0	0	0	0	1
2afc10073f259950dbed06e6d378c4eb	0	0	0	0	0	0	0	0	0	0	0	1	0	1	0	0	0	0	0	0	0	0	2	0	0	0	0	0	0	0	0	0	0	0	0	0	0	0	0	0	0	0	0	0	0	0	0	0	1
d68f0754186cbf94255a3e2791c6bf6a	0	0	0	0	0	0	0	0	0	2	3	0	0	0	0	0	0	0	0	0	0	0	1	0	0	2	0	3	0	0	0	0	0	0	0	0	0	0	0	0	0	0	0	0	0	0	0	0	0
5093f6b59129875e0eaf0f6661ae1746	1	0	0	0	0	0	0	0	0	0	0	0	1	0	0	0	0	0	0	0	0	0	0	0	0	0	0	0	0	0	0	0	0	0	0	0	0	0	0	0	8	6	0	0	0	2	0	2	0
f08ef890b12261eea2c099720bdff64d	0	0	0	0	0	0	0	0	2	0	2	2	0	0	2	0	0	0	0	0	0	0	0	0	0	0	3	0	0	0	0	0	0	0	0	0	2	0	0	3	0	1	2	0	0	0	1	0	2
ea7206b589ab83a26578b010c790cfc2	0	0	0	0	0	0	0	0	0	0	0	0	0	0	0	0	0	0	0	0	0	0	0	0	0	0	0	3	1	0	0	0	0	0	0	0	0	0	0	0	0	0	0	0	0	0	0	0	0
25fc35daaf442d35040c03b7cbded7c5	6	0	0	0	0	0	0	0	0	0	0	3	0	4	0	0	0	0	0	0	0	0	0	0	0	0	0	0	0	0	0	0	0	0	0	2	5	69	0	10	7	4	0	4	0	6	0	0	3
656a4a05c1607d37ad654e0c6e91111d	3	0	0	0	0	0	0	0	0	0	0	0	2	0	0	0	0	0	0	0	0	0	0	0	0	0	0	0	0	0	0	0	0	0	0	3	3	0	0	8	0	0	6	15	18	16	19	7	10
18ed1cee3d284e3d8779b6bbd0641aed	0	0	0	0	0	0	0	0	0	0	2	0	0	0	0	0	0	0	0	0	0	0	0	0	0	0	0	0	0	0	0	0	0	0	0	0	0	0	0	0	0	0	0	0	0	0	0	0	0
c5212f4aacb291838d32718bf069fa0f	0	0	0	0	2	0	0	0	0	0	0	0	0	0	0	4	0	0	0	0	2	0	0	0	0	0	0	0	0	0	0	0	0	0	2	0	0	0	0	0	0	0	0	0	0	0	0	0	0
16f68f1abfa88c29f55fe3e0211be1f9	3	0	0	0	0	0	0	0	0	1	0	0	0	0	0	0	0	0	0	0	0	0	0	0	0	0	0	0	0	0	0	1	0	0	0	0	0	0	0	0	0	3	0	0	0	0	0	0	0
04c351bd63479ebfa07df5d9e192c243	0	0	3	0	0	0	4	0	0	2	8	1	0	6	0	0	0	0	0	0	0	0	0	2	0	0	8	0	0	0	0	1	6	0	2	0	0	0	0	4	0	0	0	0	3	2	0	0	0
ce4b0460b3b9481fad09603203a8763e	0	0	0	0	0	0	0	0	0	0	4	2	0	0	0	0	0	0	0	0	0	0	0	0	0	0	0	0	0	0	0	0	0	0	0	0	0	0	0	0	0	0	0	0	0	0	0	0	0
43aa3e9286356c9017cc01f6e78fc849	6	0	1	5	0	45	9	6	13	20	3	7	5	12	2	0	0	0	1	8	6	14	2	0	0	0	0	3	5	1	24	0	5	0	0	0	0	1	15	0	0	0	0	0	0	0	0	0	0
c58c5c0f3fb7f3df9cc75e6f63056938	0	0	0	0	0	0	0	0	0	0	0	0	0	0	0	0	0	0	0	3	0	0	0	3	3	0	0	0	0	0	1	0	0	0	0	0	0	0	0	0	0	0	0	0	0	0	0	0	0
01ed2ec33e7df3b78dfa288d11d8a162	0	0	0	0	0	0	0	2	2	0	0	0	0	0	0	0	0	0	0	0	0	0	3	4	0	0	2	0	0	0	0	0	0	0	0	0	0	0	0	0	0	0	0	0	0	0	0	0	0
6cfd2ecbdf29734106562d926c618808	0	0	0	0	0	0	0	0	0	0	0	0	0	0	0	0	0	0	0	0	0	0	0	0	0	3	0	0	0	0	0	0	4	0	0	0	0	0	0	3	2	3	2	0	0	2	0	0	0
669e892cb7e0074aea7b1f2c18658e71	3	0	0	0	0	13	5	0	0	0	4	1	2	0	0	4	0	0	0	4	0	0	0	0	0	0	0	0	0	0	6	0	1	0	3	0	0	0	0	0	0	0	0	0	0	0	0	0	0
c496df31a72246f0411258543113076e	0	0	0	0	0	0	0	0	0	0	0	0	0	0	0	0	0	0	0	0	0	0	0	0	0	0	0	0	0	0	0	0	0	0	0	0	0	0	0	0	0	0	0	0	0	0	0	0	0
8744132df00b1afa1519b7920d2dcfb6	0	7	0	5	0	0	0	0	0	0	0	0	0	0	0	0	23	3	0	0	0	0	0	0	0	13	0	0	0	0	0	0	0	3	24	0	0	6	20	0	0	0	0	0	0	0	0	0	0
9716a49050855a5040c8a9d7adc61796	7	0	7	0	10	2	0	3	0	5	5	3	0	0	3	2	0	0	0	0	0	0	0	3	6	0	2	0	0	0	2	2	0	0	0	3	3	0	0	9	11	2	0	2	4	11	8	4	19
bfa69e236385c6873cde5e233080dba4	6	0	3	0	0	0	0	0	6	3	0	0	0	0	5	0	0	0	0	0	0	0	0	1	0	0	0	0	0	0	0	0	0	0	0	6	16	0	0	8	6	4	0	0	0	0	0	0	7
c3446a98052ed68b0a1e446ec4a9c578	0	0	0	0	0	0	3	0	0	0	4	0	0	0	0	0	0	0	0	0	0	0	0	0	0	0	0	0	0	0	0	0	3	0	0	0	0	0	0	0	0	2	0	0	0	0	0	0	0
ffc92c8a5272957f8fbdc96f76f7df9e	0	0	0	0	0	0	0	0	0	0	0	0	0	0	0	0	0	0	0	0	0	0	0	0	2	2	2	0	1	0	0	0	5	0	0	0	0	0	0	0	0	0	0	1	0	0	0	0	3
ba9f5ccb6c23c2ddc0f3fcc687141587	1	0	0	0	0	0	0	3	0	3	0	0	0	1	0	0	0	0	0	0	0	0	0	0	0	0	0	0	6	2	0	0	0	0	0	0	0	0	0	0	0	0	0	0	0	0	0	0	0
d161ec7f9f0588fe1d41a0f6ac1e393f	0	0	0	0	0	0	0	0	0	0	0	0	0	0	0	0	0	0	0	0	0	0	0	0	0	0	0	0	0	0	0	0	0	0	0	0	0	0	0	0	0	0	0	0	0	0	0	0	0
93554a3517ad651c2871229c2fa9f77b	0	0	0	0	0	1	4	0	0	0	4	0	0	0	0	0	0	0	0	2	0	0	1	2	2	0	2	0	0	0	0	0	0	0	0	0	0	0	0	0	0	0	0	0	0	0	0	0	0
c091af6a661af48bf16e3d0962d46db5	0	0	0	0	0	0	0	0	0	0	2	0	2	0	0	0	0	0	0	0	0	0	2	0	0	0	0	0	0	0	0	0	0	0	0	0	0	0	0	0	0	0	0	0	0	0	0	0	0
7a277a9c00b1c395c27710c257df1d75	10	0	0	0	0	0	0	0	0	0	0	0	0	1	0	0	0	0	0	0	0	0	0	0	0	0	0	0	0	0	0	0	0	0	0	0	0	0	0	0	0	0	0	0	0	0	0	0	0
79f7025c87bcdf69c505ab7f64ecb995	0	0	0	0	0	0	0	0	0	0	0	0	0	0	0	0	0	0	0	0	0	0	3	0	12	0	3	0	0	0	0	4	0	0	3	0	0	0	0	0	0	0	0	0	0	0	1	0	2
ecf0453ed61421f338e3998a298c4892	4	0	0	0	0	0	0	0	0	0	0	0	0	9	2	0	0	0	0	0	0	0	0	0	0	6	0	0	0	0	0	0	0	0	0	0	0	2	0	0	0	0	0	0	0	0	0	0	0
8f34a1f083e052291e6038c9f6b1472a	3	0	2	0	0	0	0	0	0	0	0	0	0	0	0	0	0	0	0	0	0	0	0	0	0	0	0	0	0	0	0	0	4	0	0	0	0	0	0	0	0	0	0	0	0	0	0	0	0
83c756d47ddfde399b57f191094d3585	0	0	0	0	0	0	0	0	0	0	0	0	0	0	0	0	0	0	0	0	0	0	0	0	0	0	0	0	0	0	0	3	0	0	0	0	4	0	0	3	0	0	0	0	0	6	3	2	6
37a8c2e4c0a28ab9c75d04ce0fa59e75	0	0	0	0	0	0	0	0	0	0	0	0	0	1	0	0	0	0	0	0	0	0	0	0	0	0	0	0	0	0	0	0	1	0	0	0	0	0	0	0	0	0	0	0	0	0	0	0	2
214b854c4db89aedbf904527142f3f2f	0	0	0	0	0	0	0	0	0	0	0	0	0	0	0	0	0	0	0	0	0	0	0	0	0	0	0	0	0	0	0	0	1	0	0	0	0	0	0	0	0	0	0	0	0	0	0	0	3
3cf11d8096194697f21d0d13a46c788a	0	0	0	0	0	0	0	0	0	0	0	0	0	4	0	0	0	0	0	0	0	0	0	0	0	0	0	0	0	0	0	0	2	0	0	0	10	0	0	0	2	0	0	0	0	2	4	0	0
9ecd88c1a7ef54ecec08d914801b5129	1	0	0	0	0	1	0	6	0	12	0	0	0	0	3	1	0	0	0	0	0	0	1	0	0	0	0	0	0	0	0	0	0	0	0	0	0	0	0	0	0	0	2	2	0	2	0	0	3
9f4127ba5b0f7efc4bda1a5f17dcf306	0	0	0	0	0	0	0	0	0	2	2	0	0	2	0	0	0	0	0	0	0	0	0	0	0	0	0	0	0	0	0	0	0	0	0	0	0	0	0	0	0	0	0	0	0	0	0	0	0
e15fe56a4b99a77339e7059f5e2aa749	4	0	0	0	7	10	3	2	0	0	0	0	0	0	0	3	0	0	0	3	0	0	0	2	0	0	0	4	0	0	9	1	0	0	0	0	0	0	0	0	0	0	0	0	0	0	0	0	0
7327e1cd051f3653d1206edf5a758959	17	0	3	0	2	0	0	4	0	18	0	0	0	0	0	0	0	0	0	0	0	0	0	0	0	0	0	0	0	0	0	0	0	0	0	0	0	0	0	0	0	0	0	0	0	0	0	0	0
dd0beb40367f45fa60f65627885029bc	0	0	0	0	0	3	8	0	0	0	0	0	0	4	0	1	0	0	0	0	0	0	0	0	0	0	0	0	0	0	0	6	0	0	0	0	0	0	0	0	0	0	0	0	0	0	0	0	0
4d01925b101dab0b4bc94f851b67dd7c	5	0	0	0	0	0	0	0	0	0	0	0	0	1	0	0	0	0	0	0	0	0	0	0	0	0	0	0	0	0	0	0	0	0	0	0	0	0	0	0	0	0	0	0	0	0	2	0	0
9e733a669ae66d6ef32eaee2214906c2	0	0	0	0	0	0	3	0	0	0	2	2	0	9	2	0	0	0	0	0	0	0	4	7	1	0	0	2	0	2	0	0	6	0	0	0	0	0	0	0	0	0	0	0	0	0	0	0	0
139333f0ac64685fc980388b4b3b0a57	6	0	0	0	0	2	0	0	0	0	2	0	0	9	0	0	0	0	0	0	0	0	0	0	0	0	0	0	0	0	0	0	0	0	0	0	0	2	0	0	0	0	0	0	0	0	0	0	0
88453110294c8c284d9bd69dce84fd4a	26	0	0	0	0	0	0	18	0	4	0	4	0	5	35	0	0	0	0	0	0	0	1	0	2	0	2	25	0	0	0	0	0	0	0	3	0	0	0	6	8	0	4	35	2	0	9	1	11
c4fee407f7690a84906aba0fdaf98067	2	0	0	0	0	0	0	0	0	0	3	2	0	3	0	0	0	0	0	0	0	0	0	8	1	0	2	0	0	1	0	0	7	0	0	0	1	0	0	3	3	1	1	4	1	0	0	0	3
b9436c1a2d23b486a7ed122f92446932	0	0	0	0	2	0	0	0	2	0	0	0	0	0	0	0	0	0	0	0	0	0	3	0	0	0	2	0	0	0	0	0	0	0	0	0	0	0	0	0	0	0	0	0	0	0	0	0	0
616ff48b3bf52abf0a7ada197d8d6dad	0	0	0	0	0	0	3	2	3	0	2	3	0	0	0	6	0	0	0	0	0	0	0	0	0	0	0	0	0	0	0	0	0	0	0	0	0	0	0	0	0	0	0	0	0	0	0	0	0
100f249adb8de781d188cc12717d0411	0	2	6	0	0	3	16	15	2	12	10	49	0	9	58	0	0	0	0	0	0	0	2	0	0	0	2	55	1	7	0	0	0	0	0	5	6	0	0	5	15	1	5	27	2	15	11	2	20
10e9d7c94f209709eaa44c2813c988f3	0	0	0	0	0	0	0	0	0	0	3	0	0	0	0	0	0	0	0	0	0	0	0	0	0	0	0	0	0	0	0	0	0	0	0	0	0	0	0	0	0	0	0	0	0	0	4	0	0
69592fa8a0a561e51c11a9b3bfc8eb24	0	0	0	0	0	0	0	0	0	0	6	0	0	7	0	1	0	0	0	0	0	1	0	0	0	0	0	0	0	0	0	0	1	0	0	0	0	0	0	0	0	0	0	0	0	0	0	0	0
bbd81391175d397d67da07fcea8fab0e	0	0	0	0	0	0	0	0	0	0	0	0	0	0	0	0	0	0	0	0	0	0	0	0	0	0	0	0	0	0	0	0	0	0	0	0	0	0	0	2	2	0	0	0	0	0	0	0	6
ce97fe8cf9da24f0821e8428c041b05e	0	0	2	0	0	0	0	0	0	0	7	0	0	4	0	0	0	0	0	3	0	3	0	0	5	0	0	3	0	0	3	0	0	0	0	0	0	0	0	0	0	0	0	0	2	0	0	0	0
855bf50e9edb071291e7e931fc6a1fe7	0	0	0	0	0	0	0	0	0	0	0	0	0	0	0	0	0	0	0	0	0	0	0	0	0	0	0	0	0	0	0	0	0	0	0	0	6	0	0	3	0	0	0	0	0	0	0	2	0
d74210e88e0e60924c38d0a56982a5fc	0	1	7	0	0	0	0	0	0	2	0	2	0	0	0	3	0	0	0	0	0	0	0	0	7	0	0	0	0	0	0	0	0	0	0	0	0	4	0	0	0	0	0	0	0	0	0	0	0
157cfa1db94f1593c9a9cf41d985cb92	0	0	0	0	0	6	13	6	13	11	2	1	6	0	2	0	0	0	0	0	0	0	0	0	0	0	0	0	3	0	0	0	0	0	0	0	0	0	0	1	0	0	0	1	0	0	1	0	0
ebaa8e0147d03d5dfc58c11540fab013	0	0	0	0	0	0	0	0	0	0	0	2	0	0	0	0	0	0	0	0	0	0	2	0	0	0	0	0	0	0	0	0	0	0	0	0	0	0	0	0	0	0	0	0	0	0	0	0	0
57bc521619731bbe0b8602da4dbab4d8	7	0	5	0	7	7	0	2	3	0	2	4	5	3	3	0	0	0	0	0	0	0	0	0	1	0	0	0	2	0	0	0	0	0	0	0	1	32	0	0	8	0	2	0	2	2	0	0	2
a0a7ec5ed4735e87ccc5ab2d87471e30	0	0	0	0	0	0	0	0	2	0	0	0	0	0	0	0	0	0	0	0	0	0	0	0	0	0	0	0	0	0	0	0	0	0	0	0	0	0	0	0	0	0	0	0	2	0	0	0	1
a5b1a44e81f87b70e5bf92bcfa1b780e	4	0	0	0	0	0	1	0	1	7	0	1	0	2	0	0	0	0	0	0	0	0	0	0	0	0	0	0	0	0	0	0	0	0	0	0	0	1	0	0	0	3	0	0	0	0	0	0	0
bd03da5c2b9a7a8e95ab6b58a0eb120c	7	0	0	0	5	7	6	2	4	6	0	0	2	9	1	7	0	0	0	0	0	0	0	0	0	0	2	2	2	0	1	0	3	0	0	0	0	1	0	0	0	0	0	0	0	0	0	0	0
99f65a05a9be38d94acf815e1505e178	0	0	1	0	3	1	5	0	0	0	1	2	0	0	0	0	0	0	0	0	2	0	17	8	4	0	0	4	1	0	0	0	6	0	1	0	0	0	0	0	0	0	2	0	0	0	0	0	0
39edae0ec150920d3dbdac8637160ad8	6	0	0	0	0	0	0	0	19	15	5	6	0	6	3	1	0	0	0	0	0	0	0	0	4	1	0	0	0	0	0	0	0	0	0	0	0	0	0	0	0	0	0	0	0	1	0	0	0
0bbbae0d3828036c59dc07ab8eaaa550	0	0	0	0	0	0	0	0	0	0	1	0	0	2	0	0	0	0	0	0	0	0	0	0	0	0	0	0	0	0	0	0	0	0	0	0	3	5	0	0	0	0	0	0	0	3	0	0	0
715dd1eccb5eddb23d754d7fc490b7d4	8	0	3	0	3	0	0	16	0	9	0	5	7	5	0	0	0	0	9	0	0	0	5	10	10	0	0	4	8	0	0	0	0	0	0	0	0	0	0	0	0	0	0	0	0	0	0	0	0
f778040743e6862c39b0fbee217827ec	2	0	0	0	0	0	0	0	0	0	10	0	0	5	3	0	0	0	0	0	0	0	1	0	0	2	0	0	0	0	0	2	0	0	0	0	0	0	0	0	0	0	0	0	0	0	0	0	0
a5e77527c6e1fab2ff7893849de9e060	0	0	0	0	0	0	0	0	0	0	0	0	0	0	0	0	0	0	0	0	0	0	0	0	0	0	2	0	0	0	0	0	2	0	0	0	0	0	0	0	0	0	0	0	0	0	0	0	0
bbe7ffb0b57986bc0f9888bcb47db1cb	2	0	0	0	0	0	0	0	2	0	1	0	0	0	0	1	0	0	0	0	0	0	0	0	1	0	5	0	0	0	0	0	0	0	0	0	0	0	0	0	0	0	0	0	0	0	0	0	0
0eb88410e9aa98594dd2781aa242fde2	9	0	2	0	0	0	7	0	26	20	0	16	0	5	0	7	0	0	0	0	0	0	0	6	3	2	3	0	0	0	0	0	12	0	1	0	5	0	0	7	10	0	0	4	0	2	1	0	5
4d9070a1f9647de02febb1143e3d8a9e	9	0	0	0	0	5	0	0	1	3	0	0	0	3	0	2	0	0	0	0	0	0	0	0	0	0	0	4	0	0	0	2	1	0	0	0	0	0	0	0	0	0	0	0	0	0	0	0	0
ca3ac95f4f43ff28fe823f50c5c1b93e	39	0	6	0	12	15	56	0	66	0	42	39	0	14	3	66	0	0	0	0	11	10	6	29	27	0	4	3	0	0	0	20	27	0	0	0	1	0	0	0	0	3	19	0	4	6	0	0	4
2f57d6d2ae4f6bd8a5fec5e6a22b29c9	0	0	0	0	0	0	0	0	0	1	4	0	4	0	1	0	0	0	0	0	0	0	1	6	0	0	0	0	0	0	2	0	0	0	0	0	0	0	0	0	0	0	0	0	0	0	0	0	0
d160f6785ee8d8f4dac0d82ddf0c8b9b	2	0	3	0	0	4	0	0	0	1	0	2	0	12	1	1	0	0	1	1	0	0	0	0	4	0	1	0	2	0	0	7	5	0	0	0	0	0	0	0	0	0	0	0	0	0	0	0	0
fed83e38ca4d559ff079f595bc2f8b1d	0	0	0	0	0	3	0	0	0	0	0	0	0	0	2	2	0	0	0	0	0	0	0	0	0	0	0	0	0	0	0	1	0	0	0	0	0	0	0	0	0	0	0	0	0	0	0	0	0
092a2a297433edaeb3cf53a12f2b356c	4	0	0	0	0	0	0	6	0	0	4	0	0	8	0	0	0	0	0	0	0	0	4	0	0	2	0	0	0	0	0	0	3	0	0	0	0	0	0	7	0	0	1	2	1	0	3	0	1
6c6c54cb53fa3deddc1c2f9c72133256	0	0	0	0	0	0	2	3	0	0	0	0	1	5	1	0	0	0	0	0	0	0	0	0	0	0	0	0	0	0	0	0	0	0	0	0	0	0	0	0	0	0	0	0	0	0	1	0	1
15f3eef8d3a2c8b447d3c6f0d1828590	10	0	0	0	2	0	0	2	2	0	0	0	0	0	0	0	0	0	0	0	0	0	0	0	2	0	0	0	0	0	0	0	0	0	0	0	0	0	0	0	0	0	0	0	0	0	0	0	0
c3974b22864c35397694d5e525d9e58c	6	0	5	0	0	0	0	3	0	4	0	1	2	2	6	0	0	0	0	0	0	0	0	8	0	0	0	0	3	0	0	0	0	0	1	0	0	5	0	0	10	3	0	10	1	13	7	2	5
cbe9e8e10c890806f3b5c3aa7dfc5bb8	4	0	0	0	4	0	0	0	0	0	0	0	0	0	2	0	0	0	0	0	0	0	0	0	0	0	0	0	0	0	0	0	0	0	0	0	0	0	0	0	3	0	0	0	0	0	0	0	0
700ba91e770bd78e5abace76eb3580bf	0	0	0	0	0	0	0	1	0	3	0	0	0	0	0	0	0	0	0	0	0	0	0	0	0	0	0	0	0	0	0	0	0	0	0	0	0	0	0	0	0	0	0	0	0	0	0	0	0
be3189aabbbdc1308ff4530b16946020	5	0	0	0	0	0	0	3	0	0	0	0	3	5	0	2	0	2	0	0	0	0	0	1	0	0	0	0	0	0	0	0	0	0	0	0	0	3	0	0	0	0	1	0	0	0	0	0	0
e204619ef529d97665afa52cca9173cd	0	0	0	0	0	0	2	0	0	0	0	0	0	1	0	0	0	0	0	0	0	0	0	0	0	0	3	0	0	0	0	2	4	0	0	0	0	0	0	0	0	0	0	0	0	0	0	0	0
e0c5a3c37fc37b4c5149fa78cb1eef2f	0	0	0	0	0	2	0	0	0	0	10	0	0	0	0	0	0	0	0	0	0	0	0	0	0	0	0	0	0	0	0	4	6	0	0	0	0	0	0	0	0	0	0	0	0	0	0	0	0
e5179adc16b7f466fa000523e547292d	0	0	0	0	0	0	0	0	0	0	1	0	0	0	0	0	0	0	0	0	0	0	0	0	0	0	0	0	0	0	0	0	5	0	0	5	4	0	0	5	2	4	2	3	0	4	4	2	0
35f4430406a69240fb2b833d3cc76f8e	3	2	0	0	0	3	5	0	0	0	18	6	0	0	0	0	0	0	3	0	0	0	8	0	13	2	6	0	0	0	0	0	40	0	1	0	2	2	0	0	1	0	0	5	1	10	0	3	4
98be2fc654e372b87770a4dba6133e6e	0	0	0	0	0	0	0	0	0	0	4	0	0	3	0	0	0	0	0	0	0	0	0	0	0	0	0	0	0	0	0	0	0	0	0	0	0	0	0	0	0	0	0	2	0	0	2	0	0
2001700422a47ce9de2e18769717cefe	0	0	0	0	0	0	0	0	0	0	8	0	0	3	2	0	0	0	0	0	0	0	0	1	0	0	3	1	0	0	2	9	8	0	0	0	0	0	0	0	0	0	2	3	0	0	0	0	0
0713f457e16e5bdab98d00db39de295c	0	0	0	0	0	0	0	0	0	0	1	0	0	0	0	0	0	0	0	0	0	0	0	0	1	0	0	0	5	0	0	1	7	0	0	0	0	0	0	1	2	1	0	2	0	3	0	0	0
8f2bc9145606bf4a5445a71e883cf043	1	0	0	0	0	0	0	0	0	0	0	0	0	0	0	0	0	0	0	0	0	0	2	0	0	0	0	1	0	0	0	3	10	0	0	0	2	0	0	0	0	0	0	0	0	0	0	0	0
5069c8e7a4af2b69a2cc25813c2df593	0	0	0	0	0	0	0	0	0	0	0	0	0	3	0	1	0	0	0	0	0	0	0	0	0	0	0	0	0	0	0	0	0	0	0	0	0	0	0	0	0	0	0	0	0	0	0	0	0
a5f945ec3326ecd18b0e0042aca374e1	0	0	3	0	0	3	0	11	0	0	0	2	8	9	2	0	0	0	0	0	0	0	1	2	0	2	0	0	1	3	0	0	0	0	0	0	0	0	0	0	0	0	0	0	0	0	0	0	0
fbf1be5ed21535aa928674b741f0dfff	0	0	0	0	0	0	1	0	0	0	0	0	0	4	0	0	0	0	0	0	0	0	0	0	0	0	0	0	0	0	0	0	2	0	0	0	0	0	0	0	0	0	0	0	0	0	0	0	0
d2e9b5dcf2e9c50d309fcaaf522dfe6f	1	3	5	0	0	0	0	0	0	0	0	0	0	0	0	0	0	0	0	0	0	0	0	0	3	0	0	0	0	0	0	0	0	0	0	0	0	0	0	0	0	0	0	0	0	0	1	0	2
5baf5d9f09ed912b970cadc7a9d4cd50	2	0	0	0	0	0	0	0	2	0	3	0	0	0	0	3	0	0	0	0	0	0	0	0	1	0	2	0	0	0	0	1	0	0	0	0	1	0	0	1	0	0	0	2	0	0	0	0	1
0cefc02b568ed21114fb47f2201f9e53	0	0	0	0	0	0	0	0	0	7	2	0	0	0	0	2	0	0	0	0	0	0	4	3	6	0	2	8	2	0	0	15	0	0	2	0	0	0	0	0	0	0	0	0	0	0	0	0	2
9e2cf275478f1c70a347a8fbca042eed	1	0	0	0	0	0	0	0	1	0	2	0	0	0	0	0	0	0	0	0	0	0	0	0	0	0	0	0	0	0	0	0	0	0	0	0	0	0	0	0	1	2	0	1	0	1	0	0	0
0f8ad6b07f5aded863e91d7babe94cbe	17	0	1	0	2	3	2	0	2	0	7	4	0	9	1	2	0	0	0	0	0	0	0	3	5	1	0	5	0	0	1	10	6	0	0	0	0	3	0	0	0	0	0	3	0	0	2	0	0
f5db75d39a3b5d56f1e2aa880ee3654e	0	0	0	0	0	0	0	2	0	0	0	0	0	0	0	0	0	0	0	0	0	0	0	0	0	0	0	0	0	0	0	0	0	0	0	0	0	0	0	0	0	0	2	0	0	0	0	0	0
143fdee0a9aa6f2101eefa3bb718fa27	7	0	0	0	0	0	0	0	0	0	0	1	0	5	0	0	0	0	0	0	0	0	2	0	0	0	5	0	0	0	0	10	10	0	0	0	0	0	0	0	0	0	0	0	0	0	0	0	0
40832252b5054c866b22ea3ecd487d57	0	0	0	0	3	1	0	0	0	0	0	3	0	4	0	0	0	0	0	0	0	0	0	0	0	0	0	0	0	0	0	0	0	0	0	0	0	0	0	2	0	0	0	2	0	0	0	0	0
258fb94c52878114d284087294f8c7ef	0	0	0	0	0	0	0	0	0	0	0	0	0	0	0	2	0	0	0	0	0	0	0	0	0	0	0	0	0	0	0	0	0	0	0	0	0	0	0	0	0	0	0	0	0	0	0	0	0
5c20d3cb8457c1593961e5093c70a599	9	0	0	0	0	2	0	3	0	2	8	0	0	0	2	0	0	0	0	0	0	0	6	2	9	0	14	5	0	0	0	10	25	0	0	0	0	1	0	0	0	2	0	0	0	0	0	0	0
cc57604572ae37557f195c31ea62a108	0	0	0	0	0	0	0	0	0	0	0	0	0	1	0	0	0	0	3	0	0	0	0	0	1	2	0	0	0	0	0	4	0	0	0	0	3	0	0	0	1	0	0	2	0	0	2	0	0
ce1a62d58f16142eed97135279e29805	0	0	0	0	0	0	3	0	0	0	3	0	0	2	0	0	0	0	0	0	0	0	0	0	0	0	0	3	0	0	0	5	7	0	0	0	1	0	0	0	2	2	1	3	0	1	0	0	3
6c7234672cb6792e8f41e3c6c105d889	0	0	0	0	0	0	2	0	0	0	0	0	0	0	0	1	0	0	0	0	0	0	0	0	3	0	1	0	0	0	0	0	0	0	0	0	0	0	0	0	0	0	0	0	0	0	0	0	0
59a13c7ce4c8975c5ffd589d42ccba8d	5	0	5	0	3	0	3	6	6	9	4	0	5	0	6	0	0	0	2	0	0	0	7	1	4	0	0	3	3	2	0	0	0	0	0	0	5	0	0	14	15	8	9	17	7	18	14	8	14
fe372f67daa8cfc6d04af3fc44a9e253	0	0	2	0	0	0	2	0	0	0	2	2	2	0	0	2	0	0	0	0	0	0	0	0	0	0	0	0	0	0	0	0	0	0	0	0	0	0	0	0	0	0	0	0	0	0	0	0	0
95e0243c85958db7c37d0a17e79e47b2	1	0	0	0	0	0	0	0	0	1	0	0	0	0	2	0	0	0	0	0	0	0	0	4	0	0	0	0	0	0	0	0	0	0	0	0	0	0	0	0	0	0	0	0	0	0	0	0	0
c0c9d47165cb52b6f52ab2e744840a4a	2	0	0	0	0	0	0	5	0	6	0	0	2	2	0	0	0	0	0	0	0	0	7	0	0	0	0	0	0	0	0	0	0	0	0	0	0	0	0	0	0	0	0	0	0	0	0	0	0
a063a05a65b3a1c39261c60eee5fc1cf	23	3	9	0	0	2	0	9	6	4	8	17	8	1	0	6	0	0	0	0	0	0	0	0	2	1	10	1	0	0	0	0	0	0	0	0	4	3	0	4	5	4	0	15	0	5	0	0	2
f43c6aa134d39ca72214697e13c5ce99	0	0	0	0	0	0	8	0	0	4	8	0	0	0	4	0	0	0	2	0	0	0	0	0	0	0	3	0	0	0	0	4	6	0	2	0	1	0	0	0	5	0	6	2	2	0	0	1	1
ee6ff21156fddb52d1908035ab7cf735	0	0	0	0	0	0	0	0	1	0	0	1	0	0	0	0	0	0	0	0	0	0	0	0	0	0	0	1	1	4	3	0	0	0	0	0	0	0	0	0	0	0	0	0	0	0	0	0	0
7113ae78ac564c78371677b0a05ccd86	1	0	0	0	0	0	4	0	2	0	7	2	0	2	0	0	0	0	0	0	0	0	0	0	0	0	0	2	0	0	0	0	3	0	0	0	0	0	0	0	0	0	0	0	0	0	0	0	0
8ee2b4cca471b9bcc52224b4f92886cf	14	0	4	0	0	0	0	3	0	0	3	2	5	13	1	1	0	0	0	0	0	0	0	8	0	0	0	0	0	2	0	0	0	0	0	0	5	0	0	0	0	5	1	7	0	0	3	0	2
77bd40c39a5164621318557c9a349d02	0	0	0	0	0	0	0	0	0	0	0	0	0	3	0	0	0	0	0	0	0	0	1	3	1	0	1	0	0	0	0	6	0	0	0	0	0	0	0	0	0	0	0	0	0	0	0	0	0
4898a24c61171c8e28a4f0bf03dd6f0f	0	0	0	0	0	0	0	1	0	0	4	0	1	0	0	6	0	0	0	2	0	0	0	0	1	0	1	1	0	0	0	0	0	0	2	0	0	0	0	0	0	0	0	0	0	0	0	0	0
c00b73e135848747c85981e3bcd72074	0	0	0	0	0	0	2	0	1	0	5	0	0	4	0	0	0	0	0	0	0	0	0	0	1	0	0	0	0	0	0	0	0	0	0	0	0	0	0	0	0	1	0	0	0	0	0	0	0
2d02792afb4d20bed3ad63a3ca639e9f	0	0	0	0	0	0	0	0	0	0	0	0	0	7	0	0	0	0	0	0	0	0	0	0	0	0	3	0	0	0	0	5	4	0	0	0	0	0	0	0	0	0	0	2	0	0	0	0	2
ee39d544241894dc8d0905cd4861b9db	25	0	0	0	0	0	9	0	0	0	13	2	3	3	0	2	0	0	0	0	0	0	4	1	0	1	4	1	2	0	2	14	4	0	0	0	0	0	0	0	0	0	0	0	0	0	0	0	0
7ce84c538760a69a36c70199073da84f	0	0	0	0	0	0	0	3	1	4	0	0	0	0	0	0	0	0	0	0	0	0	0	0	0	0	0	0	0	0	0	0	0	0	0	0	0	0	0	0	0	0	0	0	0	0	0	0	0
4413088cda2eeb85c2d3db5e54de4eb9	0	0	3	0	0	0	0	0	0	0	0	4	0	0	0	0	0	0	0	0	0	0	0	6	1	0	0	0	0	0	0	0	0	0	1	0	4	0	0	0	2	4	4	12	0	4	2	0	4
1af340a632982834f115195ac0213019	12	0	0	0	0	0	12	2	0	0	4	7	1	0	7	0	0	0	0	0	0	0	5	0	0	0	0	8	0	3	4	0	6	0	0	0	2	3	0	0	0	0	0	0	0	0	0	0	0
d51970c3997fee50bb0e93b02e07c3b8	0	0	0	0	0	0	0	0	0	0	0	0	0	0	0	0	0	0	0	0	4	0	0	0	3	0	0	10	0	0	0	7	1	0	0	0	0	0	0	0	0	0	0	0	0	0	0	0	0
b52dbfb920a0cb85f6f9e07a43e2a5e7	0	0	0	0	2	0	0	0	0	0	0	0	0	2	0	0	0	0	0	0	0	0	1	0	7	0	3	0	0	0	0	0	4	0	1	0	2	0	0	8	0	0	4	2	3	0	0	0	0
98e9783035bab32bea13787cb5b33fec	1	0	0	0	0	0	0	0	0	0	0	0	0	2	0	1	0	0	0	0	0	0	0	0	3	0	0	0	0	0	0	0	0	0	0	0	0	0	0	0	0	0	0	0	0	0	0	0	0
ff447eb1e79191c76fb6298dd0b0a877	0	0	0	0	0	0	0	0	0	0	7	1	1	41	0	0	0	0	0	0	2	0	5	0	17	1	0	3	9	0	0	8	1	0	0	0	0	0	0	0	0	0	0	0	0	0	0	0	0
bbe9447d5578459d8ef5ae560f62895c	2	0	0	0	0	0	0	0	0	0	0	0	0	0	1	0	0	0	0	0	0	0	0	0	0	0	0	0	0	0	0	0	0	0	0	0	0	0	0	0	0	0	0	0	0	0	0	0	0
ef05fc4b063a80cc0812cbb5fc8930b8	0	2	2	0	0	0	0	0	0	0	0	0	12	0	0	0	0	0	0	0	0	0	0	0	0	0	0	0	0	0	0	0	0	0	0	0	0	0	0	4	0	0	0	2	0	1	0	2	0
7c14ca8ff1553c4dd493f90bbdde895d	0	0	2	0	0	0	0	0	0	4	0	2	6	0	3	2	0	0	4	0	0	0	0	0	3	0	2	0	0	0	0	0	0	0	0	1	0	0	0	0	0	0	0	0	0	0	3	0	0
8686ba6a8747f006aacad0896678c5d1	8	0	0	0	0	0	0	8	0	5	0	0	1	3	3	0	0	0	2	0	0	0	0	4	0	0	0	0	5	2	2	0	0	0	0	0	0	0	0	0	9	5	0	5	0	0	0	5	0
78618cac93a78b680ec7795deed22e3f	2	0	0	0	0	0	0	0	1	0	0	1	0	0	3	0	0	0	0	0	0	0	2	0	0	0	0	2	0	0	0	0	2	0	0	0	0	0	0	0	0	0	0	1	0	0	0	0	0
993a36d46310337cc552d0ca3ccbf0bf	3	3	2	0	0	0	0	0	0	0	0	0	0	2	0	0	0	0	0	0	0	0	0	0	0	0	0	0	0	0	0	0	0	0	0	4	4	13	0	0	0	6	0	0	1	0	0	1	0
8e541b891326da2fe1b850d3ffcdeaa4	2	0	0	0	0	0	0	0	0	0	0	3	0	0	0	0	0	0	0	0	0	0	0	0	0	0	0	0	0	0	0	0	3	0	0	0	0	0	0	0	0	0	0	0	0	0	0	0	0
02abde5458c00176d9a23fd89de6fbc3	1	0	0	0	0	0	0	0	3	0	4	0	0	0	0	2	0	0	0	0	0	0	2	0	2	0	0	0	0	0	0	0	0	0	0	0	0	0	0	0	0	0	0	0	0	0	0	0	0
b55825e6db98f9b71ec467863d2f4af4	0	0	0	0	0	0	0	0	0	0	0	0	0	0	0	0	0	0	0	0	0	0	3	0	0	0	0	0	0	0	0	0	0	0	0	0	0	0	0	2	2	0	1	0	0	2	0	0	0
42139ece9ef8bbd90a5cbf5ec1205933	0	0	0	0	4	0	0	1	0	0	0	0	0	0	0	0	0	0	0	0	0	0	0	2	3	0	0	0	1	0	0	0	1	0	0	0	0	0	0	0	0	0	0	0	0	0	0	0	0
63f783657b44b77ee0b3b03a02bcad48	0	0	0	0	0	3	1	0	0	0	2	0	0	0	0	0	0	0	0	0	0	0	0	1	1	0	0	0	2	0	0	1	1	0	0	0	0	0	0	0	0	0	0	0	0	0	0	0	0
b91d97123952ff6a34ed3af611e87d55	0	0	0	0	1	0	0	0	0	0	2	0	0	7	0	1	0	0	0	0	0	0	0	0	2	1	0	0	0	0	0	8	0	0	0	0	0	2	0	0	0	0	0	0	0	0	0	0	0
06a3d993956515b86fc88a6b6e746f2d	0	0	0	0	0	0	0	0	0	0	0	0	0	0	0	0	0	0	0	0	0	0	0	0	0	0	0	0	0	0	0	0	0	0	0	0	0	0	0	0	2	2	3	5	0	5	8	0	0
da3f33b61a6092f67832055a938f02f1	0	0	0	0	0	0	0	0	0	0	0	0	0	0	0	0	0	0	0	0	0	0	2	0	0	0	0	0	0	0	0	0	0	0	0	0	0	0	0	0	0	0	0	0	0	2	0	0	0
36cb251fb835244489d08516f807e1d2	14	2	0	0	0	0	0	6	0	0	0	0	15	3	1	0	0	0	0	0	0	0	0	10	0	2	0	0	0	0	0	0	0	0	0	4	0	0	0	4	0	1	0	16	5	5	2	0	4
c9318bb5eb12f9c3cf4a65f824e3d27d	0	0	0	0	0	0	5	3	4	4	2	2	0	0	0	0	0	0	0	0	0	0	0	0	0	0	0	3	0	0	0	0	0	0	0	0	0	0	0	0	0	0	0	0	0	0	0	0	0
9dfcfe7e717d410786d3d125a9e18134	0	0	0	0	0	0	0	0	0	0	0	0	0	0	0	0	0	0	0	0	0	0	0	0	2	0	0	0	0	0	0	0	0	0	0	0	0	0	0	0	0	0	0	2	0	1	0	0	1
136e0cef3c734af42846c4ea9ae865bf	0	0	0	0	0	0	0	0	0	0	0	2	0	0	0	0	0	0	0	0	0	0	0	0	0	0	0	0	0	0	0	1	0	0	0	0	0	0	0	0	0	0	0	0	0	2	0	0	0
10457382c45d825c08936336f0f6a4af	0	0	0	0	0	2	2	0	3	0	2	0	0	3	2	0	0	0	0	0	0	0	0	0	0	0	0	0	0	0	0	0	3	0	0	0	0	0	0	0	0	0	2	0	0	2	0	3	2
ccbfc6bf262a27d7fe1f527c86017b27	0	0	0	0	0	2	0	0	5	0	0	0	0	0	0	3	0	0	0	4	3	0	0	2	0	0	0	0	0	0	0	0	3	0	0	0	0	0	0	0	0	0	0	0	0	0	0	0	0
9644a554dbe311840ecf6f3d5c6ab828	0	0	0	0	0	0	0	0	0	0	0	0	0	0	0	0	0	0	0	0	0	0	0	0	0	0	0	0	0	0	0	0	0	0	0	0	0	0	0	1	5	0	0	4	2	6	0	3	1
c00ae3f0674e8071a2fa0dcd97f73c78	0	0	0	0	0	0	0	0	3	0	4	0	2	0	0	0	0	0	0	0	0	0	0	0	0	0	4	3	0	0	0	0	13	0	0	0	0	0	0	0	0	0	0	0	0	0	1	0	0
b11770ad866c4179bd1505f6a4ae6892	24	0	7	0	0	0	2	9	3	10	6	5	4	0	12	0	0	0	0	0	0	0	0	4	0	6	0	0	0	0	0	0	0	0	0	0	3	2	0	1	0	1	0	2	0	13	0	7	0
02d11c73b085ebb774962ec9fe9fff7b	0	0	0	0	0	0	0	0	0	0	0	0	0	0	0	0	0	0	0	0	0	0	0	0	0	0	0	0	0	0	0	0	0	0	0	1	0	0	0	0	0	0	0	6	0	2	0	1	3
8d1f588d5b84cf31f073cccfc8e156e3	0	0	0	0	0	0	0	0	0	1	0	0	0	0	2	0	0	0	0	0	0	0	0	0	0	0	0	0	0	0	0	0	0	0	0	0	0	0	0	0	0	0	2	0	0	0	4	0	0
cff4c114691ce4a3c7474b1fb22eb0be	0	0	0	0	0	0	0	0	0	0	0	0	0	1	0	0	0	0	0	0	0	0	0	0	0	0	0	0	0	0	0	0	3	0	0	0	0	0	0	0	0	0	0	0	0	0	0	0	0
04b10d37aab740f0577198172b4a3786	8	0	1	0	0	0	0	8	0	10	0	4	0	1	0	0	0	0	0	0	0	0	1	6	2	0	0	0	0	0	0	0	3	0	2	0	0	0	0	0	0	0	0	0	0	0	0	0	0
626df07d1807eda95fb6c038912673e6	0	0	0	0	0	0	0	0	0	0	0	0	0	0	0	0	2	14	0	1	3	0	0	0	0	0	0	1	0	0	0	0	0	14	12	2	0	20	0	0	0	0	0	0	0	0	4	0	0
be2b3138af0d45f4783360cc87dda4bd	0	0	0	0	0	0	0	0	0	0	0	0	0	0	0	0	0	0	0	0	0	0	0	0	0	0	0	0	0	0	0	0	0	0	0	0	0	0	0	0	0	0	0	0	0	0	0	0	0
c0c12c686cbf18ef9f5bfac7588ff53d	1	0	0	0	0	0	18	0	13	0	0	0	0	0	0	6	0	0	0	0	0	0	0	3	0	0	0	0	0	0	0	0	0	0	0	0	0	0	0	2	14	0	0	0	5	0	8	0	7
3e0128b410d51b136c95033d473777ac	0	0	0	0	0	0	0	0	0	0	0	0	0	0	0	0	0	0	0	0	0	0	0	0	0	0	0	0	0	0	0	0	0	0	0	0	0	0	0	0	0	0	0	0	0	0	0	0	2
256489208f3b4905c594da5c7e26428c	0	0	0	0	0	0	0	0	0	0	0	2	0	0	0	0	0	0	0	0	0	0	0	0	0	0	0	0	0	0	0	0	0	0	0	0	0	3	0	0	2	0	0	0	0	0	0	0	0
d0b9a5bb5d1c596366d3161e85fa952a	0	0	0	0	0	0	0	4	4	3	9	6	0	4	4	1	0	0	0	0	0	0	0	0	0	0	0	0	0	0	3	0	0	0	0	0	2	0	0	0	0	0	0	0	0	0	2	0	0
e2790a763307cbc5bc780366264a04c5	0	0	0	0	3	0	0	0	0	0	6	7	0	0	0	0	0	0	0	0	0	0	0	0	0	0	0	0	0	0	0	0	0	0	0	0	2	0	0	0	0	0	0	0	0	0	0	0	0
55f856a878af7d5b8b9af576d69510a8	10	0	0	0	0	0	0	0	0	5	2	0	0	1	0	0	0	0	0	0	0	0	3	0	0	2	0	0	0	0	0	0	0	0	0	0	0	0	0	0	0	0	0	0	0	0	0	0	1
5e781a1c5f638c584bd67a59b8038fcb	0	0	0	0	0	0	1	0	0	0	0	0	0	0	0	0	0	0	0	0	0	0	0	1	0	0	0	4	4	1	0	0	9	0	0	0	0	0	0	0	0	0	0	0	0	0	0	0	0
cf8c91f55ae5cdf687718aee060ddbfa	0	0	0	0	0	0	0	2	0	0	0	0	0	2	0	0	0	0	0	2	0	0	0	0	0	0	0	0	0	2	2	0	0	0	0	0	0	0	0	3	2	0	0	2	0	4	2	0	0
266ac0105533936b00af21c587dfa622	21	3	8	0	9	6	2	5	2	13	2	7	15	9	3	4	0	0	0	0	0	0	3	3	0	0	0	2	9	0	0	0	0	0	0	0	2	0	0	3	3	0	0	2	0	0	3	5	5
196caf8001c7492db961c00b97a4d84d	17	3	15	0	168	53	0	19	0	1	0	9	18	18	5	0	0	0	45	0	98	3	21	26	0	4	0	7	25	22	0	0	0	0	2	0	0	0	0	0	0	0	0	0	0	0	0	0	0
9f0f0b877efd877e0d24d4f154fac47e	0	0	0	0	0	0	0	0	0	0	0	0	0	0	0	0	0	0	42	2	3	2	2	0	3	0	0	0	0	0	0	2	0	0	0	0	0	0	0	0	0	0	0	0	0	0	0	0	0
bcd21120f57c4fce4c3bfcfa335b853e	11	0	0	0	5	18	0	0	0	0	0	1	0	0	1	0	0	0	26	1	15	17	13	11	22	0	11	40	33	24	0	3	2	0	4	0	0	0	0	0	0	0	0	0	0	0	0	0	0
77882009c739d9ad0cb97dc72a6a8491	0	0	5	0	115	72	0	12	0	0	0	16	6	7	0	0	0	0	25	0	81	0	0	13	5	0	0	0	21	0	0	0	0	0	0	0	0	0	0	0	0	0	0	0	0	0	0	0	0
68367b65025d05f09fd6e508b08ab8e8	109	0	54	0	123	74	147	36	51	101	48	58	51	42	40	35	0	0	24	0	0	0	50	47	22	0	0	22	35	38	14	0	18	0	12	12	52	11	0	50	40	31	46	109	52	76	82	41	61
3c01faa7e0bef21c7f55b279b73df17a	0	1	0	1	8	26	0	0	0	0	0	0	0	2	3	0	4	5	24	28	26	41	39	20	4	0	1	7	14	41	19	0	0	0	24	0	0	0	4	0	0	0	0	0	0	0	0	0	0
146f09d463a1d08c91fbb9ecc5d23366	39	0	7	0	4	6	9	0	2	40	7	0	13	6	8	0	0	0	22	0	0	0	2	3	0	0	0	11	47	2	0	0	4	0	0	0	0	0	0	3	3	0	2	0	0	0	0	0	0
906aebf83eef2100788663c5936acf98	0	0	0	0	81	0	0	16	1	0	0	9	0	9	0	0	0	0	22	0	57	5	0	0	3	0	0	8	0	0	0	0	0	0	0	0	0	3	0	0	0	0	0	0	0	0	0	0	0
c2f5cb6e07fa142dce6a97a1ddc650f9	59	2	13	0	13	38	48	7	2	13	15	3	0	14	4	22	0	0	19	0	0	3	11	15	15	0	0	36	14	2	20	0	0	0	0	0	0	0	0	0	0	0	0	0	0	0	0	0	0
0443feafe046316b9eed0da9fbf10e9f	10	0	13	0	17	25	2	13	0	5	0	4	14	10	2	0	0	0	15	0	0	0	0	0	0	0	0	0	41	20	0	0	0	0	2	0	0	2	0	0	0	0	0	0	0	0	0	0	0
6ef6be7ff165437e553cbca7723a1802	0	0	0	0	4	0	0	10	0	0	0	7	8	0	0	0	0	0	15	0	0	0	0	0	0	0	0	0	0	2	0	0	0	0	0	0	0	0	0	0	0	0	0	0	0	0	0	0	0
6ac521a0d54745fbf91accdfd40f6aab	13	0	0	0	3	0	88	2	19	5	4	9	0	4	7	0	0	0	14	0	0	0	0	25	8	0	0	19	27	0	6	0	0	0	0	0	0	0	0	0	0	0	0	0	0	0	0	0	0
8167645fdea0ef5a8336535dc625e2ee	22	2	5	0	8	2	18	19	0	13	2	0	0	3	2	1	0	0	14	0	0	3	12	0	8	0	0	9	19	0	0	4	0	0	0	0	0	0	0	0	0	0	0	0	0	0	0	0	0
faee40b0e1f02a1f08ff3afab10ebacb	11	0	3	0	6	0	23	15	5	1	0	2	0	0	6	8	0	0	13	0	0	0	2	9	5	0	0	7	4	0	0	0	0	0	0	0	0	0	0	0	0	0	0	0	0	0	0	0	0
afbf7bd1f84308233bd41272034909b7	0	0	2	0	8	21	41	0	0	4	5	0	0	1	7	14	0	0	12	0	3	7	0	7	4	2	0	1	0	14	0	0	0	0	0	0	0	0	0	1	0	0	0	0	0	0	0	0	0
22c5b11f753ea8b21a873696a28f7e26	0	0	0	0	0	0	14	0	0	0	0	0	0	0	0	0	0	0	12	0	0	0	4	2	0	0	0	3	7	0	0	0	0	0	0	0	0	0	0	0	0	0	0	0	0	0	0	0	0
d7d287a7e81dce266c22bb2fadbb445f	55	2	0	0	0	0	0	9	7	24	8	0	5	0	0	0	0	0	12	0	0	0	3	0	0	0	0	14	6	0	5	0	0	0	5	0	0	0	0	0	0	0	2	0	0	0	0	0	0
f7bad55d44e2fd49cd34a26803bbad53	14	0	0	0	0	0	0	4	0	0	0	0	0	0	0	0	0	0	11	0	0	0	2	12	2	0	0	0	23	0	0	0	0	0	0	0	0	0	0	0	0	0	0	0	0	0	0	0	0
419779cd106c9fbf1d9136987c45bc96	0	0	0	0	4	0	0	13	3	0	0	4	0	0	11	10	0	0	11	0	0	0	0	2	17	0	0	0	28	1	0	0	0	0	0	0	0	0	0	0	0	0	0	0	0	0	0	0	0
49144b1a9fc967a1c06f8c46be5e35d4	0	0	0	0	0	0	0	0	0	0	0	0	0	0	0	0	0	0	11	0	2	0	0	0	0	0	0	0	6	0	0	0	0	0	0	0	0	0	0	0	0	0	0	0	0	0	0	0	0
9e47a6526a1ec4e9c3e62f6601c0fd28	6	0	7	0	0	0	62	4	0	6	5	5	0	0	5	5	0	0	11	0	0	0	3	0	2	0	2	0	0	0	0	0	3	0	0	0	0	0	0	0	0	0	0	0	0	0	0	0	0
8cdbf1dad7531bb41d0eb8821b7364c0	0	0	0	0	17	21	9	0	20	0	0	0	0	83	10	0	0	0	11	29	32	5	43	0	0	0	0	24	23	6	36	60	38	0	0	0	0	16	0	0	0	0	0	0	3	6	0	6	0
bb1b3faec09bfd7f24ebb4f5ec46c0c7	8	0	1	0	0	29	0	7	0	16	0	4	5	5	2	4	0	0	11	0	50	38	26	26	1	0	0	16	33	15	0	0	1	0	4	0	0	0	0	0	0	0	0	0	0	0	0	0	0
ccd34f55edba2174d9ccb451fa09a404	0	0	0	0	0	0	0	0	0	0	0	0	0	0	0	0	0	0	10	0	2	2	2	0	0	0	0	0	6	0	0	0	0	0	0	0	0	0	0	0	0	0	0	0	0	0	0	0	0
af64a9aafc206ea9d2dd8ed59879fdc8	16	0	16	0	37	13	41	17	14	24	3	18	22	10	6	35	0	7	10	2	8	6	12	94	28	0	0	2	29	15	1	0	0	0	2	2	0	0	0	0	0	0	0	0	3	0	0	3	3
295f5db02c6edb8dbd1a02c6a4a32816	0	0	0	0	0	0	0	0	0	0	0	0	0	0	0	0	0	0	10	0	0	0	0	0	0	0	0	0	0	0	0	0	0	0	0	0	0	0	0	0	0	0	0	0	0	0	0	0	0
213f50baacd7c51265921fac88c9367f	14	0	2	0	0	0	31	0	2	7	0	0	0	0	1	4	0	0	10	0	0	0	0	0	0	0	0	3	6	0	0	0	0	0	0	0	0	0	0	0	0	0	0	0	0	0	0	0	0
b9fe9b6ea0f3872791231360b8307315	5	0	0	0	0	1	0	5	0	0	0	0	0	0	4	0	0	0	10	0	4	2	4	14	0	0	0	5	9	3	0	0	3	0	0	0	0	0	0	0	0	0	0	2	0	0	0	0	0
369f8055ac90f79096b156ccf5efd4d7	0	0	0	0	3	0	0	0	0	1	0	0	0	0	0	0	0	0	10	5	0	4	3	3	0	0	0	0	0	0	0	0	0	0	0	0	0	0	0	0	0	0	0	0	0	0	0	0	0
1eb4a083360c3d44616dde38a76bd461	0	0	0	0	0	0	0	0	0	4	0	0	0	0	0	0	0	0	9	0	0	0	0	0	0	0	0	0	16	0	0	0	2	0	0	0	0	0	0	0	0	0	0	0	0	0	0	0	0
16dad9ce416eaaed42b43bf4c5d49906	20	0	9	0	7	0	30	0	6	5	0	0	0	0	5	6	0	0	9	0	9	4	0	4	17	0	2	17	14	2	0	2	0	0	3	0	0	0	0	0	0	0	0	0	0	0	0	0	0
31182421411dc1233c9c3e156fe68437	0	0	0	0	0	4	0	0	0	0	0	0	0	0	0	0	0	0	9	0	0	0	0	12	0	0	2	6	6	2	0	0	0	0	0	0	0	0	0	0	0	0	0	0	0	0	0	0	0
70fc32f446bf6b8c337d103d07c90e11	8	0	9	0	0	1	0	13	0	0	0	6	0	11	3	0	0	0	9	0	0	0	7	8	0	2	0	0	0	0	0	0	0	0	0	0	0	2	0	0	0	0	0	0	0	0	0	0	0
86ce03f20d9487ade4b41cfe82dd33d4	14	0	9	0	34	0	0	0	0	4	0	5	5	12	0	0	0	0	9	0	0	0	0	18	3	0	0	0	31	0	0	0	0	0	2	0	0	0	0	0	0	0	0	0	0	0	0	0	0
bd7c5c8ea3e27600d7e1bcef42b4f2bf	1	0	0	0	0	0	0	0	0	0	0	0	0	0	0	0	0	0	9	0	0	0	0	0	0	0	0	7	0	0	0	2	0	0	0	0	0	0	0	0	0	0	0	0	0	0	0	0	0
715370303f791378d0f4d12ff140d848	0	1	0	1	41	26	0	0	0	0	1	1	0	0	0	0	0	0	9	0	32	21	0	14	0	0	0	7	15	32	22	0	0	0	12	0	0	0	6	0	0	0	0	0	0	0	0	0	0
ab28f727df50a173eb95122cf641b620	0	0	0	0	0	0	14	0	0	6	0	2	1	4	2	3	0	0	9	0	0	0	0	8	2	0	0	0	23	2	0	0	0	0	0	0	0	0	0	0	0	0	0	0	0	0	0	0	0
64a66007cfe75cc4e3d10bbd4cd7d77f	1	0	0	0	0	0	0	0	0	0	0	0	0	0	0	0	0	0	8	0	0	0	0	0	0	0	0	0	9	1	0	0	0	0	0	0	0	0	0	0	0	0	0	0	0	0	0	0	0
a2162f2a11a68d310fc0538703bed630	7	0	0	0	0	0	0	0	2	0	5	1	0	0	0	0	0	0	8	0	0	0	0	0	9	0	0	1	6	0	0	0	0	0	0	0	0	0	0	0	0	0	0	0	0	0	0	0	0
1aae130c650c3cfa8d427ca1bbe31730	14	0	4	0	8	13	0	9	0	2	0	1	2	4	4	4	0	0	8	0	13	11	11	14	2	0	0	0	28	8	0	0	0	0	0	0	0	0	0	0	0	0	0	0	0	0	0	0	0
c328818e527ade690a560ec3cbcba157	0	0	0	0	24	0	0	0	0	0	0	0	0	0	0	0	0	0	8	0	0	0	5	0	1	0	0	0	0	3	0	0	0	0	0	0	0	0	0	0	0	0	0	0	0	0	0	0	0
9c16c35666370cb6ac281ff3a22ca488	15	2	1	0	0	0	3	5	3	11	7	2	9	9	0	4	0	0	8	0	0	0	0	0	0	2	1	0	0	0	0	0	0	0	2	0	0	0	0	0	0	0	0	0	0	0	0	0	0
541ff696f4112c272583c31e0dd44500	0	0	0	0	0	8	13	0	0	3	0	0	0	0	0	4	0	0	7	0	0	0	1	0	0	0	0	1	0	0	0	0	0	0	0	0	0	0	0	0	0	0	0	0	0	0	0	0	0
81514af232a296cbe90414db238a2639	0	0	0	0	0	5	0	0	0	0	0	0	0	0	0	0	0	0	7	0	0	0	0	0	2	0	0	0	6	5	0	0	0	0	0	0	0	0	0	0	0	0	0	0	0	0	0	0	0
0632e311163eb147bad41fb4485679ec	5	0	0	0	0	0	4	0	0	13	0	1	0	1	6	4	0	0	7	0	0	0	0	0	3	1	0	0	0	0	0	0	0	0	0	0	0	1	0	0	0	0	0	0	0	0	0	0	0
84ac8b3910e1222e6b814dee53032973	14	0	0	0	6	4	27	7	2	10	0	0	0	2	3	0	0	0	7	0	5	5	1	15	14	0	4	4	0	1	0	0	0	0	0	0	0	0	0	0	0	0	0	0	0	0	0	0	0
d5266c97f0b4d82974aa15a380b428fd	14	2	0	0	0	6	0	1	0	0	0	0	0	1	0	5	0	0	7	0	0	0	0	0	0	0	0	0	0	2	0	0	0	0	0	0	0	0	0	0	0	0	0	0	0	0	0	0	0
0fccb68d46cb9cedd47ffc7f35bd3ef7	0	0	0	0	0	8	9	0	0	7	0	0	4	0	5	5	0	0	7	0	4	7	6	0	5	0	0	3	6	4	0	0	6	0	0	0	0	0	0	0	0	0	0	0	0	0	0	0	0
04fdf162ff4d59b9aa6b01ed0ed7aac0	4	0	0	0	23	0	0	7	0	2	2	0	1	2	7	0	0	0	7	0	0	0	29	11	4	0	0	9	0	26	0	0	1	4	5	16	14	2	0	29	15	29	5	8	5	12	16	3	7
14fcaca21c50f0f5ecb7ac4b38f1faa2	5	0	0	0	0	0	0	0	2	0	4	0	0	0	2	0	0	0	7	0	0	0	0	0	0	0	4	0	0	0	0	0	2	0	0	0	0	0	0	0	0	0	0	0	0	0	0	0	0
b90fcd95696937cb94d35110aec0eaac	0	0	0	0	3	5	0	4	0	0	4	0	0	0	4	0	0	0	7	2	0	4	3	0	5	0	0	0	9	0	0	2	3	0	0	0	4	0	0	0	1	0	0	0	0	1	4	0	0
a9dd9d9e017622782bee28eeb61d2852	0	0	0	0	0	0	0	0	0	0	0	0	0	0	0	0	0	0	7	0	0	0	4	0	0	0	0	3	6	0	0	0	0	0	0	0	0	0	0	0	0	0	0	0	0	0	0	0	0
edbac761e2dde6a2bd1b78b64c3b83d1	14	0	8	0	27	0	0	20	7	9	4	7	0	7	2	2	0	0	7	0	0	0	7	6	0	2	0	0	4	0	0	0	0	0	0	0	0	4	0	0	0	0	0	2	0	0	0	0	0
b7a8ef1c3c7186f2fe746a718d5f3200	50	0	0	0	0	26	35	19	21	41	4	2	0	11	14	0	0	0	7	0	0	0	2	0	0	4	0	25	0	0	0	0	0	0	0	0	0	1	0	0	0	0	0	0	0	0	0	0	0
30604c590785ab35bb058239533b3d3d	0	0	0	0	0	0	0	0	0	0	0	0	0	0	0	0	0	0	7	0	0	0	2	0	0	0	0	3	0	0	0	0	0	0	0	0	0	0	0	0	0	0	0	0	0	0	0	0	0
b7e826e4d6ba3d7afb5210217ce51501	0	2	4	0	0	0	0	1	1	0	0	1	0	0	0	0	0	0	7	0	0	9	0	0	4	0	0	3	0	0	0	0	0	0	0	0	0	0	0	0	0	0	0	0	0	0	0	0	0
2449da997d593e69e635318343ed9103	0	0	0	0	0	0	0	0	0	0	0	0	0	0	0	0	0	0	7	0	0	0	0	0	4	0	0	0	0	0	0	0	0	0	0	0	0	0	0	0	0	0	0	0	0	0	0	0	0
7ea6257b9cd1b62ebcede57cd4f901ea	1	0	0	0	0	1	0	0	0	0	0	0	0	0	0	0	0	0	7	2	4	0	0	0	3	0	2	1	5	0	0	3	1	0	0	0	0	0	0	0	0	0	0	0	0	0	0	0	0
9085badc7f4a8ad1d138b10adb237042	7	0	6	0	0	2	0	14	0	15	0	1	2	0	0	0	0	0	7	0	0	0	7	10	14	0	3	0	20	0	0	2	0	0	0	0	0	0	0	0	0	0	0	0	0	0	0	0	0
b8fbdc55fc7c57857fed1977bb8f141d	0	0	6	0	0	0	0	6	0	13	3	3	0	6	0	2	0	7	7	2	1	0	0	13	4	0	0	0	5	8	2	0	0	0	0	2	0	0	0	0	0	7	0	0	0	6	0	4	6
18f1aec34fad1b97e9fdc2f1be672082	0	0	0	0	36	0	0	0	0	0	0	0	0	0	0	0	0	0	7	0	0	0	0	0	0	0	0	0	0	2	0	0	0	0	0	0	0	0	0	0	0	0	0	0	0	0	0	0	0
e6eb197e37e4067414b0e6c5b84d7408	0	0	0	0	0	0	0	0	0	0	0	0	0	0	0	0	0	0	7	0	4	6	0	0	0	0	0	2	0	0	0	6	2	0	0	0	0	0	0	0	0	0	0	0	0	0	0	0	0
66667d1a429493c04d81a6673d1d1e20	22	0	5	0	0	0	0	25	0	27	0	19	16	7	5	9	0	0	6	0	0	0	8	5	2	0	0	7	3	0	0	0	0	0	0	0	0	3	1	0	0	0	0	0	0	0	0	0	1
c2f17268d86625a10f3e47da4b7b0406	13	5	3	0	0	0	0	1	0	8	0	1	0	0	2	2	0	0	6	0	2	0	0	9	1	0	0	0	10	0	0	0	0	0	0	0	0	0	0	2	0	0	0	0	0	0	0	0	0
ff55d1fa6c1dd0e59b4757b5d859484b	0	0	4	0	0	0	0	0	0	0	0	0	0	0	0	0	0	0	6	0	0	0	0	0	0	0	0	4	6	0	0	0	0	0	0	0	0	0	0	0	0	0	0	0	0	0	0	0	0
23864e58dd3a806c9781cce6a5df5665	0	0	0	0	0	25	0	0	0	0	0	0	0	0	0	0	0	0	6	0	0	0	1	0	0	0	0	0	2	8	0	0	0	0	0	0	0	0	0	0	0	0	0	0	0	0	0	0	0
ef52ad0e12f6c9eff3e4aa2b7f07fac9	0	0	0	0	0	0	0	0	0	0	0	0	0	0	0	0	0	0	6	0	0	0	0	0	0	0	0	0	3	0	0	0	0	0	0	0	0	0	0	0	0	0	0	0	0	0	0	0	0
acb0a50270ef4216650609ad6cfe1291	0	0	0	0	0	0	0	0	0	0	0	0	0	0	0	0	0	0	6	0	0	0	0	0	0	0	0	7	0	0	0	0	0	0	0	0	0	0	0	0	0	0	0	0	0	0	0	0	0
c790f93ff07ba825757efbbea8aef66d	0	0	0	0	0	0	0	0	0	0	0	0	0	0	0	0	0	0	6	0	0	0	0	3	0	0	0	0	0	0	0	0	0	0	0	0	0	1	0	0	0	0	0	0	0	0	0	0	0
641f6667a90841b548a7044f7d3660a4	9	0	6	0	0	0	0	6	0	5	0	0	0	9	0	0	0	0	6	0	0	0	20	16	12	0	0	0	11	5	0	0	0	0	0	0	0	2	0	0	0	0	0	0	0	0	0	0	0
56f85d4072fe8d9e7a8173bdc81b5640	0	0	0	0	2	0	0	3	0	0	0	0	0	0	0	2	0	0	6	0	0	0	0	0	0	0	0	2	3	0	0	0	0	0	0	0	0	0	0	0	0	0	0	0	0	0	0	0	0
5df73fd3b0797c7d0d8139c40edf0709	0	0	0	0	0	0	0	5	4	1	0	0	0	3	3	0	0	0	6	0	0	0	19	19	0	0	0	3	9	0	0	0	0	0	0	0	0	0	0	0	0	0	0	0	0	0	0	0	0
a3f558c8de26368cca4362e10bf16181	8	0	11	0	0	0	0	0	0	0	0	0	6	3	0	0	0	0	6	0	0	0	5	2	0	0	0	2	1	0	0	0	0	0	0	0	0	0	0	0	0	0	0	0	0	0	0	0	0
57dfa262ea69e2dee1e9a9bcefa4b45a	17	3	0	0	0	1	0	14	3	0	0	0	0	7	4	0	0	0	6	0	0	0	9	5	0	0	0	5	0	0	0	0	0	0	0	0	0	0	0	0	0	0	0	0	0	0	0	0	0
959c91a01325bf794847ef3a62bfc33c	0	0	0	0	0	0	2	0	0	0	2	0	0	0	0	4	0	0	6	0	0	0	0	0	2	0	0	0	16	8	0	4	0	0	0	0	0	0	0	0	0	0	0	0	0	0	0	0	0
41fdf8626be663adf2d09abd2800f3c7	0	0	0	0	0	0	2	0	0	0	0	0	0	0	0	0	0	0	6	0	4	0	0	0	0	0	0	0	0	0	0	0	0	0	0	0	0	0	0	0	0	0	0	0	0	0	0	0	0
8daa4b54ae2f97493becee7bc1b3d322	0	0	0	0	0	0	0	0	1	0	0	3	8	0	0	1	0	0	6	0	0	0	26	19	0	0	0	0	9	0	0	0	0	0	0	0	0	0	0	0	0	0	0	0	0	2	0	0	0
7dc66edc18c078f63d9b13c5b748b6ca	55	0	9	0	20	8	120	0	35	18	0	0	0	6	6	27	0	0	6	2	19	36	11	7	6	0	4	10	14	20	25	0	2	0	0	0	0	0	2	0	0	0	0	0	0	0	0	0	0
228da12bc7a8e6db58a85f721aafa149	28	0	8	0	0	4	19	8	6	6	20	11	0	28	0	12	0	0	6	0	7	4	7	6	9	4	0	4	6	0	0	10	4	0	3	0	0	5	0	0	0	0	0	0	0	0	0	0	0
b5dc91142045e67a1eec4d33035aaaa5	0	0	0	0	0	0	0	0	0	0	0	0	0	0	0	0	0	0	6	0	0	0	0	0	0	0	0	0	2	0	0	0	0	0	0	0	0	0	0	0	0	0	0	0	0	0	0	0	0
751a0637498176606af7e7e5b38a3db5	0	13	0	71	0	2	0	0	0	0	0	0	0	0	0	0	76	98	6	1	0	0	5	0	0	57	0	1	2	5	0	0	0	103	193	0	0	85	118	0	0	0	0	0	0	0	0	0	0
972ddf4b05048df2bdba490f766ec91e	0	0	0	0	0	0	6	0	0	0	0	0	0	0	0	0	0	0	6	0	7	0	0	0	0	0	0	0	0	0	0	0	0	0	0	0	0	0	0	0	0	0	0	0	0	0	0	0	0
a6e5939e2a239b0b2cfa0b70b1dd908c	5	0	0	0	0	0	0	3	0	4	0	0	0	0	0	0	0	0	6	0	0	0	0	0	0	0	0	0	0	0	0	0	0	0	0	0	0	0	0	0	0	0	0	0	0	0	0	0	0
f27b8af67aa750b8bb34a726a116d087	17	0	0	0	0	0	0	9	0	3	0	0	0	0	3	0	0	0	6	0	0	0	15	9	4	0	0	5	2	0	0	0	0	0	3	0	0	0	0	0	0	0	0	0	0	0	0	0	0
7b478f085f59160259f01ec6dba187b6	6	0	4	0	0	0	0	1	0	0	0	0	0	0	0	0	0	0	6	0	0	0	5	15	0	0	0	0	6	0	0	0	0	0	0	0	0	0	0	0	0	0	0	0	0	0	0	0	0
1adfdd5f924aada9b83df295d71f7551	9	0	5	0	17	10	0	0	7	0	0	0	0	3	0	0	0	0	5	0	0	0	0	6	0	0	0	0	0	0	0	0	2	0	0	0	0	0	0	0	0	0	0	3	0	0	0	0	0
9b2dceb21aa61fb8d992535ca42c5c75	8	0	5	0	0	0	0	5	0	0	0	0	0	0	0	0	0	0	5	0	0	0	0	6	0	0	0	2	3	0	0	0	0	0	0	0	0	0	0	0	0	0	0	0	0	0	0	0	0
a7c0069f4bb46d00a820f255e9235c43	10	3	7	0	28	21	0	7	0	19	0	3	8	1	0	0	0	0	5	0	0	0	17	43	1	0	2	6	18	8	25	2	1	0	3	0	0	0	0	6	11	6	0	0	3	0	3	0	0
e300b7f66da8cfbb4896d49c09da60bf	0	0	1	0	0	0	0	14	0	5	0	0	0	1	0	0	0	0	5	0	0	0	23	12	7	0	0	0	0	0	0	0	0	0	0	0	0	0	0	0	0	0	0	0	0	0	0	0	0
fc8532da742489cc71c41672ccd662c7	0	0	0	0	0	0	0	0	0	0	0	0	0	0	0	0	0	0	5	0	0	0	0	0	5	0	0	1	1	0	2	0	4	0	0	0	0	0	0	0	0	0	0	0	0	0	0	0	0
f36eed0759eb5117d95e020f10c4e67e	2	0	0	0	0	3	0	0	0	0	0	5	0	0	0	1	0	0	5	0	0	0	0	0	0	0	0	0	0	0	0	0	0	0	0	0	0	0	0	0	2	0	0	0	0	0	0	0	0
6a12761dd5ae50c5c07624df6d4471f6	0	0	0	0	0	6	0	0	0	0	0	0	0	0	0	0	0	0	5	0	0	0	0	3	0	0	0	0	0	1	0	0	0	0	0	0	0	0	0	0	0	0	0	0	0	0	0	0	0
501aeb27134382a875cf4a24b16f45fa	0	0	0	0	0	0	0	0	0	0	0	0	0	0	0	0	0	0	5	0	0	0	0	0	0	0	0	0	0	0	0	0	0	0	0	0	2	0	0	0	0	4	0	0	0	0	0	0	0
17ffa62a29a161f08a8ae31a8a6be35f	0	0	0	0	32	7	14	0	0	0	0	0	0	0	0	0	0	0	5	0	0	0	10	1	1	0	0	0	2	0	0	0	0	0	2	0	0	0	0	0	0	0	0	0	0	0	0	0	0
d1dcea9778ec2c656ead98cebe8fe796	0	0	0	0	0	0	0	0	0	0	0	0	0	0	0	0	0	0	5	0	0	0	0	0	2	0	0	0	0	0	0	0	0	0	0	0	0	0	0	0	0	0	0	0	0	0	0	0	0
6fb09b847cedbb6c15393c5a26f34535	0	0	0	0	0	0	0	0	0	0	0	0	0	0	0	0	0	0	5	0	0	0	0	0	0	0	0	0	6	0	0	0	0	0	0	0	0	0	0	0	0	0	0	0	0	0	0	0	0
2aa0b2c74d65bfa6c5e745bef2c1290a	0	0	0	0	0	0	0	0	0	0	0	0	0	0	0	0	5	0	5	29	0	0	0	0	0	0	0	0	0	4	4	0	2	0	0	0	0	0	11	0	0	0	0	0	0	0	0	0	0
838ac82641bfeec6d8e6a5594ce66eff	7	0	17	0	0	0	0	10	0	7	0	0	8	12	4	0	0	0	5	0	0	0	46	11	3	0	0	11	14	13	0	0	0	0	4	0	0	2	0	0	0	0	0	0	0	0	0	0	0
3132e9a5558752feb217a132d4bb07ed	0	0	0	0	0	0	3	0	0	0	0	0	0	3	0	0	0	0	5	0	0	0	0	0	0	0	0	2	10	0	0	0	0	0	0	0	0	0	0	0	0	0	0	0	0	0	0	0	0
190ff916e42d996766741031a5828902	0	0	0	0	0	0	0	0	0	0	0	0	0	0	0	0	0	0	5	0	0	0	0	0	2	0	0	0	3	0	0	0	2	0	0	0	0	0	0	0	0	0	0	0	0	0	0	0	0
5682aa199edfa4fc7f79bd941dd24bda	3	0	0	0	10	1	0	0	0	0	0	0	0	0	0	0	0	0	5	3	10	10	17	12	0	0	1	0	8	0	0	1	0	0	0	0	0	0	0	0	0	0	0	0	0	0	0	2	0
52fdf15399155acccc2ac9fde43e173a	0	0	0	0	0	0	0	1	0	0	0	0	0	0	0	0	0	0	5	0	0	0	0	0	0	0	0	2	0	0	0	0	0	0	0	0	0	0	0	0	0	0	0	0	0	0	0	0	0
6cf5983281cd6acb844080b8efb3bcf5	0	0	0	0	0	0	0	0	0	11	0	5	0	4	2	0	0	0	5	0	10	15	0	0	0	0	0	3	16	0	0	0	0	0	0	0	0	0	0	0	0	0	0	0	0	0	0	0	0
b894879f63bbfc48ab9c50124de795e2	6	0	0	0	0	0	0	0	0	2	0	0	0	0	0	0	0	0	5	0	3	4	0	0	1	0	0	0	1	0	0	0	0	0	0	0	0	0	0	0	0	0	0	0	0	2	0	0	0
817118bf56835b459e54b2ecaad09803	3	0	0	0	0	0	0	5	3	0	0	0	0	0	0	0	0	0	5	0	0	0	0	0	0	0	0	0	0	0	0	0	0	0	0	0	0	0	0	0	0	0	0	0	0	0	0	0	0
4eb686b7e258277496481fcce10b50a9	0	0	0	0	0	0	0	3	1	2	0	0	0	0	3	0	0	0	5	0	0	0	6	0	8	0	0	7	0	2	0	0	0	0	3	0	0	0	0	0	0	0	0	0	0	0	0	0	0
50eb12731b08d76068aadcd657759178	0	0	0	0	5	0	0	0	0	0	0	0	0	0	0	0	0	0	5	0	0	0	0	0	0	0	0	0	3	0	0	0	0	0	0	0	0	0	0	0	0	0	0	0	0	0	0	0	0
f310c4896800379d0157cf31631c5e9c	0	0	0	0	0	0	7	0	0	0	0	0	0	0	0	0	0	0	5	14	0	10	2	0	1	0	0	11	19	0	15	3	4	0	0	0	0	0	0	0	0	0	0	0	0	0	0	0	0
0e0f079d8c3efc338da5a62f96a73b98	0	0	0	0	15	15	6	0	0	0	0	0	0	0	0	0	0	0	5	0	0	0	0	0	0	0	0	0	9	5	2	0	0	0	0	0	0	0	0	0	0	0	0	0	0	0	0	0	0
90f24c18c948d8572cc96d66ce4591f2	0	0	0	0	0	0	0	0	0	0	0	0	0	0	0	0	0	0	5	0	0	0	0	1	2	0	0	3	0	0	0	0	0	0	0	0	0	0	0	0	0	0	0	0	0	0	0	0	0
4fce959ecaac4aa1b51e86190216aa10	0	0	1	0	32	10	0	2	0	0	0	3	1	2	0	0	0	0	5	0	0	0	2	8	7	0	0	0	7	0	0	0	0	0	0	0	0	0	0	0	0	0	0	0	0	0	0	0	0
2d38ecb7b466a41b7bb1311ea05d0bd0	0	0	0	0	0	0	0	0	0	0	0	2	2	0	0	0	0	0	5	0	0	0	0	0	0	0	0	0	2	0	0	0	0	0	0	0	0	0	0	0	0	0	0	0	0	0	0	0	0
d9563cdb2dced43438ed4424efcac6dd	0	0	0	0	0	0	0	0	0	0	0	0	0	2	0	0	0	0	5	0	0	0	0	0	2	0	0	0	8	0	0	0	0	0	0	0	0	0	0	0	0	0	0	0	0	0	0	0	0
c2a2441409c74d3066671b3522235da3	6	0	4	0	0	0	0	0	0	0	0	0	2	2	0	0	0	0	5	0	0	0	0	0	0	0	0	3	1	0	0	0	0	0	0	0	0	0	0	0	0	0	0	0	0	0	0	0	0
9ea82acce1c543cdf05859bd734f08ec	17	1	10	0	9	5	0	5	0	9	0	2	4	0	2	0	0	0	5	0	0	0	7	34	3	0	6	4	10	11	44	0	0	0	0	0	0	0	0	7	5	1	0	0	0	6	1	0	0
dbeedb8f3edd1a99d3323196b625cb76	0	0	0	0	45	12	0	0	0	0	0	0	0	0	0	0	0	0	5	1	2	0	0	0	0	0	0	0	0	0	0	0	0	0	0	0	0	0	0	0	0	0	0	0	0	0	0	0	0
aca2963c3c869dafd917aa4a38b7908d	11	2	0	0	0	0	0	0	0	0	0	0	5	8	0	0	0	0	5	0	0	0	18	0	0	0	2	0	10	0	0	0	0	0	4	0	0	0	0	0	0	0	0	0	0	0	0	0	0
06a2af4442585441517d6cadbd5bd68e	15	0	3	0	3	0	3	3	0	0	0	2	0	1	0	0	0	0	5	0	0	0	3	0	4	0	0	0	6	0	0	0	0	0	0	0	0	0	0	0	0	0	0	2	0	0	0	0	0
5c1894713b678adbeed31c509d00baf0	49	14	57	0	2	0	27	36	2	40	17	17	13	10	16	37	0	0	5	0	0	0	71	52	6	0	22	41	30	8	5	0	3	0	4	0	0	3	0	0	3	0	0	0	0	0	0	2	0
7f5334e720db68ad6417ecd7bf6a834c	0	0	0	0	0	2	0	0	0	0	0	0	0	0	0	0	0	0	4	0	0	0	0	0	2	0	0	0	1	0	0	0	0	0	0	0	0	0	0	0	0	0	0	0	0	0	0	0	0
3d7d6d645d0259eae6636696b52aab10	0	0	3	0	3	0	0	1	0	1	4	1	1	4	6	0	0	0	4	0	0	0	1	0	12	0	1	0	4	2	0	0	0	0	0	0	1	0	0	0	0	0	0	0	0	0	0	0	0
7544c7f0ba2cd903986ec3ab16a296c0	0	0	4	0	0	0	7	0	0	0	0	0	0	0	0	0	0	0	4	0	0	0	0	3	2	0	0	0	0	0	0	0	0	0	0	0	0	0	0	0	0	0	0	0	0	0	0	0	0
6005206634ecd2ba02177e62a607efc4	18	0	11	0	30	5	16	5	9	7	0	10	26	0	0	26	0	5	4	0	6	2	12	35	16	0	0	0	14	0	0	0	0	0	0	0	0	3	0	0	0	0	0	4	0	2	0	0	3
00192279f0cd5979f9eeb4210ae8fcf8	0	0	4	0	0	0	15	1	3	11	3	0	0	4	0	5	0	0	4	0	0	0	0	15	0	2	2	0	3	0	7	4	0	0	0	0	0	0	0	0	0	0	0	0	0	0	0	0	0
d4e90833be5961e5e223ded171b30848	2	0	0	0	0	0	0	0	0	0	0	0	0	0	0	0	0	0	4	0	0	0	5	0	1	0	0	3	5	2	0	0	0	0	0	0	0	0	0	0	0	0	0	0	0	0	0	0	0
614aae3aa7df6327c145e0e344590b25	0	0	0	0	0	0	0	0	0	0	0	0	0	0	0	0	0	0	4	0	0	0	0	0	0	0	0	0	3	0	0	0	0	0	0	0	0	0	0	0	0	0	0	0	0	0	0	0	0
282eebd70d5d6268478c1abd97c11576	5	0	2	0	13	0	0	0	0	13	2	3	0	0	0	0	0	0	4	0	0	0	10	13	0	0	0	8	0	6	27	0	1	0	0	0	0	0	0	0	0	0	0	0	0	0	1	0	0
3835700db87d30829a20a4777f9cc19f	0	0	0	0	0	0	0	0	0	0	0	0	0	0	0	0	0	0	4	0	0	0	6	0	0	0	0	0	8	1	0	0	0	0	0	0	0	0	0	0	0	0	0	0	0	0	0	0	0
73090a9de8e7924714cae969654b7ba7	0	0	0	0	0	0	0	0	0	0	0	0	0	0	0	0	0	0	4	2	0	0	0	0	0	0	0	0	0	0	0	0	0	1	0	0	0	0	0	0	0	0	0	0	0	0	0	0	0
d533d5d4cc544a33e339067a84996a3c	0	0	0	0	0	0	0	0	0	0	0	0	0	0	0	0	0	0	4	0	0	0	0	0	0	0	0	0	0	1	0	0	0	0	0	0	0	0	0	0	0	0	0	0	0	0	0	0	0
8c15214b70a81e46c12b4ea169c4656a	0	0	0	0	0	0	0	0	0	0	0	0	0	0	2	0	0	0	4	0	0	0	0	0	0	0	0	2	0	0	0	0	0	0	0	0	0	0	0	0	0	0	0	0	0	0	0	0	0
813ef510652a15d2c3fd28a7bced9126	0	0	0	55	0	3	0	0	0	0	0	0	0	0	0	0	55	115	4	0	1	0	3	0	0	66	0	0	0	0	3	0	0	58	110	0	0	77	155	0	0	0	0	0	0	0	0	0	0
40b02adb4bd6210c48fdd76df1c6c9b7	4	0	0	0	0	4	0	0	0	0	0	0	0	0	0	0	0	0	4	0	3	7	5	3	4	0	0	0	4	0	0	0	0	0	0	0	0	0	0	0	0	0	0	0	0	0	0	0	0
2bdc2e30aa8a1fbbc62b1a0a3f22e3fe	0	0	0	0	0	0	0	0	0	0	0	0	0	0	0	0	0	0	4	0	0	0	0	0	0	0	0	0	7	0	0	0	0	0	0	0	0	0	0	0	0	0	0	0	0	0	0	0	0
d19d11761b3d24514396c0e5742e0e86	6	3	0	0	0	1	6	8	0	0	0	0	3	0	2	0	0	0	4	0	0	0	0	0	0	0	0	3	14	0	0	0	0	0	0	0	0	0	0	0	0	0	0	0	0	0	0	0	0
333cb340a35ea09bd4e036670db3df17	0	0	0	0	0	0	0	0	3	5	0	0	0	8	0	0	0	0	4	0	0	0	0	0	0	0	2	0	0	0	0	0	0	0	0	0	0	0	0	0	0	0	0	0	0	0	0	0	0
3c70ad3d98560c8a501eaded959d4d27	0	0	0	0	0	0	0	0	0	0	0	0	0	0	0	0	0	0	4	0	0	0	0	0	0	0	0	4	0	0	0	0	0	0	0	0	0	0	0	0	0	0	0	0	0	0	0	0	0
cb2ea71bd3e07e5e2e1058bc6d190d8b	0	0	0	0	0	3	2	0	0	0	0	0	0	0	0	0	0	0	4	0	0	0	7	11	0	0	0	2	4	3	0	0	0	0	0	0	0	0	0	0	0	0	0	0	0	0	0	0	0
23892c409dcc553ad600d754cc678df8	5	0	1	0	0	0	0	0	2	0	0	0	0	0	1	0	0	0	4	0	0	0	0	1	1	0	0	0	0	0	0	0	0	0	0	0	0	0	0	0	0	0	0	0	0	0	0	0	0
e7b861c5390a27c8568447909c82cf5c	0	0	0	0	0	0	10	0	6	3	0	0	3	0	0	1	0	0	4	5	6	3	4	0	2	0	0	6	1	1	4	0	2	0	1	0	5	0	0	8	5	2	0	3	0	0	2	0	4
cddffbbdbdada685c3dac4b28e94c604	0	0	0	0	2	0	5	0	0	0	0	0	0	0	0	0	0	0	4	0	0	0	0	2	0	0	0	0	0	0	0	0	0	0	0	0	0	0	0	0	0	0	0	0	0	0	0	0	0
039671e8a5b2e92ce929e411b7f562ed	0	0	0	0	0	0	0	0	0	0	0	0	0	0	0	0	0	0	4	0	1	0	31	9	1	0	0	0	0	11	2	0	0	0	0	0	0	0	0	0	0	0	0	0	0	0	0	0	0
1f607c2337b1b5a11e1d9ba50d5115ac	4	0	0	0	0	2	1	0	0	0	0	3	0	0	0	0	0	0	4	0	0	0	2	0	3	0	0	0	0	0	0	0	0	0	0	0	0	0	0	0	0	0	0	0	0	0	0	0	0
d90609263bae1b4ae3463cd61707efb1	0	0	0	0	0	0	0	5	0	6	0	1	3	0	0	0	0	0	4	0	0	0	3	10	1	0	0	0	14	0	0	0	0	0	0	0	0	0	0	0	0	0	0	0	0	0	0	0	0
d3c0166afa326a5606d54cf031c1f43e	0	0	0	0	0	0	0	0	1	0	0	0	8	0	0	0	0	0	4	0	0	0	6	0	0	0	0	0	0	3	0	0	0	0	0	0	0	2	0	0	0	0	0	3	3	3	0	0	1
6cb2cae9de2c142b33a663562ae89d78	15	0	8	0	0	8	0	0	0	0	0	0	0	0	0	1	0	0	4	0	2	0	0	10	0	0	0	3	9	3	0	0	0	0	0	0	0	0	0	0	0	0	0	0	0	0	0	0	0
9620d1fae1e62dc14994696c5c061bac	0	0	0	0	0	0	0	5	0	3	0	3	0	5	4	2	0	0	4	0	0	0	9	13	0	0	0	5	6	0	0	0	0	0	2	0	0	0	0	0	0	0	0	0	0	0	0	0	0
be5ea7eeb8180cdff8ea85cbc6b6d827	0	0	0	0	0	0	0	2	0	0	0	0	0	0	0	0	0	0	4	0	0	0	0	1	1	0	0	0	0	0	0	0	0	0	0	0	0	0	0	0	0	0	0	0	0	0	0	0	0
75022d075d0bed62964f783dc1d23078	2	0	0	0	0	0	0	0	0	0	0	0	0	0	0	0	0	0	4	0	0	8	2	0	0	0	0	2	0	0	0	1	0	0	0	0	0	0	0	0	0	0	0	0	0	0	0	0	0
5075c7555519771d541f9925b45cb178	0	0	0	0	0	0	0	0	0	0	0	0	0	0	0	0	0	0	4	0	0	0	1	0	0	0	0	0	5	1	0	0	0	0	0	0	0	0	0	0	0	0	0	0	0	0	0	0	0
966a48ac3ed88f16225b738f87cc0357	0	0	0	0	9	9	0	0	2	0	0	0	0	8	10	0	0	0	4	5	4	5	0	11	7	0	2	0	0	0	0	8	4	0	0	0	0	0	0	0	0	0	0	0	0	0	0	0	0
b32a25a12bdeb7149d6a80240b179c10	0	0	0	0	0	0	0	12	0	0	0	0	0	6	0	0	0	0	4	0	0	0	0	0	2	0	2	5	0	0	0	0	0	0	2	0	0	0	0	0	0	0	0	0	0	0	0	0	0
0a28a932709c20ca5e06ed0e7e6bd19a	8	0	7	0	0	0	0	0	0	2	0	0	0	3	0	6	0	0	4	2	0	0	0	4	10	0	0	3	0	2	2	0	8	0	2	0	0	0	0	0	7	0	13	19	0	15	4	11	6
0215265a996ed7843823fb2f240fb486	1	0	4	0	0	18	0	9	3	0	1	5	3	0	0	3	0	0	4	0	0	0	6	0	0	0	1	4	0	0	13	0	0	0	2	0	0	0	0	0	0	0	0	0	0	0	0	0	0
dd405d20431d37ed72b7cea5975df0e7	0	0	0	0	0	0	0	0	5	0	0	1	0	0	5	3	0	0	4	0	0	0	0	0	5	0	0	0	0	0	0	0	0	0	0	0	0	0	0	0	0	0	0	0	0	0	0	0	0
436bdc648ecae05610df932d21e461cd	0	0	0	0	0	14	0	0	0	0	0	0	0	1	0	0	0	0	4	0	0	0	1	0	0	0	0	0	0	0	0	0	0	0	0	0	0	0	0	0	0	0	0	0	0	0	0	0	0
123bdd496e70e1ef90b9a690598596b9	0	0	0	0	0	0	0	0	0	0	0	0	0	0	0	0	0	0	4	0	0	0	6	0	0	0	0	0	0	0	0	0	0	0	0	0	0	0	0	0	0	0	0	0	0	0	0	0	0
8531c5b1a7b3c244b37292d7fe8043e8	7	0	0	0	0	0	0	0	0	0	0	0	0	1	0	0	0	0	4	0	0	0	0	1	6	0	0	6	8	0	3	4	1	0	0	0	2	0	0	0	2	2	0	1	2	2	0	2	0
967f83766708371817ad0726701e4590	4	0	0	0	5	0	21	6	0	11	3	7	0	0	0	11	0	0	4	0	1	0	2	3	0	0	0	5	8	0	0	0	0	0	0	0	0	0	0	0	0	0	0	6	0	0	4	4	6
013a35a6d89ce4253552d49c97ba707b	0	0	0	0	54	0	8	5	0	0	0	1	2	0	0	0	0	0	4	0	0	0	0	0	0	0	0	0	0	4	0	0	0	0	0	0	0	0	0	0	0	0	0	0	0	0	0	0	0
9231ed465c881466edeedb5bed314752	0	0	0	0	0	0	0	0	0	0	0	0	0	0	0	0	0	0	4	0	0	0	0	0	2	0	0	0	0	0	0	0	0	0	0	0	0	0	0	0	0	0	0	0	0	0	0	0	0
06af4bebef50b1ec46fa8fb2d49c3daf	0	0	0	0	0	0	0	0	0	8	0	0	0	1	0	0	0	0	4	0	0	0	0	1	0	0	0	0	0	0	0	0	0	0	0	0	0	0	0	0	0	0	0	0	0	0	0	0	0
dd15a0c83602076ccc3fc050ce724371	4	0	0	0	0	0	2	0	0	0	1	0	0	0	2	0	0	0	4	0	0	0	2	4	0	2	3	5	0	0	1	0	8	0	0	0	0	1	0	0	0	0	0	0	0	0	3	1	3
4b09d4c2d646a02ebcd7f955b9296c65	0	0	0	0	31	0	17	0	0	0	0	0	0	0	0	0	0	0	4	0	0	0	9	11	0	0	0	15	0	0	0	0	0	0	0	0	0	0	0	0	0	0	0	0	0	0	0	0	0
14fabb8ac134ca5310f8007ec43a3460	0	0	0	0	0	0	0	0	0	0	0	0	0	0	0	0	0	0	4	0	0	0	0	0	4	0	0	2	0	0	0	0	0	0	0	0	0	0	0	0	0	0	0	0	0	0	0	0	0
48020fd2899bc3735e1764021c423e41	0	0	0	0	0	0	0	0	0	0	0	0	0	0	0	0	0	0	4	0	0	0	0	0	0	0	0	0	6	0	0	0	0	0	0	0	0	0	0	0	0	0	0	0	0	0	0	0	0
5c5623160450cb3425f693274a4e0ae5	0	0	0	0	0	0	0	0	0	0	0	0	0	2	0	0	0	0	4	0	0	0	0	0	1	0	0	3	4	0	0	0	0	0	0	0	0	0	0	0	0	0	0	0	0	0	0	0	0
5a361bbbabab6295b546f05c576bbee3	2	2	0	0	19	11	1	4	0	0	0	3	0	3	0	0	0	0	4	0	0	0	1	0	1	0	0	0	10	0	0	0	0	0	0	1	0	3	0	0	0	0	0	0	0	1	0	0	0
23ba6dd9c33f7ffeca9fd555492f6251	0	0	0	0	3	0	2	0	0	0	0	0	0	0	0	0	0	0	4	0	0	0	0	0	0	0	0	0	0	0	0	0	0	0	0	0	0	0	0	0	0	0	0	0	0	0	0	0	0
39cbfb31b32408c7e82d8ecffb0c77f7	3	0	0	0	0	16	0	0	0	0	0	0	0	0	0	0	0	0	4	0	0	0	0	0	0	0	0	0	0	0	0	0	0	0	0	0	0	0	0	0	0	0	0	0	0	0	0	0	0
382ddd8fa00ff63036c4d29ef94382bf	0	0	0	0	0	3	0	0	0	0	0	0	3	0	2	0	0	0	4	0	0	0	0	0	0	0	0	0	4	5	0	0	0	0	0	0	0	0	0	0	0	0	0	0	0	0	0	0	0
60bb3030abce92a843abfe8ffb01ba1b	0	0	12	0	0	0	0	0	0	0	0	0	0	0	0	0	0	0	4	0	0	0	10	0	0	0	0	3	0	0	0	0	0	0	0	0	0	0	0	0	0	0	0	0	0	2	0	0	0
01fb70fd369663de5cd1ffac1d4db630	0	0	0	0	0	0	0	0	0	0	0	0	0	0	0	0	0	0	4	0	0	0	0	0	0	0	0	11	7	0	0	0	0	0	0	0	0	0	0	0	0	0	0	0	0	0	0	0	0
3369e77c57b4544c1373243a1d3dd63d	0	0	0	0	0	0	0	0	0	0	0	0	0	2	0	0	0	0	4	0	0	0	2	0	0	0	0	0	4	0	0	0	0	0	0	0	0	0	0	0	0	0	0	0	0	0	0	0	0
e2db4663eefc17e965b3c7440fec086b	4	0	0	0	20	3	1	2	0	2	0	0	0	0	0	3	0	0	4	0	0	0	0	0	0	0	0	2	0	0	0	0	0	0	0	0	0	0	0	0	0	0	0	0	0	0	0	0	0
c65df1fbca45446f9878f55b4d0b7e44	0	0	0	0	0	0	0	4	0	0	2	0	0	0	0	0	0	0	4	0	0	0	0	0	0	0	0	0	0	0	0	0	0	0	0	0	0	0	0	0	0	0	0	0	0	0	0	0	0
4f7e776c132785aa0e4a73bb8e6efc3b	0	0	0	0	0	0	0	0	0	0	0	0	0	0	0	0	0	0	4	0	0	0	0	0	0	0	0	0	1	0	0	0	0	0	0	0	0	0	0	4	0	0	0	0	0	0	0	0	0
73a806543d329bd5a80bf0f9356c3387	0	0	0	0	0	4	0	0	0	0	0	0	0	0	0	0	0	0	4	0	3	0	0	2	0	0	0	2	9	0	0	0	0	0	0	0	0	0	0	0	0	0	0	0	0	0	0	0	0
1be3f631b04bc9852832cedfb01cf694	0	0	0	0	0	0	0	0	0	0	0	0	0	0	0	0	0	0	4	0	0	0	0	0	0	0	0	0	2	0	0	0	0	0	0	0	0	0	0	0	0	0	0	0	0	0	0	0	0
cd20138874a663c7f0177ad6b062311b	0	0	0	0	0	18	3	10	0	0	0	0	0	0	4	0	0	0	4	0	0	0	0	6	0	0	0	0	16	2	0	0	0	0	0	0	0	0	0	0	0	0	0	0	0	0	0	0	0
c63f3cde85d9a9042e044fe41270d483	0	0	0	0	0	0	3	0	3	0	0	2	0	0	3	0	0	0	4	0	0	0	0	0	3	0	6	4	6	0	3	10	4	0	0	0	0	0	0	0	0	0	0	0	0	0	0	0	0
b7f24513139e561e4a00efc61095d485	3	0	3	0	37	31	15	10	0	0	0	12	5	0	1	7	0	0	4	0	0	1	10	15	2	0	0	4	6	23	0	0	0	0	3	0	0	0	0	0	0	0	0	0	0	0	0	0	0
1ef7aabac2450c019dd3a644e8ceb1b8	0	0	0	0	0	0	0	0	0	0	0	0	0	0	0	0	0	0	4	0	0	0	2	3	0	0	0	0	0	0	0	0	0	0	0	0	0	0	0	0	0	0	0	0	0	0	0	0	0
24ea095f98a973568716ec4d2626a192	0	0	0	0	0	0	0	0	0	0	0	0	0	0	0	0	0	0	4	0	0	0	3	0	2	0	0	0	2	0	0	0	0	0	0	0	0	0	0	0	0	0	0	0	0	0	0	0	0
dc71b6938166e3a74c166ac728656ef6	15	2	5	0	18	6	12	13	4	16	0	0	13	9	5	2	0	0	4	0	5	8	4	1	9	0	0	2	18	0	2	0	0	0	0	0	0	0	0	0	0	0	0	0	0	0	0	0	0
4cac79ad7612febce34c7f9ab02c200f	0	0	0	0	9	8	4	0	0	0	0	0	0	0	0	0	0	0	4	0	7	5	0	0	0	0	0	0	0	0	0	0	0	0	0	0	0	0	0	0	0	0	0	0	0	0	0	0	0
9ddb6085761cd410294ae4de6aaadfd0	0	0	0	0	0	0	0	0	0	0	0	0	0	0	0	0	0	0	4	0	0	0	0	0	0	0	0	0	3	0	0	0	0	0	0	0	0	0	0	0	0	0	0	0	0	0	0	0	0
ac5ffc90a86206c47df0a2a2ef2a8a50	0	0	0	0	0	7	15	0	8	0	0	0	0	0	0	2	0	0	4	10	0	0	3	0	0	0	0	2	0	1	7	0	0	0	0	0	0	0	0	0	0	0	0	0	0	0	0	0	0
1af0bf385b450a3183ac5c521a521715	12	6	0	3	0	0	2	0	0	0	2	0	0	0	0	0	0	0	4	0	0	0	6	11	0	0	0	0	0	0	0	0	0	0	0	0	0	9	0	12	10	7	0	0	0	0	0	0	0
7f3277e464d7a8e0381bda625423d19e	0	0	0	0	7	0	34	0	22	0	2	0	0	13	0	18	0	0	3	8	0	0	5	1	3	0	0	24	0	0	9	0	0	0	0	0	0	0	2	0	0	1	0	0	0	0	0	0	0
085abc40b69b532524128fe22bbe342c	21	1	8	0	19	0	0	0	3	0	1	9	1	14	0	0	0	0	3	0	0	0	18	9	4	0	0	2	2	3	0	0	0	0	0	0	0	2	0	0	0	0	0	0	0	0	0	0	0
ab06678025e7e44274062d1d65a39ac7	14	0	4	0	35	16	0	0	6	1	0	1	0	0	0	4	0	0	3	2	22	21	0	15	5	0	1	0	0	0	0	0	0	0	0	0	0	2	0	0	0	0	0	0	0	0	0	0	0
e63f78b4818afeb002411e69ef15372b	2	0	0	0	0	0	3	0	0	0	0	0	0	0	0	0	0	0	3	4	0	9	1	0	0	0	4	8	10	3	0	1	0	0	0	0	0	0	0	0	0	0	0	0	0	0	0	0	0
c1eb9fb78d4bf159061f40722f5b259e	0	0	0	0	0	0	2	2	0	3	0	0	0	0	0	0	0	0	3	0	0	0	0	3	0	0	0	2	1	0	0	0	0	0	0	0	0	0	0	0	0	0	0	0	0	0	0	0	0
ed4c77acb5bd05b6bc1c9d76f66120b5	6	0	0	0	0	3	12	12	0	0	0	0	3	0	2	0	0	0	3	0	0	0	0	0	6	0	0	3	7	0	0	0	0	0	0	0	0	0	0	0	0	0	0	3	0	0	0	0	0
623cfd013bfb64b77a44b2c77ff71288	19	0	4	0	0	5	9	14	1	22	4	7	0	0	0	5	0	0	3	0	0	0	5	7	6	0	0	3	0	6	0	0	0	0	0	0	0	2	0	0	0	2	0	0	0	0	0	0	0
236247652b5b9104eda631c4ad081b71	0	0	0	0	0	0	0	0	0	0	0	0	0	0	0	0	0	0	3	0	0	0	0	1	0	0	0	0	0	0	0	0	0	0	0	0	0	0	0	0	0	0	0	0	0	0	0	0	0
135f158991fa619ebb8206d242458ee7	0	0	0	0	0	4	15	0	0	0	0	0	0	0	0	0	0	0	3	2	0	3	0	0	0	0	0	0	4	2	0	0	0	0	0	0	0	0	0	0	0	0	0	0	0	0	0	0	0
df603ea01bd2b849b779d4161172db39	5	0	0	0	0	0	0	0	0	3	0	0	0	0	0	0	0	0	3	0	0	0	2	6	3	0	0	0	2	0	0	0	0	0	0	0	0	0	0	0	0	0	0	0	0	0	0	0	0
4bd0b9d92cc6895128a3d89fb7a49177	0	0	0	10	0	0	0	0	0	0	0	0	0	0	0	0	7	15	3	5	2	0	0	0	0	0	0	0	0	0	0	0	0	7	15	0	0	29	2	0	0	0	0	0	0	0	0	0	0
0a7498cbc10cadec62a5f05bc6ddc349	0	0	0	0	0	0	0	0	0	0	0	0	0	2	0	0	0	0	3	0	0	0	0	0	0	0	0	0	0	0	0	0	0	0	0	0	0	0	0	0	0	0	0	0	0	0	0	0	0
1ec3b4d29a3d833ca99d8991d4262ccb	0	0	0	0	0	0	0	0	0	0	0	0	0	0	0	0	0	0	3	0	0	0	0	4	0	0	0	0	0	0	0	0	0	0	0	0	0	0	0	0	0	0	0	0	0	0	0	0	0
ce0c6460072c5bc426fe70e0c2b50eb2	0	0	0	0	0	0	0	0	0	0	0	0	0	0	0	0	0	2	3	0	49	30	0	0	0	0	0	0	0	3	4	0	0	0	0	0	0	0	0	0	0	0	0	0	0	0	0	0	0
044bee58978904646cad9eff85ad63b3	1	0	1	0	0	0	0	0	0	0	0	0	3	0	1	0	0	0	3	0	2	11	2	0	0	0	0	0	1	2	0	0	0	0	0	0	0	0	0	0	0	0	0	0	0	0	0	0	0
9b5517b749a2b50efcc87989c1cb2473	5	0	0	0	0	4	15	0	2	2	0	0	0	0	3	3	0	0	3	0	0	0	0	0	0	0	0	0	0	0	0	0	2	0	0	0	0	0	0	0	0	0	0	0	0	0	0	0	0
27b458b4af420058cc539620e3b20f7a	8	2	2	0	0	4	0	4	0	0	0	0	0	0	0	0	0	0	3	0	0	0	24	17	0	0	0	0	3	0	0	0	0	0	2	0	0	0	0	0	0	0	0	0	0	0	0	0	0
d1ab36eccbbe5c4813193e10876c14a4	4	0	0	0	0	0	0	0	0	0	0	0	0	0	3	0	0	0	3	0	0	0	0	0	0	0	0	0	0	0	0	0	0	0	0	0	0	0	0	0	0	0	0	0	0	0	0	0	0
779aad67d9b7bd3c4c39c3606f674d58	0	0	0	0	0	0	0	2	0	10	0	2	0	0	2	0	0	0	3	0	0	0	0	0	0	0	0	0	0	0	0	0	0	0	0	0	0	0	0	0	0	0	0	0	0	0	0	0	0
19a4e6b8c15619a730b8e1d0e8209cac	0	0	0	0	0	0	0	0	0	0	0	0	0	0	0	0	0	0	3	0	4	0	0	0	0	0	0	4	20	0	0	0	0	0	0	0	0	0	0	0	0	0	0	0	0	0	0	0	0
753e703732beeec2f91e60197f55ada6	3	0	3	0	0	0	0	0	0	0	0	7	0	0	0	0	0	0	3	0	0	0	0	1	0	0	0	0	0	0	0	0	0	0	0	0	0	0	0	0	0	0	0	3	0	0	0	2	0
cc103b5976a9cc4413a83e7999f54a79	47	0	21	0	0	0	5	36	4	27	8	18	14	0	9	0	0	0	3	0	0	0	9	14	6	0	0	3	26	0	0	0	2	0	0	0	1	0	0	7	1	1	0	17	2	10	0	15	12
a39ff7cee56931342ed4cd48b42269d0	0	0	0	0	0	0	15	0	0	0	0	0	0	0	0	0	0	0	3	0	0	0	0	0	0	0	0	0	4	4	0	1	0	0	0	0	0	0	0	0	0	0	0	0	0	0	0	0	0
07409a9bd65ec36c2d3daed46114e9e6	0	0	0	0	0	0	0	3	0	0	0	0	0	1	0	0	0	0	3	0	0	0	0	2	0	0	0	0	0	0	0	0	0	0	0	0	0	0	0	0	0	0	0	0	0	0	0	0	0
d3295b5991d5c213fc2e80fdbb4ca9cc	12	0	0	0	0	3	0	0	0	3	0	0	0	6	3	0	0	0	3	0	0	0	0	0	3	0	0	5	10	0	0	0	0	0	0	0	0	2	0	0	0	0	0	0	0	0	0	0	0
5f72978ece67f99ec1d8b0baee031528	0	0	0	0	3	0	0	0	0	0	0	0	0	0	0	0	0	0	3	0	2	0	0	5	0	0	0	2	5	0	0	1	0	0	0	0	0	0	0	0	0	0	0	0	0	0	0	0	0
81e4be45c70600d66c1548d3f18a8a03	0	0	0	0	0	0	0	0	0	0	0	0	0	0	0	0	0	0	3	0	2	0	4	4	0	0	0	6	14	0	0	0	0	0	5	0	0	0	0	0	0	0	0	0	0	0	0	0	0
e20a1784dc1d354c140044c1d6cd78c2	0	0	0	0	0	0	0	0	0	0	0	0	0	0	4	1	0	0	3	0	0	0	0	0	0	0	0	0	0	0	0	0	0	0	0	0	0	0	0	0	0	0	0	0	0	0	0	0	0
1cdc740cabc3e4288cf19d30e073ff24	0	0	0	0	0	0	0	0	0	0	0	0	0	0	0	0	0	0	3	0	0	0	2	0	4	0	0	0	0	0	0	0	0	0	0	0	0	0	0	0	0	0	0	0	0	0	0	0	0
23f20ffb225afc2542761eb8049762a5	0	0	0	0	0	0	1	0	0	3	0	0	0	0	0	5	0	0	3	6	0	0	1	0	0	0	5	2	0	16	1	1	2	0	0	0	0	0	0	0	0	0	0	0	0	0	0	0	0
af83ef8eefa282ec60ee5700b597d9f1	0	0	0	0	0	0	0	0	0	0	0	0	0	0	0	0	0	0	3	0	0	0	0	2	0	0	0	0	4	0	0	0	0	0	0	0	0	0	0	0	0	0	0	0	0	0	0	0	0
51fabeb3f1b96e0f36a96019d413300a	0	0	0	0	0	2	0	3	0	0	0	0	0	0	0	0	0	0	3	0	0	0	0	0	2	0	0	5	4	0	0	0	0	0	0	0	0	0	0	0	0	0	0	0	0	0	0	0	0
0f5b03c4e92239e389d5a2b8153ffe4a	0	0	0	0	0	0	0	0	0	0	0	0	0	0	0	0	0	0	3	0	0	0	0	0	5	0	0	0	0	0	0	0	5	0	3	0	0	0	0	1	0	0	2	0	0	0	0	1	0
46922f1b7220efd6d7686aeb922154f9	0	0	0	0	0	0	0	0	0	0	0	0	0	0	0	0	0	0	3	0	0	0	0	0	2	0	0	0	0	4	0	0	0	1	0	0	0	0	0	0	0	0	0	0	0	0	0	0	0
86f5e7087fa7b5267f05770f45075628	2	0	0	0	0	0	0	0	0	0	0	0	0	0	0	1	0	0	3	0	0	0	10	0	0	0	0	9	0	0	0	0	0	0	0	0	0	0	0	0	0	0	3	0	0	5	4	0	0
1cffe9925545c8ddddaafa6ae264c78a	16	0	6	0	7	9	24	7	6	10	9	17	0	9	0	7	0	0	3	1	0	0	5	8	0	0	3	9	20	5	0	0	3	0	0	0	0	0	0	0	0	0	0	0	0	0	0	0	0
0f9d116a72d0b7f12ddbdf9842125377	0	0	3	0	0	0	3	0	2	5	3	2	0	6	0	2	0	0	3	0	0	0	0	0	4	0	0	5	2	0	0	11	0	0	0	0	0	0	0	0	0	0	2	0	0	0	0	0	0
101acf7bf46bcaf266288006dfd91094	36	0	22	0	9	4	0	0	0	0	0	0	0	6	0	1	0	0	3	0	0	0	12	0	7	0	0	4	8	2	0	0	0	5	3	0	13	0	0	0	30	0	0	17	7	0	0	12	17
c149dedd8a08f7584ed0aee934a052ef	1	0	0	0	7	0	0	0	0	0	0	0	0	0	0	0	0	0	3	0	0	0	0	0	0	0	0	0	0	0	0	0	0	0	0	0	0	0	0	0	0	0	0	0	0	0	0	0	0
18c21fcc2b2b7918d60c4fb7abeb45f8	5	0	0	0	0	0	0	0	4	0	0	0	0	0	0	0	0	0	3	0	0	0	0	0	0	0	0	0	0	0	0	0	0	0	0	0	0	0	0	0	0	0	0	0	0	0	0	0	0
9f171cae73e5cf79d17ed05054ce1166	23	0	7	0	1	12	8	1	4	2	12	3	4	31	4	13	0	0	3	0	16	0	14	8	15	0	0	0	17	0	0	11	7	0	0	1	0	0	0	0	1	3	1	9	2	1	6	10	3
b35f5b09cf591c5aa24500a48e0c5e30	6	0	3	0	1	0	0	0	0	0	0	0	0	0	0	0	0	0	3	0	0	0	0	0	0	0	0	0	4	0	0	0	0	0	3	0	0	0	0	0	0	0	0	0	0	0	0	0	0
d628a35018f28b235ecc2dc31354726e	0	0	0	0	0	0	0	0	0	0	0	0	0	0	0	0	0	0	3	0	0	0	0	0	0	0	0	0	8	0	0	0	0	0	0	0	0	0	0	0	0	0	0	0	0	0	0	0	0
9ec0e1b64182c9508eed7ce219efe502	0	0	0	0	0	0	0	0	0	0	0	0	0	0	0	0	0	0	3	0	0	0	3	0	8	0	0	3	0	2	0	0	0	0	0	0	0	0	0	0	0	0	0	0	0	0	0	0	0
aa5b7adb5dc784413705d969635368bb	0	0	0	0	56	26	4	0	3	0	0	0	0	0	0	2	0	29	3	8	0	0	21	0	0	0	0	0	6	28	36	0	0	0	0	0	0	9	9	0	0	0	0	0	0	0	0	0	0
91ae236eadca0cc0fe1f56ade4f0651f	1	0	0	0	0	0	0	2	0	0	0	0	2	2	2	0	0	0	3	0	0	0	0	0	0	0	0	1	0	0	0	0	0	0	0	0	0	0	0	0	0	0	0	0	0	0	0	0	0
ea51799b7a0701e985a9434c28974b0d	0	0	0	0	12	6	8	0	2	0	0	0	0	0	0	3	0	0	3	9	6	11	2	3	0	0	0	0	0	0	6	0	3	0	0	0	0	0	0	0	0	0	0	0	0	0	0	0	0
97f258ca9ee5525d729ebacce2dcf5a4	0	0	0	0	0	0	0	0	0	0	0	0	0	0	2	4	0	0	3	0	0	0	0	0	0	0	0	0	0	0	0	0	0	0	0	0	0	0	0	0	0	0	0	0	0	0	0	0	0
5a5da948057dfa09bbd712885f744511	0	0	0	0	0	0	0	0	2	0	0	2	0	3	0	0	0	0	3	0	0	0	5	2	11	0	4	0	2	0	0	28	19	0	0	0	0	2	0	9	0	0	6	4	2	11	9	1	9
2818c17dc9926d3d555d1e338c1551d2	0	0	0	0	0	0	0	0	0	0	0	0	0	0	0	0	0	0	3	0	0	0	0	0	0	0	0	0	8	3	0	0	0	0	0	0	0	0	0	0	0	0	0	0	0	0	0	0	0
1611edfebcf0e9f1bfd1d8e0984b72e4	33	0	27	0	3	3	11	17	0	24	0	14	10	10	12	5	0	0	3	0	0	0	29	20	20	3	4	22	20	10	0	0	2	0	2	0	0	0	0	0	0	0	0	0	0	2	0	0	0
425bed8f3de1e01c643c7809b9db1fd7	0	0	0	0	0	2	0	0	2	0	0	0	0	0	0	0	0	0	3	4	0	0	2	1	0	0	0	0	4	5	0	3	3	0	0	0	0	0	0	0	0	0	0	0	0	0	0	0	0
f96a1d47128e73ba4835601d89d7d269	0	0	0	0	6	12	47	0	0	0	0	0	0	0	0	2	0	4	3	24	9	5	0	0	0	0	0	0	1	25	30	0	0	0	0	0	0	0	0	0	0	0	0	0	0	0	0	0	0
7f34014819f8d12eaf13761326430fa8	0	0	0	0	0	0	0	1	0	0	0	0	0	0	0	0	0	0	3	0	0	0	3	3	0	0	0	0	3	0	0	0	0	0	0	0	0	0	0	0	0	0	0	0	0	0	0	0	0
59bda739e0232c5025a4337deb0d029b	0	0	3	0	0	0	0	5	0	4	0	0	0	0	0	0	0	0	3	0	0	0	6	14	0	0	0	0	0	0	0	0	0	0	2	0	0	0	0	0	0	0	0	0	0	0	0	0	0
d27605f7bda2cf94c39f1fa1be5086b1	0	0	0	6	0	0	0	0	0	0	0	0	0	3	0	0	0	0	3	0	0	0	6	2	0	0	0	0	6	1	0	0	0	0	0	5	1	0	0	0	0	0	0	9	0	8	1	0	4
e080bb287dd18a2e6fc56c1fe09ef1ff	5	0	0	0	0	0	0	0	0	3	2	0	0	3	2	0	0	0	3	0	0	0	0	0	8	0	0	0	5	0	0	0	0	0	0	0	0	0	0	0	0	0	0	0	0	0	0	0	0
3644a21a9df003c4d7bad2c39413bfc3	7	0	0	0	0	0	0	7	0	7	0	0	0	0	2	0	0	0	3	0	7	12	10	0	0	0	3	0	10	0	0	2	3	0	1	0	0	0	0	0	0	0	0	7	0	0	0	0	0
a842557947268613a8529d8dc57f47a9	0	0	0	0	0	0	0	0	0	3	0	0	0	0	0	3	0	0	3	0	0	0	0	2	0	0	0	2	0	0	0	0	0	0	0	0	0	0	0	0	0	0	0	0	0	0	0	0	0
18b1a8f1fddb38412552762562b9ac6e	0	0	0	0	0	0	0	0	0	0	0	0	0	0	0	0	0	0	3	0	0	0	0	0	4	0	0	0	0	0	0	0	0	0	0	0	0	0	0	0	0	0	0	0	0	0	0	0	0
221fb94f2dbbcf79c2e2e11bfaac6bc6	0	0	2	0	0	0	8	0	0	0	3	2	0	0	0	0	0	0	3	0	0	0	0	3	0	0	0	2	0	2	0	0	3	0	2	0	0	0	0	0	0	0	0	0	0	0	0	0	0
00ec3adb13319e0d641a62f6383b6111	0	0	0	0	0	0	0	0	0	0	0	0	0	0	0	0	0	0	3	0	0	0	4	0	0	0	0	3	0	0	0	0	0	0	0	0	0	0	0	0	0	0	0	0	0	0	0	0	0
6a554db60c298d440ec7bb47548f9b79	0	0	0	0	83	11	0	0	0	0	0	0	0	0	0	0	0	0	3	3	0	0	2	2	0	0	0	0	8	26	0	0	0	0	0	0	0	0	0	0	0	0	0	0	0	0	0	0	0
df4b5ca4d7f708cc3e3401a91979d155	0	0	0	0	0	0	0	0	0	0	0	0	0	0	0	0	0	0	3	0	0	0	0	0	0	0	0	0	0	0	0	0	0	0	0	0	0	0	0	0	0	0	0	0	0	0	0	0	0
33c9aec088c5e22beaf994d68e8be892	0	0	2	0	0	0	0	3	0	0	0	3	3	5	0	0	0	9	3	0	0	0	6	10	4	0	0	4	0	0	0	0	0	0	0	0	0	0	0	0	0	0	0	0	0	0	0	0	0
d7ca6865d17ab551be7be8e9d4b3a79e	0	0	0	0	0	0	0	0	0	0	0	0	0	0	0	0	0	0	3	0	1	0	4	0	0	0	0	0	0	0	0	0	0	0	0	0	0	0	0	0	0	0	0	0	0	0	0	0	0
c5df6c0b33f4c0870747f6111fc7f3ab	0	0	0	0	0	0	0	0	0	0	0	2	0	0	0	0	0	0	3	0	0	0	3	0	0	0	2	2	0	0	0	0	0	0	0	0	0	0	0	0	0	0	0	0	0	0	0	0	0
4ddc03379af7952debe6ae6806834b8c	0	0	0	0	0	0	0	0	0	0	0	0	0	0	0	0	0	0	3	0	0	0	0	0	0	0	0	0	0	0	0	0	0	0	0	0	0	0	0	0	0	0	0	0	0	0	0	0	0
d3d67550cbf2733b4b1556c6d6074dde	0	0	0	0	0	0	0	0	0	3	0	0	0	2	0	0	0	0	3	0	0	0	1	0	0	0	0	0	0	0	0	0	0	0	0	0	0	0	0	0	0	0	0	0	0	0	0	0	0
b44747bdd4562b770cf2e9f8daf1818e	0	0	0	0	4	9	2	0	0	0	0	0	0	0	0	0	0	0	3	0	0	0	0	2	1	0	0	0	12	0	0	0	0	0	0	0	0	0	0	0	0	0	0	0	0	0	0	0	0
0287ce63e9dc34fc131c7bdec26cd1f3	0	0	0	0	0	0	0	0	0	0	0	0	0	0	0	0	0	0	3	0	4	0	0	0	3	0	0	0	3	0	0	0	0	0	0	0	0	0	0	0	0	0	0	0	0	0	0	0	0
2d9c34dda0df6cd97399712133ec57c8	0	0	0	0	0	0	2	0	0	0	0	0	0	0	0	3	0	0	3	0	2	5	0	0	2	0	0	0	0	0	0	0	0	0	0	0	0	0	0	0	0	0	0	0	0	0	0	0	0
8d9bf84bf22a4507ef11dfb65da412f8	0	0	0	0	0	0	0	0	0	0	0	0	0	0	0	0	0	0	3	0	0	0	0	0	2	0	0	0	0	0	0	0	0	0	0	0	0	0	0	0	0	0	0	0	0	0	0	0	0
79d99aeccc8c8608435a9fabefbaf849	6	0	2	0	0	4	1	3	0	4	0	0	0	0	0	0	0	0	3	0	0	0	22	11	1	0	0	5	3	0	0	0	0	0	0	0	0	0	0	0	0	0	0	0	0	0	0	0	0
61608894e1d7b8ad23a115b124df2f75	0	0	0	0	0	0	0	0	0	0	0	0	0	0	0	0	0	0	3	0	0	0	0	8	13	0	0	2	1	0	0	2	0	0	0	0	0	0	0	0	0	0	0	0	0	0	0	0	0
d96ef2b5fe9852eabefe359829d9223e	0	0	0	0	0	0	0	0	0	0	0	0	0	0	0	0	0	0	3	0	0	0	0	0	2	0	1	2	7	0	2	2	0	0	0	0	0	0	0	0	0	0	0	0	0	0	0	0	0
c5f9b3da0a6ee41e2771ad422eb7008c	3	0	0	0	0	0	0	0	0	0	0	0	0	0	0	0	0	0	3	0	0	0	0	0	0	0	0	0	0	0	0	0	0	0	0	0	0	0	0	0	0	0	0	0	0	0	0	0	0
4925f0b2e6bcdb298fa63c7d5b8f444d	0	0	0	0	0	0	0	0	0	0	0	0	0	0	0	0	0	0	3	0	0	0	0	9	0	0	0	4	0	0	0	3	0	0	0	0	0	0	0	0	0	0	0	0	0	0	0	0	0
218a48f3d28cdf2287c224173e92784a	0	0	0	0	14	6	0	0	0	0	0	0	0	0	0	0	0	0	3	0	0	0	0	8	0	0	0	1	13	6	0	0	0	0	0	0	0	0	0	0	0	0	0	0	0	0	0	0	0
c5f259fc93bc17b8f9d2cdd6ff9fda20	12	0	0	0	0	0	0	4	0	0	0	0	0	2	0	0	0	0	3	0	0	0	3	7	2	0	0	2	7	0	0	0	0	0	0	0	0	0	0	0	0	0	0	0	0	0	0	0	0
c5c25240f19447d77da5729a10e0fec5	0	0	0	0	0	0	0	0	0	0	0	0	0	0	0	0	0	0	3	0	1	0	0	1	0	0	0	0	2	0	0	0	0	0	0	0	0	0	0	0	0	0	0	0	0	0	0	0	0
15650b4f6e25d97a7178c2df618a74e0	0	0	0	0	0	0	0	0	0	0	0	0	0	0	0	3	0	20	3	184	0	40	0	0	0	0	0	0	0	4	0	0	0	0	0	0	0	4	0	0	0	0	0	0	0	0	0	0	0
74dbd08c3450010327abb2c4a87ad9a5	0	0	2	0	7	0	1	29	0	0	0	2	1	5	4	0	0	0	3	0	0	0	0	0	4	0	0	0	4	4	0	0	0	0	0	0	0	2	0	0	0	0	0	0	0	0	0	0	0
ff225d3a5a595fdebc543ef957da986c	0	0	0	0	0	3	0	0	0	0	0	0	0	0	0	0	0	0	3	0	6	0	0	0	0	0	0	0	0	0	0	0	0	0	0	0	0	0	0	0	0	0	0	0	0	0	0	0	0
d3f0dbb24cc7560ea94119dcdcf82bc4	0	0	0	0	43	0	0	0	0	0	0	0	0	0	0	0	0	0	3	0	0	0	0	0	0	0	0	0	0	0	0	0	0	0	0	0	0	0	0	0	0	0	0	0	0	0	0	0	0
4f72f46909600e752eb978e68ad1323e	0	0	0	0	0	0	0	0	2	0	0	0	0	0	0	0	0	0	3	0	0	0	0	3	0	0	0	5	1	1	1	0	0	0	0	0	0	0	0	0	0	0	0	0	0	0	0	0	0
338cba4ddb050e8979c7cb07eba2f265	0	0	2	0	0	0	0	0	0	6	0	0	3	0	0	0	0	0	3	0	0	0	0	0	3	0	0	0	0	0	0	0	0	0	0	0	0	0	0	0	0	0	0	0	0	0	0	0	0
0e0b5df97996bf8f407887e24008ad4d	0	0	0	0	0	0	0	0	0	0	1	0	0	0	0	0	0	0	3	0	0	0	0	0	2	0	0	3	0	0	0	0	13	0	0	0	0	0	0	0	0	0	0	0	0	0	0	0	0
29cc4c7bf5f6924b7ebeee999f346f39	0	0	0	0	0	0	0	0	0	0	0	0	0	0	0	0	0	0	3	0	2	12	0	0	0	0	0	0	0	0	0	0	0	0	0	0	0	0	0	0	0	0	0	0	0	0	0	0	0
3ae160a172727f9fa70fb9a19506453c	0	0	0	0	0	0	0	0	0	0	0	0	0	0	0	0	0	0	3	0	0	0	0	4	0	0	0	0	0	2	0	0	0	0	0	0	0	0	0	0	0	0	0	0	0	0	0	0	0
0e1a255169e1de48cf74303648cd7fe4	1	0	0	0	0	0	0	0	0	0	0	0	0	0	0	0	0	0	3	6	0	0	0	0	0	0	0	0	0	0	0	0	0	0	0	0	0	0	0	0	0	0	0	0	0	0	0	0	0
bf057152c03a53ef59a15ec09e4a786f	0	0	0	0	11	0	3	0	0	0	0	0	0	0	0	0	0	0	3	0	7	11	0	0	0	0	0	0	1	2	0	0	0	0	0	0	0	0	0	0	0	0	0	0	0	0	0	0	0
bab5d4589b957ebea33e0c1de4f0b733	0	0	0	0	17	0	0	0	0	0	0	0	0	0	0	0	0	0	3	0	0	0	0	2	0	0	0	0	5	0	0	0	0	0	0	0	0	0	0	0	0	0	0	0	0	0	0	0	0
3593fa530688826ab49a9d05c2f61e4b	0	0	0	0	0	0	0	5	0	6	0	1	0	2	1	0	0	0	3	0	0	0	0	8	0	0	0	1	0	0	0	0	0	0	0	0	0	0	0	0	0	0	0	0	0	0	0	0	0
a062e81b30d4bc4da10fcd25803ed658	3	0	0	0	0	0	7	0	0	0	0	0	0	0	0	2	0	0	3	0	4	0	0	0	6	0	0	7	0	0	0	0	0	0	0	0	0	0	0	0	0	0	0	0	0	0	0	0	0
dedc466d0ec0f0dab0101df273f58ec3	0	0	3	0	3	0	0	0	0	0	0	0	4	0	1	0	0	0	3	0	0	0	0	0	0	0	0	0	2	0	0	0	0	0	0	0	0	0	0	0	0	0	0	0	0	0	0	0	0
c5a39ddd58a9e52cff044940afa22ab3	4	2	0	0	0	0	0	0	0	3	0	0	0	0	0	0	0	0	3	0	0	0	0	4	0	0	0	0	0	0	0	0	0	0	0	0	0	0	0	0	0	0	0	0	0	0	0	0	0
a0562f6bd21c56b1c4647a7f0efcd277	0	0	0	0	2	0	0	0	0	0	0	0	0	0	1	0	0	0	3	0	0	0	2	2	0	0	0	2	0	0	0	0	0	0	0	0	0	0	0	0	0	0	0	0	0	0	0	0	0
582f133af352115a8db1a0b662bb6dc0	5	0	1	0	15	0	0	0	0	0	0	0	3	0	0	0	0	0	3	0	0	0	0	0	0	0	0	0	5	0	0	0	0	0	0	0	0	0	0	0	0	0	0	0	0	0	0	0	0
2613ec017b35d20388edc9ab28addb7f	0	0	0	0	3	4	0	0	0	0	0	0	0	0	0	0	0	0	3	0	12	9	0	0	0	0	0	0	6	0	0	0	0	0	0	0	0	0	0	0	0	0	0	0	0	0	0	0	0
6709b50eb8de04227686692019b8f40a	3	0	0	0	0	0	0	4	0	9	0	0	0	0	5	0	0	0	3	0	0	0	0	0	0	0	0	0	0	0	0	0	0	0	0	0	0	0	0	0	0	0	0	0	0	0	0	0	0
b7c60cf29f819b4566d600ebc4295429	0	0	0	0	0	0	0	0	0	0	0	0	0	0	0	0	0	0	3	0	0	0	0	0	0	0	0	0	0	2	0	0	0	0	0	0	0	0	0	0	0	0	0	0	0	0	0	0	0
dc740188d88bb44bd657c6e06ab137ce	4	0	0	0	40	8	0	19	0	13	0	1	24	6	5	4	0	0	3	0	0	0	0	6	1	3	0	2	5	6	0	0	0	0	0	0	0	0	0	0	0	0	0	0	0	0	0	0	0
298fc07f034d282aa24119d5a3907a1a	0	0	0	0	0	0	0	0	0	0	2	0	0	0	0	0	0	0	3	0	0	0	1	4	2	0	0	0	0	0	0	0	0	0	0	0	0	0	0	0	0	0	0	0	0	0	0	0	0
8e4bade5422403a4b3e58c41027bf962	8	0	4	0	0	0	0	0	0	0	0	1	0	3	3	0	0	0	3	0	0	0	10	0	2	0	0	0	2	2	0	0	0	0	2	0	0	0	0	0	0	0	0	0	0	0	0	0	0
bf76c29145315103c1d5c0568ec0bde7	8	0	0	0	0	0	0	2	0	0	0	0	0	0	4	5	0	0	3	0	0	0	7	0	20	0	17	10	1	0	0	10	21	0	0	0	0	0	0	0	0	0	0	0	0	0	0	0	0
f9dc6044a5f80bb76ac7a40758da8f29	0	0	0	0	0	0	0	0	0	0	0	0	0	0	0	0	0	0	3	0	0	0	1	0	0	0	0	0	10	0	0	0	0	0	0	0	0	0	0	0	0	0	0	0	0	0	0	0	0
90faee264cf60c8d9ab15ed9361d4c86	0	0	0	0	0	0	0	0	0	0	0	0	0	0	0	0	0	0	3	0	0	0	2	0	0	0	0	0	0	0	0	0	0	0	0	0	0	0	0	0	0	0	0	0	0	0	0	0	0
222785376821a92c6e762b12db0a0f90	0	0	0	0	0	0	0	0	0	0	0	0	0	0	0	0	0	0	3	0	0	0	0	0	0	0	0	1	5	0	0	0	0	0	0	0	0	0	0	0	0	0	0	0	0	0	0	0	0
6c074e5c1ce86baa9cb8d92f23da30f9	0	0	0	0	0	0	0	0	0	0	0	0	0	3	0	0	0	0	3	0	0	0	0	0	0	0	0	0	0	0	0	0	0	0	0	0	0	2	0	0	0	0	0	0	0	0	0	0	0
cbbeb4fba2adad660435a3b4fccd95f2	0	0	0	0	0	0	0	0	0	0	0	0	0	0	0	0	0	0	3	0	0	0	0	2	0	0	0	5	0	0	0	0	0	0	0	0	0	0	0	0	0	0	0	0	0	0	0	0	0
99b8b061befc12f4fab090b8b4a6e669	6	0	7	0	0	8	7	0	6	0	0	4	2	0	4	7	0	0	3	0	5	0	1	6	0	0	0	2	7	5	0	0	0	0	0	0	0	0	0	0	0	0	0	2	0	0	0	0	0
0e78cd7d2e1b6c0d518b86534de0c296	0	0	0	0	0	0	0	0	0	0	0	0	0	0	0	0	0	0	3	0	2	2	0	0	0	0	0	1	3	0	0	0	0	0	0	0	0	0	0	0	0	0	0	0	0	0	0	0	0
6f2cc1182c2b554807ec906964bb6b3d	0	0	2	0	0	0	0	0	0	0	0	3	0	1	0	0	0	0	3	0	0	0	2	4	3	0	0	0	0	0	0	0	0	0	0	0	0	0	0	0	0	0	0	0	0	0	0	0	0
b6dede4a2ae4522eec71c63c320a3167	0	0	0	0	0	0	0	0	0	0	0	0	0	0	0	0	0	0	3	0	0	0	0	0	0	0	0	0	2	0	0	0	0	0	0	0	0	0	0	0	0	0	0	0	0	0	0	0	0
58b0e53b9d85808f4b8f03bef639878b	0	0	3	0	0	0	17	0	0	3	0	0	0	0	0	0	0	0	3	0	1	0	0	0	0	0	0	2	1	0	0	8	0	0	0	0	0	0	0	0	0	0	0	0	0	0	0	0	0
893f6a6a08f27ac043854d45e2e5d89b	19	0	11	0	0	0	0	1	0	2	0	8	0	10	1	0	0	0	3	0	0	0	2	3	11	0	0	0	13	2	0	0	0	0	0	0	0	3	0	0	0	0	0	0	0	0	0	0	4
881724ed72d699f4b9946179eb8010fd	29	0	17	0	0	2	20	20	17	21	13	12	6	9	3	12	0	0	3	0	0	0	36	27	4	2	8	25	23	0	0	0	0	0	11	0	0	3	0	2	0	0	0	1	0	0	0	0	0
f3419bf4624be4f03758b6b786269323	0	0	0	0	0	0	0	0	0	0	0	0	0	2	0	0	0	0	3	0	0	0	0	0	4	0	0	0	9	0	0	0	0	0	2	0	0	0	0	0	0	0	0	0	0	0	0	0	0
36f5f0273a30275600555c759384698d	0	0	0	0	0	0	13	0	0	0	0	0	0	0	0	3	0	0	3	0	5	0	0	0	0	0	0	0	0	0	0	0	0	0	0	0	0	0	0	0	0	0	0	0	0	0	0	0	0
ef90e6a9680113b2f3f2d132691e88d5	2	0	0	0	0	0	0	0	0	0	7	2	0	3	0	2	0	0	3	0	0	0	0	0	0	0	2	2	1	0	0	3	12	0	0	0	0	0	0	4	0	0	2	2	0	0	0	1	4
a1b1863da77b433c560b717303e4f664	2	0	0	0	0	9	10	0	0	0	0	0	0	0	0	0	0	0	3	0	0	5	0	3	0	0	0	4	12	2	0	5	0	0	0	0	0	0	0	0	0	0	0	0	0	0	0	0	0
63762147afc7abc8d4c051e8adcff072	0	0	0	0	0	2	2	0	0	0	0	0	0	0	0	0	0	0	3	0	0	0	2	0	2	0	0	0	5	0	0	0	0	0	0	0	0	0	0	0	0	0	0	0	0	0	0	0	0
7ad89fdf0f9779b0594f76bb5bdc2175	0	0	4	0	0	0	0	16	4	16	18	0	4	3	11	8	0	0	3	0	0	0	3	0	4	0	1	1	4	0	0	0	0	0	0	0	0	0	0	0	0	0	0	0	0	0	0	0	0
ccff60babc8e67e813a2cf6321ca24d8	33	0	4	0	0	14	16	1	20	4	7	7	0	4	0	10	0	0	3	0	3	0	0	0	6	0	0	6	4	0	2	0	2	0	3	0	0	0	0	0	0	0	0	0	0	0	0	0	0
c78be15851df0becdc36cd7521dbad2b	0	0	0	0	0	0	0	0	0	0	0	0	0	0	0	0	0	0	3	0	14	0	0	0	0	0	0	0	0	0	0	0	0	0	0	0	0	0	0	0	0	0	0	0	0	0	0	0	0
384277ecd93cce41c25dabe7443d2b4f	0	0	0	0	0	0	0	0	0	0	0	0	0	0	0	0	0	0	3	0	0	0	0	0	0	0	0	0	0	4	0	0	0	0	0	0	0	0	0	0	0	0	0	0	0	0	0	0	0
a0e7f6ebaddada7804039222ac7bceaa	20	3	0	0	40	11	7	0	0	0	0	0	0	3	2	1	0	0	3	0	0	0	3	0	0	0	0	0	0	4	0	0	0	0	1	0	0	0	0	0	0	0	0	0	0	2	0	0	0
c527504ceb8d5a84f35bf107ad8667ac	0	0	2	0	0	0	0	2	0	0	0	0	0	0	0	0	0	0	3	0	0	0	0	2	0	0	0	0	0	0	0	0	0	0	0	0	0	0	0	0	0	0	0	0	0	0	0	0	0
ed7bc92a581a927f8ab0af1b37ff475e	1	0	0	0	0	0	0	0	0	0	0	0	0	0	0	0	0	0	3	0	0	0	0	0	0	0	0	0	0	0	0	1	0	0	0	0	0	0	0	0	0	0	0	0	0	0	0	0	0
8779e9f35e12e1f94f757eec93c2710d	0	0	0	0	0	0	0	0	0	0	0	0	0	0	0	0	0	0	3	0	0	0	0	5	2	0	0	2	3	0	0	0	0	0	0	0	0	0	0	0	0	0	0	0	0	0	0	0	0
8fb1c48599930c83d7ed990931aedd94	0	0	0	0	0	1	0	0	0	0	0	0	0	0	0	0	0	0	3	0	0	0	0	3	0	0	0	0	0	0	0	0	0	0	0	0	0	0	0	0	0	0	0	0	0	0	0	0	0
d023e9ddac9ce1815805944cf6be4f16	4	0	0	0	2	0	0	0	0	0	0	0	0	0	3	0	0	0	2	0	0	0	0	0	0	0	0	0	0	0	0	0	0	0	0	0	0	0	0	0	0	0	0	0	0	0	0	0	0
19b6c3ea9b0ca94a81e4b9b4f294d5ee	8	0	0	0	24	0	0	4	0	0	0	0	0	0	6	0	0	0	2	0	4	0	1	0	2	0	0	0	0	0	0	0	0	0	0	0	0	0	0	0	0	0	0	0	0	0	0	0	0
03c6c19eb51730ae34d88f081f21ab0a	3	0	0	0	0	0	0	0	0	2	2	1	0	0	0	0	0	0	2	0	0	0	0	0	6	0	2	4	0	0	0	0	0	0	0	0	0	0	0	0	0	0	0	0	0	0	0	0	0
5410798b1093f68a525d3766543e069e	3	0	0	0	0	0	0	2	0	0	0	0	0	0	0	0	0	0	2	0	0	0	0	4	0	0	0	0	0	0	0	0	0	0	0	0	0	0	0	0	0	0	0	0	0	0	0	0	0
74c54b586b155435d91aab191428b9dc	0	0	0	0	0	0	0	1	0	3	0	0	0	0	0	0	0	0	2	0	0	0	15	0	0	0	0	13	0	0	0	0	0	0	5	0	0	0	0	0	0	0	0	0	0	0	0	0	0
7d1be47bfb198ef9988c88f74ac8f472	6	0	0	0	0	0	3	0	0	4	0	0	2	1	0	0	0	0	2	0	0	0	2	0	0	0	0	0	3	0	0	0	0	0	0	0	0	0	0	0	0	0	0	0	0	0	0	0	0
5ab15da1d5b78b247b802d0b69b2ca8e	0	0	0	0	0	0	0	0	0	0	0	2	0	0	0	0	0	0	2	0	0	0	0	0	0	0	0	0	0	0	0	0	0	0	0	0	2	0	0	2	0	0	0	0	0	0	0	2	0
19991fe3bc9901483997499a34db8cb9	0	0	0	0	0	0	0	0	0	0	0	0	0	0	0	0	0	0	2	0	0	0	3	0	0	0	0	0	3	0	0	0	0	0	0	0	0	0	0	0	0	0	0	0	0	0	0	0	0
92b82df59a6629a897acc73719a1cc96	0	0	0	0	0	0	0	0	0	0	0	0	0	0	0	0	0	0	2	0	0	0	0	0	1	0	0	0	0	0	0	0	0	0	0	0	0	0	0	0	0	0	0	0	0	0	0	0	0
1b0128d53ee91ae8b49a832afcc8cc3d	0	0	0	0	0	0	0	0	0	0	0	0	0	0	0	0	0	0	2	0	1	0	0	0	2	0	0	1	6	0	0	1	0	0	0	0	0	0	0	0	0	0	0	0	0	0	0	0	0
2ee148420152a8a399e6e5378d3ce794	4	0	0	0	0	0	6	0	0	0	0	0	0	0	0	0	0	0	2	0	0	3	0	2	0	0	2	0	5	4	0	0	2	0	0	0	0	0	0	0	0	0	0	0	0	0	0	0	0
79e6f722c56ce58cc8bbac8a05957048	7	2	5	0	21	22	62	13	0	4	0	0	6	0	0	9	0	3	2	0	0	21	1	7	0	0	0	4	58	0	0	0	0	0	0	0	0	0	0	0	0	0	0	0	0	0	0	0	0
452d7626053a78684c5e41e1254493ee	0	0	0	0	0	0	0	0	0	0	0	0	0	0	0	0	0	0	2	0	0	0	5	2	1	0	0	5	4	5	0	0	0	0	0	0	0	0	0	0	0	0	0	0	0	0	0	0	0
50708bdf6ed59407550cdf2711851696	0	0	0	0	0	8	0	0	0	0	0	0	0	0	0	0	0	0	2	0	0	0	0	0	0	0	4	1	0	0	0	0	5	0	0	0	0	0	4	0	0	0	4	9	0	0	0	0	2
141d6a4dff55cab396239881a3641cc8	0	0	0	0	2	0	0	0	0	0	4	2	1	0	1	2	0	0	2	0	0	0	0	0	1	0	0	0	1	0	0	0	0	0	1	0	0	0	0	0	0	0	0	0	0	0	0	0	0
4f3fe88348ce6699e11bdb264020fd7c	0	0	0	0	5	0	6	2	4	0	2	0	0	5	0	0	0	0	2	0	7	0	0	0	4	0	0	4	3	0	0	10	0	0	0	0	0	0	0	0	0	0	0	0	0	0	0	0	0
aef9b1ddf77f8ad4f70c24cb59fdb2e1	3	0	0	0	0	0	0	4	0	0	0	0	0	3	2	0	0	0	2	0	0	0	2	0	0	0	0	0	0	0	0	0	0	0	0	0	0	0	0	0	0	0	0	0	0	0	0	0	0
7b7b336d3acfd7f9bae9154734728030	0	0	0	0	0	0	0	0	3	0	0	0	0	0	0	0	0	0	2	0	0	0	0	0	0	0	0	0	0	0	0	0	0	0	0	0	0	0	0	0	0	0	0	0	0	0	0	0	0
d283be814ed5e008bfcd31522e4ccb8c	0	0	0	0	0	0	0	0	0	0	0	0	0	0	0	0	0	0	2	0	0	0	0	0	0	0	0	0	0	0	0	0	0	0	0	0	0	3	0	0	0	0	0	0	0	0	0	0	0
4d0cd26416cfa85927ed02dd6054f1b6	0	0	0	0	0	0	0	0	0	0	0	0	0	0	0	0	0	0	2	0	2	0	0	0	2	0	0	0	0	0	0	0	0	0	0	0	0	0	0	0	0	0	0	0	0	0	0	0	0
882fae908e41e7fbc36ab2e963b06536	10	3	5	0	0	0	0	1	0	0	0	5	4	2	0	0	0	0	2	0	0	0	0	0	6	0	0	0	6	0	0	0	0	0	0	0	0	0	0	0	0	0	2	1	0	0	0	0	2
7e516552034beaf6e64fbaa109226d7c	0	0	1	0	48	21	5	0	7	11	0	7	5	0	0	0	0	0	2	0	0	5	14	21	0	0	0	4	16	23	9	0	0	0	0	0	0	0	0	0	0	0	0	0	0	0	0	0	0
67814a714d54db12652a77e1cdf46bc0	0	2	3	0	0	0	0	1	0	0	0	0	0	0	0	0	0	0	2	0	0	0	0	0	0	0	0	0	0	0	0	0	0	0	0	0	0	0	0	0	0	0	0	2	0	0	0	0	0
6705a38c10c06f58f8ec49014aed084f	0	0	2	0	0	0	0	3	0	0	0	2	0	0	0	0	0	0	2	0	14	15	0	0	0	0	0	0	0	0	0	0	0	0	0	0	0	0	0	0	0	0	0	0	0	0	0	0	0
6789b132d1e0fb320898029b42dafd43	0	0	0	0	0	0	0	0	0	0	0	0	0	0	0	0	0	0	2	0	0	0	3	14	5	0	0	0	0	5	0	0	0	0	0	0	0	0	0	0	0	0	0	0	0	0	0	0	0
f719ff77aa2baca319abe555b1ca560c	0	0	0	0	0	0	0	0	0	0	0	0	0	2	0	0	0	0	2	0	0	0	0	0	0	0	0	0	2	0	0	0	0	0	0	0	0	0	0	0	0	0	0	0	0	0	0	0	0
de0766027e39b7e270b65348219040a5	0	0	0	0	0	0	0	0	0	0	0	0	0	0	0	0	0	0	2	0	0	0	4	0	0	0	0	0	0	0	0	0	2	0	0	0	0	0	0	0	2	0	0	0	0	0	1	0	0
03cc6199ac084b345f89ea11337367c3	0	0	0	0	0	0	0	2	0	0	0	0	0	0	2	0	0	0	2	0	0	0	0	0	0	0	2	0	0	0	0	0	0	0	0	0	0	0	0	0	0	0	0	0	0	0	0	0	0
3f14992ddeae69e4267ad517906ddcd5	4	0	0	0	2	0	0	0	0	2	1	1	0	10	0	3	0	0	2	0	9	0	0	1	0	0	0	3	0	0	0	0	0	0	0	0	0	0	0	0	0	0	0	0	0	0	0	0	0
8725f558963e84ca0aea54ba2523b774	0	0	0	9	0	0	0	0	0	0	0	0	0	0	0	0	19	11	2	0	0	0	0	0	0	0	0	0	0	0	0	0	0	4	0	0	0	12	0	0	0	0	0	0	0	0	0	0	0
37dcdca0eb714fa5611da73f1766d048	0	0	0	0	0	0	1	0	0	3	3	0	1	0	0	0	0	0	2	0	0	0	0	2	0	0	0	0	0	0	0	0	2	0	0	0	0	0	0	0	0	0	0	1	0	0	0	0	0
bd65d4b006baf69b313efe486365a54a	3	0	0	0	0	0	2	0	0	2	0	0	0	0	0	0	0	0	2	0	0	0	0	2	2	0	0	0	7	0	0	0	0	0	0	0	0	0	0	0	0	0	0	0	0	0	0	0	0
b1d6a5e945fd917a91097b9880370dd9	0	0	0	0	0	0	0	0	0	0	0	0	0	0	0	0	0	0	2	0	0	0	0	0	0	3	0	0	0	0	0	0	0	0	24	0	0	0	18	0	0	0	0	0	0	0	0	0	0
435236d00363db09fb021c0c324adf7c	0	0	0	0	0	1	5	0	0	0	0	0	0	0	0	0	0	0	2	25	21	17	2	0	4	0	5	1	14	11	11	20	0	0	0	0	0	0	0	0	0	0	0	0	0	0	0	0	0
85b7f18771246a22ea20cdfba4647761	4	0	0	0	0	0	0	0	0	0	0	0	0	3	2	0	0	0	2	2	9	0	7	0	4	0	2	0	0	0	0	0	0	0	0	0	2	0	0	0	0	0	0	0	1	0	0	0	1
dd71932505779b5f8eaf9943aa45b3e6	0	0	2	0	0	0	0	0	0	0	0	0	0	0	0	0	0	0	2	0	0	0	0	3	6	0	0	3	0	0	0	0	0	0	0	0	0	0	0	0	0	0	0	0	0	2	0	0	0
1d2f27386527b6cffb23511138eddab1	0	0	0	0	0	5	19	0	1	0	0	1	3	0	0	0	0	0	2	0	0	0	0	0	0	0	0	0	0	0	0	0	0	0	0	0	0	0	0	0	0	0	0	0	0	0	0	0	0
1275decfcabb532c284058ded02b1146	0	0	0	0	4	3	0	0	0	0	0	0	0	0	0	0	0	0	2	0	0	0	0	0	2	0	0	0	0	0	0	0	0	0	0	0	0	0	0	0	0	0	0	0	0	0	0	0	0
a3c75112a4f83e990a938ef3475ea14a	0	0	0	0	0	0	0	0	0	0	0	0	0	0	0	0	0	0	2	0	0	0	0	3	0	0	0	0	11	13	0	0	0	0	0	0	0	0	0	0	0	0	0	0	0	0	0	0	0
4cd2ffc5a3d42a353b220f5036166bf5	0	0	0	0	0	0	0	0	0	0	0	2	2	0	0	0	0	0	2	0	0	0	0	0	0	0	0	0	0	0	0	0	0	0	0	0	0	0	0	0	0	0	0	0	0	0	0	0	0
6ca24683040dfa991ecadefa4f7a031f	0	0	0	0	0	0	0	0	1	0	0	0	0	0	0	0	0	0	2	0	0	0	0	0	0	0	0	0	0	0	0	0	0	0	0	0	0	0	0	0	0	0	0	0	0	0	0	0	0
1c6596a694ac60918a3bd0ff5598103a	0	0	0	0	2	0	0	0	0	0	0	0	0	0	0	0	0	0	2	0	0	0	0	4	0	0	0	0	0	0	0	0	0	0	0	0	0	0	0	0	0	0	0	0	0	0	0	0	0
088265b2429c5e6e83e87a41c7cc6bb7	0	0	0	0	0	4	0	0	0	0	0	0	0	0	0	0	0	0	2	0	0	2	0	0	0	0	0	4	0	0	0	0	0	0	0	0	0	0	0	0	0	0	0	0	0	0	0	0	0
1a7ceece808954f9a69ae18ccaf5357f	0	0	0	0	4	1	0	0	0	0	0	0	0	0	0	0	0	0	2	0	7	0	0	4	0	0	0	12	0	0	0	0	0	0	0	0	0	0	2	0	0	0	0	0	0	0	0	0	0
2edefd57bba001883144e1744bc7eeac	22	0	4	0	6	1	10	2	2	1	6	0	0	14	3	2	0	0	2	0	0	0	0	0	0	0	0	0	0	0	0	0	5	0	0	0	0	0	0	0	0	0	0	0	0	0	0	0	0
d407c74eca2899b6c62de43d88e142f6	0	0	0	0	1	0	0	0	0	0	0	0	0	0	0	0	0	0	2	0	0	0	0	5	0	0	0	0	0	0	0	0	0	0	2	0	0	0	0	0	0	0	0	0	0	0	0	0	0
12cf35ccaaef07ed7febc503b2353258	15	3	14	0	0	0	0	2	0	6	0	7	25	8	4	0	0	0	2	0	0	0	0	3	10	0	0	2	7	0	0	0	0	0	0	0	0	0	0	0	0	0	0	4	0	2	0	2	1
026b184b7aa9614350a03f21ae4adf7e	0	2	0	0	0	0	0	0	0	0	0	0	0	0	0	0	4	4	2	0	0	0	0	0	0	0	0	0	0	0	0	0	0	0	6	0	0	5	12	0	0	0	0	0	0	0	0	0	0
0a64eaaa11555675dc1b3c5a479b69ba	6	0	5	0	0	0	0	0	0	1	0	2	8	2	0	0	0	0	2	0	0	0	0	0	2	0	0	2	2	0	0	0	0	0	0	0	0	0	0	0	0	0	0	0	0	0	0	0	0
02eada6c5c9382e7eaefc9769e4ed523	0	5	0	49	0	0	0	0	0	0	0	0	0	0	0	0	60	56	2	2	0	0	0	0	0	8	0	0	0	0	0	0	0	74	138	0	0	97	65	0	0	0	0	0	0	0	0	0	0
187f9d46148b4dba0dc411c6080ea4ba	0	0	0	0	0	0	0	0	0	0	0	0	0	0	0	0	0	0	2	5	0	0	0	0	0	0	1	1	1	3	0	0	2	0	0	0	0	0	0	0	0	0	0	0	0	0	0	0	0
db8a3e18e2af456f84f61d8508d4e2e5	0	0	0	0	0	0	0	0	0	2	0	0	0	3	0	0	0	0	2	0	0	0	0	0	0	0	0	0	0	0	0	0	0	0	0	0	0	0	0	0	0	0	0	0	0	0	0	0	0
dd0e942883efeb658867ab724bd20d70	0	0	0	0	0	0	0	0	0	0	0	1	0	0	0	0	0	0	2	0	0	0	0	0	6	0	1	1	2	0	0	0	0	0	0	0	0	0	0	0	0	0	0	0	0	0	0	0	0
d55b70150f91e036f766c40f6d074477	0	0	0	0	5	0	4	0	0	0	2	0	0	0	0	0	0	0	2	0	8	0	5	7	4	0	0	9	0	0	0	0	0	0	0	0	0	0	0	0	0	0	0	0	0	0	0	0	0
9ce350a6f23245775f745e584e396d08	0	0	0	0	0	0	0	0	0	0	0	0	0	0	0	0	0	0	2	0	0	0	0	2	0	0	0	0	0	0	0	0	0	0	0	0	0	0	0	0	0	0	0	0	0	0	0	0	0
2339d37208ec80cc3943981803178a73	3	0	4	0	11	2	0	1	0	0	0	0	0	0	0	0	0	0	2	0	0	0	6	0	0	0	0	0	0	0	0	0	0	0	2	0	0	0	0	0	0	0	0	0	0	0	0	0	0
a7a21f188069427cbd798e6026f494d1	1	0	0	0	0	0	0	0	0	0	0	0	0	0	0	0	0	0	2	0	0	0	0	6	6	0	0	1	1	0	0	0	0	0	2	0	0	0	0	0	0	0	0	0	0	0	0	0	0
fc1d369a508b61c4beffecccc03d1192	0	0	1	0	0	0	0	4	0	1	0	2	6	0	0	0	0	0	2	0	0	0	0	5	2	0	0	0	4	0	0	0	0	0	0	0	0	0	0	0	0	0	0	0	1	0	0	0	0
e2b3648c7f2f760dce09be60d616379d	0	0	0	0	0	0	0	0	0	0	0	0	0	0	0	0	0	0	2	0	0	0	0	0	0	0	2	0	0	0	0	4	0	0	0	0	0	0	0	0	0	0	0	0	0	0	0	0	0
46cf83103158293513213b1eff0b9848	0	0	0	0	0	0	0	0	0	0	0	0	0	0	0	0	0	0	2	0	0	0	0	0	0	0	0	1	0	0	5	0	0	0	0	0	0	0	0	0	0	0	0	0	0	0	0	0	0
bd9a53f5858ccc183cf94a671852af80	2	0	9	0	2	0	0	0	5	12	0	0	0	0	1	0	0	0	2	0	0	0	0	7	1	0	0	2	7	0	0	0	0	0	0	0	0	0	0	0	0	0	0	0	0	0	0	0	0
2011ad61ac116ef2e671d71fb5cd6aa2	0	0	0	0	0	11	0	0	0	0	0	0	0	0	0	0	0	0	2	0	0	0	0	0	0	0	0	0	1	0	0	0	0	0	0	0	0	0	0	0	0	0	0	0	0	0	0	0	0
419406c3aead26bbfdfbfe003853dc5e	3	0	0	0	0	0	0	0	0	2	0	0	0	0	0	0	0	0	2	0	0	0	1	0	0	0	0	0	0	0	0	0	0	0	0	0	0	0	0	0	0	0	0	0	0	0	0	0	0
f85b19de956217ae9cd42337478caada	0	0	0	0	0	0	0	0	0	0	0	0	0	0	0	2	0	0	2	0	0	0	0	0	5	0	0	0	0	0	0	0	0	0	0	0	0	0	0	0	0	0	0	0	0	0	0	0	0
93a7514373579da89f5069f390fd920f	0	0	0	0	0	0	0	2	0	3	2	1	0	2	0	2	0	0	2	0	0	0	2	0	0	0	0	0	4	0	0	0	0	0	2	0	0	2	0	0	0	0	0	0	0	0	0	0	1
448cc58cc4877f58e18e75a6fbb4a2d6	0	0	0	0	41	5	0	0	0	0	0	0	0	0	0	0	0	42	2	0	0	0	5	1	0	0	0	0	1	17	21	0	0	0	0	0	0	5	0	0	0	0	0	0	0	0	0	0	0
47d0a5ef407e4118574e86967c9b1e09	3	0	0	0	0	0	0	0	0	0	0	0	0	0	0	0	0	0	2	0	0	0	0	0	0	0	0	0	1	0	6	0	0	0	0	0	0	0	0	4	0	0	0	0	0	1	0	0	2
55504017c9523f79c6a5b6bb0bbb4a8a	0	0	0	0	0	0	0	4	0	0	0	0	0	2	0	0	0	0	2	0	0	0	1	0	0	0	0	0	0	0	0	0	0	0	0	0	0	0	0	0	0	0	0	0	0	0	0	0	0
a3629ab4481fb560dbc8c49bc109216b	13	0	17	0	5	0	0	0	4	18	5	13	13	0	0	0	0	0	2	0	0	0	2	0	4	1	0	0	13	0	0	0	0	0	2	0	0	0	0	0	0	0	4	7	0	3	5	0	0
a08128bd36cbcacdbba2521611dcc4ec	63	1	56	0	4	0	0	70	17	58	8	29	22	19	38	6	0	0	2	0	0	0	12	9	8	3	0	6	0	3	0	0	0	0	0	0	0	3	0	1	0	1	0	5	3	0	0	0	0
08b65bdea6c8c8648809396f92e657f3	4	0	0	0	0	0	0	0	0	0	0	0	0	0	0	0	0	0	2	0	0	0	0	1	0	0	0	0	0	0	0	0	0	0	0	0	0	0	0	0	0	0	0	0	0	0	0	0	0
7e8f877c75f1e7323d0ce923766a73fc	0	0	0	0	0	0	0	0	0	0	0	0	0	0	0	0	0	0	2	0	0	0	0	0	0	0	0	3	10	0	0	0	0	0	0	0	0	0	0	0	0	0	0	0	0	0	0	0	0
7b44f813b678d2b3d6819d19311b8150	0	0	6	0	0	0	0	24	0	0	0	8	13	0	0	0	0	0	2	0	0	0	0	2	0	0	0	0	4	0	0	0	0	0	0	0	0	0	1	0	0	0	0	0	0	0	0	0	0
876e3ed6bb63c610a66318b4a03f1a31	4	2	4	0	2	0	0	0	0	3	0	2	0	5	1	1	0	0	2	0	0	1	8	1	0	0	0	2	4	4	0	0	1	0	0	0	0	4	0	0	0	0	0	7	0	0	0	0	0
b4b090d0228eff37094e82b532e09309	0	0	0	0	0	0	0	0	0	0	0	2	0	0	0	0	0	0	2	0	0	0	0	0	0	0	0	0	2	0	0	0	0	0	0	0	0	0	5	0	0	0	0	0	0	0	0	0	0
e3544d3932998358e07ca0564366faa4	6	0	0	0	0	0	4	3	6	1	2	4	1	0	2	10	0	0	2	0	0	0	1	0	11	0	0	0	0	0	0	0	1	0	0	0	0	0	0	0	0	0	2	0	0	0	0	0	0
fb4a697ba338be924365daf4ae8bfacc	2	0	0	0	0	0	0	0	0	0	0	0	0	2	0	0	0	0	2	0	0	0	0	0	6	0	0	0	0	0	0	4	0	0	0	0	0	0	0	0	0	0	0	0	0	0	0	0	0
b58f4aa6b2850a0aecbee6baf5192e0a	2	0	0	0	0	3	0	2	0	0	0	0	0	0	0	0	0	0	2	0	0	0	0	3	0	0	0	3	0	0	0	0	0	0	0	0	0	0	0	0	0	0	0	0	0	0	0	0	0
6c9dbf66bdcd82c0fe5180b4edb62e1b	1	0	0	0	5	0	0	0	6	0	0	0	5	3	0	0	0	0	2	0	0	0	3	6	0	0	0	0	0	2	0	0	0	0	1	2	1	2	0	19	8	10	0	1	0	8	0	0	0
c45ee8de779439aad005fe8d3011be32	0	0	0	0	0	0	4	0	2	0	2	0	0	0	0	0	0	0	2	0	0	0	0	0	0	0	0	0	0	0	0	0	0	0	0	0	0	0	0	0	0	0	0	0	0	0	0	0	0
7886a5ee08f7fa5d417ddb7adf129760	0	0	0	0	0	0	0	0	0	0	0	0	0	0	0	0	0	0	2	0	0	0	0	0	4	0	0	0	2	0	0	0	0	0	0	0	0	0	0	0	0	0	0	0	0	0	0	0	0
38b6b77e150279e48d1f409c16c74280	5	0	3	0	0	0	0	5	0	0	0	0	0	0	0	0	0	0	2	0	0	0	8	10	0	0	0	3	8	0	0	0	0	0	3	0	0	0	0	0	1	0	0	0	0	0	0	0	0
b536c5365cefcfff23db799e2d8f7f47	0	0	0	0	0	0	0	0	0	0	0	0	0	1	0	0	0	0	2	0	0	0	0	0	0	0	0	0	0	0	0	0	0	0	0	0	0	0	0	0	0	0	0	0	0	0	0	0	0
2d8bb009567b2ac15705749f182da2c5	6	0	1	0	0	0	0	2	0	1	0	0	0	0	0	0	0	0	2	0	0	0	4	2	0	0	0	0	0	0	0	0	0	0	0	0	0	0	0	0	0	0	0	0	0	0	0	0	0
4182bb5ceb3ce93354914648cfcc90fd	4	0	4	0	0	0	6	0	0	0	3	0	0	3	0	6	0	0	2	0	0	0	4	7	0	0	0	0	0	0	0	8	6	0	0	0	0	0	0	0	0	0	0	0	0	0	0	0	0
8ad5593c4aa7fef1b8b9623ca960cef5	0	0	0	0	0	0	0	0	0	0	0	0	0	0	0	0	0	0	2	0	3	5	0	0	0	0	0	0	0	0	0	2	0	0	0	0	0	0	0	0	0	0	0	0	0	0	0	0	0
906e8fb3fef73400ee70607ae634a999	0	0	0	0	0	0	0	0	0	0	0	0	0	0	0	0	0	0	2	0	0	0	0	0	0	0	0	4	3	0	0	0	0	0	0	0	0	0	0	0	0	0	0	0	0	0	0	0	0
3e2c5dd74d3d6ab4c156fea74bf21e25	2	0	0	0	4	0	0	0	3	0	0	0	0	2	0	0	0	0	2	0	0	0	0	0	0	0	0	0	0	2	0	0	0	0	0	0	0	0	0	0	0	0	0	0	0	0	0	0	0
663e235bba6b19bab44b938c142c412d	0	0	0	0	0	0	2	3	0	0	0	0	0	2	0	0	0	0	2	0	0	0	2	4	0	0	0	0	0	0	0	0	0	0	0	0	0	0	0	0	0	0	0	0	0	0	0	0	0
ef12254d328c2e47667a0552549afbb5	14	3	4	0	2	0	38	0	7	15	0	0	7	0	4	0	0	0	2	0	5	4	0	0	2	0	0	0	0	0	0	2	0	0	0	0	0	0	0	0	0	0	0	0	0	0	0	0	0
6bff7ab76add9cc78cf70eddca21a7c4	0	0	0	0	0	0	0	0	0	2	4	1	0	0	2	4	0	0	2	0	0	0	0	0	0	0	0	0	0	0	0	0	0	0	0	0	0	0	0	0	0	0	0	0	0	0	0	0	0
50adf34625ff397537ec8737a7306e3d	0	0	0	0	0	0	0	0	0	0	0	0	0	0	0	0	0	0	2	0	0	0	0	3	3	0	1	0	2	0	0	0	0	0	0	0	0	0	0	0	0	0	0	0	0	0	0	0	0
f4da7006236fe707862928ef57a3eb93	0	0	3	0	2	0	3	0	0	3	0	0	0	0	0	2	0	0	2	0	0	0	0	1	0	0	0	0	0	0	0	0	0	0	0	0	0	0	0	0	0	0	0	0	0	0	0	0	0
6da8e43d325f68d609aae21293b93fa8	0	0	2	0	0	4	4	0	0	0	0	0	0	0	0	0	0	0	2	0	0	0	0	7	3	0	0	2	6	5	0	0	0	0	0	0	0	0	0	0	0	0	0	0	0	0	0	0	0
af03e6a118be08abd187c15d79ecadeb	0	0	0	0	0	0	0	0	0	0	0	0	0	0	0	0	0	0	2	0	0	0	0	0	0	0	0	0	0	0	0	0	0	0	7	0	0	0	0	0	0	0	0	0	0	0	0	0	0
cb0242cfb4afbb88e1032f3edfa33e89	0	0	0	0	0	0	0	0	0	0	0	0	0	0	0	0	0	0	2	0	0	0	5	0	5	0	0	4	0	0	0	5	2	0	0	0	0	0	0	0	0	0	0	0	0	0	0	0	0
ecfcc28271db93b9e8e88fcac6aa6c6d	0	0	1	0	0	0	0	0	0	1	0	0	0	0	0	0	0	0	2	0	0	0	0	2	0	0	0	0	2	0	0	0	0	0	0	0	0	0	0	0	0	0	0	0	0	0	0	0	0
1a7d1d65c06d45399f48a0fd8228cfd4	0	0	3	0	0	0	0	2	0	0	0	3	0	2	0	0	0	0	2	0	0	0	0	0	0	0	0	0	0	0	0	0	0	0	0	0	0	0	0	0	0	0	0	0	0	0	0	0	0
4951c419d3c46dd01b9f446a9b3adbfb	0	0	0	0	0	0	0	0	0	0	0	0	0	0	0	0	0	0	2	0	0	0	0	0	4	0	0	0	0	0	4	0	0	0	0	0	0	0	0	0	0	0	0	0	0	0	0	0	0
f05fcc955b425a77ccee8b7222b5f328	2	0	2	0	0	0	0	0	0	0	0	0	3	5	0	0	0	0	2	0	0	0	0	0	0	0	0	2	0	0	0	0	0	0	0	0	0	0	0	0	0	0	0	0	0	0	0	0	0
1f72948586d6b26b92393662b4ac1c76	2	0	1	0	7	0	0	4	2	0	3	0	4	1	3	0	0	0	2	0	0	0	7	7	0	0	0	0	0	3	0	0	0	0	0	0	0	0	0	0	0	4	0	0	0	0	0	0	0
b3f92d92e269117f9fb86ec8163a51ed	0	0	0	0	0	0	0	0	0	0	0	0	0	0	0	0	0	0	2	0	0	0	0	0	0	0	0	0	0	0	0	0	0	0	0	0	0	0	0	0	0	0	0	0	0	0	0	0	0
93930097756316807870e05b80c6eb03	0	0	0	0	0	0	0	0	0	0	0	0	0	0	0	0	0	0	2	0	0	0	0	0	8	0	0	0	0	0	0	0	0	0	0	0	0	0	0	0	0	0	0	0	0	0	0	0	0
12124f24fd8698df99df9daf212fbf4d	5	1	1	0	0	0	0	0	0	0	0	2	0	0	0	0	0	0	2	0	0	0	2	13	0	0	0	0	5	0	0	0	0	0	0	0	0	0	0	0	0	7	5	0	0	12	8	4	5
169176b1d7517f6c596213a7a478cd87	1	0	3	0	0	0	0	0	0	1	0	0	10	4	0	2	0	0	2	0	0	0	4	7	4	0	0	6	5	0	0	0	0	0	0	0	0	0	0	0	0	2	0	2	0	0	0	0	0
96b6b80468333eb1e139978f8fde3c6d	0	0	0	0	0	0	0	0	0	0	0	0	0	0	1	0	0	0	2	0	0	0	0	1	0	0	0	0	3	0	0	0	0	0	0	0	0	0	0	0	0	0	0	0	0	0	0	0	0
daf9dba56c6ae934a3138991b6c18064	0	0	0	0	0	0	0	0	0	0	0	0	0	0	0	0	0	0	2	0	4	5	4	0	0	0	0	0	0	2	1	0	0	0	0	0	0	0	0	0	0	0	0	0	0	0	0	0	0
0f7e5679b5808dd30b1dd9b95471f4ce	28	0	11	0	0	0	0	1	2	7	0	0	0	0	1	2	0	0	2	0	0	0	1	8	0	0	0	0	0	0	0	0	0	0	0	0	0	0	0	0	0	0	0	1	0	0	0	0	0
dc0c31763ccd1233f9ec94b60bc11e96	0	0	0	0	0	0	0	0	0	0	0	0	0	0	0	0	0	0	2	0	0	0	2	0	0	0	0	0	5	0	0	0	0	0	0	0	0	0	0	0	0	0	0	0	0	0	0	0	0
a33ef7ff7af0a286e314033b94b7a77e	2	0	0	0	0	0	0	3	0	0	0	0	0	0	0	0	0	0	2	0	0	0	0	0	0	0	0	0	0	0	0	0	0	0	0	0	0	0	0	0	0	0	0	0	0	0	0	0	0
c6c278f3859378d47d891eeca9b11e13	3	0	0	0	0	0	0	0	0	0	0	0	0	0	0	0	0	0	2	0	0	0	2	0	3	0	2	3	7	0	0	0	0	0	0	0	0	0	0	0	0	0	0	0	0	0	0	0	0
761367f948f99dfc88206a622039e7f4	4	0	3	0	6	0	2	0	3	0	3	0	0	0	1	0	0	0	2	0	0	0	0	0	0	0	0	0	0	0	0	0	2	0	0	0	0	0	0	0	4	0	0	1	1	0	0	2	3
400fae80907adb23561fdf0a5d9b29fe	5	0	1	0	0	0	0	0	0	0	0	0	0	3	0	0	0	0	2	0	0	0	0	3	0	0	0	0	0	0	0	0	0	0	0	0	0	0	0	0	0	0	0	0	0	2	0	0	0
76f2249c2ff44f895dfe771eee8dd947	3	0	0	0	3	0	0	0	0	3	0	2	0	2	0	0	0	0	2	0	0	0	0	4	0	0	0	2	0	0	0	0	0	0	0	0	0	0	0	0	0	0	0	0	0	0	0	0	0
28a34cc888f4991f724e5f0a67ffae8f	9	0	0	0	0	0	0	0	0	0	0	0	0	0	6	0	0	0	2	0	0	0	4	0	0	0	0	0	1	0	0	0	0	0	0	0	0	0	0	7	4	2	1	0	2	0	0	0	0
eb8734d355ee534b95c5198ea6d9903c	0	0	0	0	3	0	0	2	6	0	1	0	3	3	0	0	0	0	2	0	0	0	0	0	7	2	3	4	0	0	0	5	2	0	0	0	0	0	0	0	0	0	0	0	0	0	0	0	0
dfbae356100cce38ca63a1d2788bff67	8	0	0	0	0	0	0	12	0	6	0	0	0	0	1	0	0	0	2	0	0	0	21	7	0	0	0	0	3	0	0	0	0	0	8	0	0	0	0	0	13	0	0	2	0	0	0	0	0
eeb9c3ecbb6fc435434c6b36240081be	7	0	0	0	9	0	0	0	0	0	0	0	0	4	0	0	0	0	2	0	0	0	0	0	0	0	0	0	9	0	0	0	0	0	0	0	0	0	0	0	0	0	0	0	0	0	0	0	0
a68be18344dd0f9f7acc327acc1bd43d	16	0	5	0	8	0	0	0	0	2	0	8	17	7	1	0	0	0	2	0	0	0	4	12	0	3	0	0	10	2	0	0	0	0	0	0	0	8	0	23	0	11	0	0	2	0	2	0	4
60d1449a76cc1771b7193e04704d5386	3	0	0	0	0	0	4	0	0	0	3	0	0	0	0	0	0	0	2	0	0	0	0	0	0	3	0	0	0	0	0	0	0	0	0	0	0	0	0	0	0	0	0	0	0	0	0	0	0
ecb58b5922447080f7047a4284f7eb1c	17	2	7	0	0	5	0	15	0	2	0	4	5	7	2	0	0	0	2	0	0	0	6	7	0	2	0	7	8	9	0	0	0	0	4	0	0	0	2	0	0	0	0	0	0	0	0	0	0
fc9ac2dbc8940eb906cc2c5ccc29d3c2	4	0	0	0	4	3	2	0	4	0	8	3	0	9	2	0	0	0	2	0	0	0	0	1	4	0	2	3	3	0	2	12	0	0	2	0	0	4	0	0	0	0	0	0	0	0	0	0	0
bf2956f9446c074506230dd8c497d510	0	0	0	4	0	0	0	0	0	0	0	0	0	0	0	0	0	0	2	0	0	0	0	0	0	0	0	0	0	0	0	0	0	7	23	0	0	0	21	0	0	0	0	0	0	0	0	0	0
d03e96898e1a420f23b6d90c36aa475e	0	0	0	0	0	0	0	0	0	0	0	0	0	0	0	0	0	0	2	0	0	0	0	0	2	0	0	0	2	0	0	0	3	0	0	0	0	0	0	0	0	0	0	0	0	2	0	0	0
b8f6b950484b4c802c98f598bbdbf8fc	0	0	0	0	0	3	0	0	0	0	0	0	0	0	0	0	0	0	2	0	0	0	6	0	0	0	0	0	0	4	0	0	0	0	3	0	0	0	0	0	0	0	0	0	2	0	0	0	0
1ced65e3be101613e359f7ed814f4585	0	0	0	0	8	4	4	0	0	0	0	0	2	0	0	0	0	0	2	0	0	0	0	2	0	0	0	2	4	0	0	0	0	0	0	0	0	4	0	0	0	0	0	0	0	0	0	0	0
1b00c2e0892aaf798c9ef70d5ac67f40	0	0	0	0	0	2	2	0	2	0	2	0	0	0	0	2	0	0	2	0	0	0	0	0	0	0	0	0	0	0	0	0	0	0	0	0	0	0	0	0	0	0	0	0	0	0	0	0	0
585258075ad5b548eb2fb73fc4719748	0	0	0	0	0	0	0	2	0	0	0	0	0	0	0	0	0	0	2	0	0	0	0	0	3	0	0	0	0	0	0	0	0	0	0	0	0	0	0	0	0	0	0	0	0	0	0	0	0
f32553f2632af013e40a5949cdd9659e	2	0	0	0	1	0	0	0	0	0	0	0	0	3	0	2	0	0	2	0	0	0	5	1	1	0	0	0	0	0	0	0	0	0	0	0	0	0	0	0	0	0	0	0	0	0	0	0	0
fee82b5207ac8f5cb908fd9063a143ce	0	0	0	0	107	58	36	0	0	2	0	4	0	5	0	2	0	20	2	13	10	2	22	8	1	0	0	0	32	52	47	0	0	3	1	0	0	8	0	0	0	0	0	0	0	0	0	0	0
24bdff7e1684ac4efb8b637c3618b61a	4	0	2	0	0	0	0	0	0	2	1	0	0	0	1	0	0	0	2	0	0	0	0	0	0	0	0	0	0	0	0	0	0	0	0	0	0	0	0	0	0	0	0	0	0	0	4	2	0
bb8f5d3b2491a9ca057dce05764109e5	0	0	0	0	0	0	0	0	0	0	0	0	0	0	0	0	0	0	2	0	0	0	16	0	0	0	0	7	0	0	0	0	0	0	0	0	0	0	0	0	0	0	0	0	0	0	0	0	0
27d4a6a703066d1b4db2f56b11ec7cab	0	0	6	0	0	0	0	4	4	9	0	7	5	6	0	1	0	0	2	0	0	0	0	3	2	0	0	0	5	0	0	0	1	0	0	0	0	0	0	7	2	0	2	1	0	0	0	0	4
0c9806b175809f87b939e727f731f407	4	0	0	0	2	0	0	2	0	4	0	4	0	0	2	0	0	0	2	0	0	0	0	0	0	0	0	0	3	2	0	0	0	0	0	0	0	0	0	0	0	0	0	0	0	0	0	0	0
d15d9a69e5ea9c34c92aaea0a61a261d	0	0	0	0	0	0	0	0	0	0	0	0	0	0	0	0	0	0	2	0	0	0	3	0	0	0	0	3	0	0	0	0	0	0	0	0	0	0	0	0	0	0	0	0	0	0	0	0	0
0a9dbf658333087058e85f7fb898e426	0	0	0	0	0	0	0	0	0	0	0	0	0	0	0	0	0	0	2	0	0	0	0	0	0	0	0	0	0	0	0	0	0	0	0	0	0	0	0	0	0	0	0	0	0	0	0	0	0
57f603786df65a96db0aaca3af0ccaaa	2	0	0	0	0	0	0	0	0	0	0	0	0	0	0	0	0	0	2	0	0	0	3	0	0	0	0	0	0	0	0	0	0	0	0	0	0	0	0	0	0	0	0	0	0	0	0	0	0
ae90e5d6adc037c7d493eb3cb35e298e	0	0	0	0	0	2	0	1	0	1	0	0	0	0	0	0	0	0	2	0	0	0	0	0	0	0	1	0	0	0	0	6	0	0	0	0	0	0	0	0	0	0	0	0	0	0	0	0	0
689054563d19a8bd41c35847812bcd8f	3	0	0	0	0	0	0	0	0	0	0	0	0	0	1	0	0	0	2	0	0	0	4	0	0	0	0	0	1	0	0	5	0	0	0	0	0	2	0	0	0	0	0	0	0	0	0	0	0
86aa87d06030c4572ac8057ecde91a06	3	0	0	0	0	0	1	0	0	0	0	0	0	0	0	0	0	0	2	0	0	0	0	0	2	0	0	0	0	0	0	0	0	0	0	0	0	0	0	0	0	0	0	0	0	0	0	0	0
2cda1efc2fa988504de40fb8884579f6	0	0	0	0	0	0	0	0	0	1	1	0	0	0	0	2	0	0	2	0	0	0	0	0	0	0	0	0	0	0	0	0	0	0	0	0	0	0	0	0	0	0	2	1	0	0	0	0	0
593c3347d1b90991edb334c6eca450d3	0	0	0	2	32	17	20	0	3	0	0	0	0	0	0	0	0	45	2	266	9	75	3	0	0	3	0	0	0	34	14	0	0	0	4	0	0	4	0	0	0	0	0	0	0	0	0	0	0
31893bf771e9e65ddcdfc4815a58962e	0	0	0	0	0	4	10	0	0	0	0	0	0	0	0	0	0	0	2	0	2	0	0	0	0	0	0	1	0	0	0	0	0	0	0	0	0	0	0	0	0	0	0	0	0	0	0	0	0
afc8d6a4f8bbfa9091981a5929dd160a	0	0	3	0	0	0	1	0	0	0	2	0	3	2	0	0	0	0	2	0	0	0	0	0	0	0	0	0	0	0	0	0	0	0	0	0	0	0	0	2	3	0	0	0	0	0	0	0	0
89dd1154caf7057064f3e227462c7b88	0	0	2	0	0	0	0	0	0	0	0	0	0	0	2	0	0	0	2	0	0	0	0	1	0	0	0	0	0	0	0	0	0	0	0	0	2	0	0	0	0	0	0	0	0	0	0	0	0
1d063f37f3b9f6c620e5ec9a56cadb54	0	0	2	0	0	0	0	2	0	0	0	0	2	0	0	3	0	0	2	0	0	0	0	0	0	0	2	0	0	0	0	0	2	0	0	0	0	0	0	0	0	0	0	0	0	0	0	0	0
316162029e009dd881bf69f593e7f1cf	0	0	0	0	0	0	0	0	0	0	0	0	2	0	0	0	0	0	2	0	0	0	0	5	0	0	0	0	0	0	0	0	0	0	0	0	0	0	0	0	0	0	0	0	0	0	0	0	0
e2f83866a1d45c0df6a541653d674d78	0	0	0	0	0	0	0	0	0	0	0	0	0	0	0	0	0	0	2	4	0	0	0	0	0	0	0	0	0	0	2	4	0	0	0	0	0	0	0	0	0	0	0	0	0	0	0	0	0
62b3ecdabdf16451b765103b8e3ebd48	0	0	0	0	0	0	0	0	0	1	0	1	0	0	0	0	0	2	2	13	6	0	0	0	0	0	3	1	1	0	4	0	2	0	0	0	0	0	0	0	0	0	0	0	0	1	0	0	0
8422a4b6a7e750e00f4663337da7fbe4	3	0	0	0	0	0	0	0	2	9	0	0	0	0	3	0	0	0	2	0	0	0	2	0	0	0	0	0	0	0	0	0	0	0	0	0	0	0	0	0	0	0	0	0	0	0	0	0	0
e9ed158dd51d52f9f7ac615cb45e34e5	7	0	0	0	0	0	0	0	0	0	0	0	2	0	0	0	0	0	2	0	0	0	0	0	0	0	0	0	2	0	0	0	0	0	0	0	0	0	0	0	0	0	0	0	0	0	0	0	0
e482b2215a52b302685952982f7f42aa	0	0	0	0	0	0	0	0	0	0	0	0	0	0	0	0	0	0	2	0	0	0	3	0	6	0	0	3	3	0	0	0	0	0	0	0	0	0	0	0	0	0	0	0	0	0	0	0	0
32f85790245fee3153da9a4276c9d3d0	8	0	0	3	0	3	5	0	0	0	0	0	0	0	0	0	0	0	2	1	0	0	0	5	0	0	0	0	2	0	0	0	0	0	0	0	3	0	0	6	4	0	0	0	2	0	0	0	0
a67d1ed35a1439cd9edc758e266a3321	0	0	0	0	0	0	0	0	0	0	0	2	3	0	0	0	0	0	2	0	0	0	0	0	0	0	0	0	3	0	0	0	0	0	0	0	0	0	0	0	0	0	0	0	0	0	0	0	0
67d0a435ec139d3b2a6ac30be19e0f55	0	0	0	0	0	2	0	0	0	0	0	0	0	0	2	0	0	0	2	0	0	0	0	0	0	0	0	0	0	2	0	0	0	0	0	0	0	0	0	0	0	0	0	0	0	0	0	0	0
a6a72c87a92634882061d6525368790d	0	0	0	0	0	1	2	0	0	0	0	0	0	0	0	0	0	0	2	0	0	0	0	0	3	3	0	0	0	0	0	0	0	0	0	0	0	2	0	0	0	0	0	0	0	0	0	0	0
86edb60ae03a42c31b86646b7af40895	0	0	0	0	0	0	0	0	0	0	0	0	0	0	0	0	0	0	2	0	0	0	0	0	0	0	0	4	0	0	0	0	0	0	0	0	0	0	0	0	0	0	0	0	0	0	0	0	0
2aa17a793d676c3b41c57ddb54cd03be	3	0	0	0	0	0	0	1	0	0	0	0	0	0	0	1	0	0	2	0	0	0	2	0	1	0	0	1	7	0	0	0	0	0	0	0	0	0	0	0	0	0	0	0	0	0	0	0	0
328275e2820a29cb3ef665be0a4a85fa	3	0	0	0	3	0	0	0	0	0	0	0	0	0	0	0	0	0	2	0	0	0	0	0	0	0	0	3	0	2	0	0	0	0	0	0	0	0	0	0	0	0	0	0	0	0	0	0	0
cc20b2614e1a6c75922dde3006d97561	0	0	0	0	24	0	1	0	0	0	0	1	0	0	0	2	0	0	2	0	0	0	0	0	0	2	0	1	0	0	0	0	1	0	0	0	0	0	0	0	1	3	0	0	1	0	3	0	0
6db679213e8403c1794caaddfb3a7e3a	24	0	9	0	11	13	23	10	14	23	0	2	2	9	10	0	0	0	2	0	0	2	3	8	7	0	0	9	6	0	0	0	0	0	0	0	0	0	0	0	0	0	0	0	0	2	0	0	0
a74ba78c94f05ba8ffe5b179780e66d5	2	0	0	0	0	0	0	0	0	4	3	8	0	3	4	2	0	0	2	0	0	0	3	4	0	0	0	0	0	0	0	0	0	0	0	1	0	0	0	14	5	6	7	5	0	5	0	0	0
99e0bdf33459c20e5b831d2914a5d5e0	0	0	0	0	0	0	0	0	0	3	0	0	0	0	2	0	0	0	2	0	0	0	0	6	2	0	0	0	0	4	0	0	0	0	0	0	0	0	0	2	0	0	0	0	0	0	0	0	0
34a607375575a3e7c4aa2c0b7eeccf7a	0	0	0	0	14	0	0	2	0	0	0	2	0	0	2	0	0	0	2	0	0	0	0	0	0	0	0	1	0	0	0	0	0	0	0	0	0	0	0	0	0	0	0	0	0	0	0	0	0
9b8004b1db6ee2afb8467a22cb1d39f1	0	3	1	0	0	0	0	2	0	3	0	0	1	0	0	0	0	0	2	0	0	0	3	0	4	0	4	4	0	0	0	0	0	0	0	0	0	0	0	0	0	0	3	0	0	10	0	4	8
eac370db72f0fb22f91062d0c23c1f70	0	0	0	0	0	6	0	0	0	0	0	0	0	0	0	1	0	0	2	0	0	0	0	0	0	0	0	0	0	0	0	0	0	0	0	0	0	0	0	0	0	0	0	0	0	0	0	0	0
054e8659a389c214f61cde38a56d106c	0	0	0	0	0	0	0	0	0	0	0	0	0	0	0	0	0	0	2	0	0	0	0	0	2	0	3	0	0	0	0	6	0	0	0	0	0	0	0	0	0	0	0	0	0	0	0	0	0
6d779c39ff023efbeaaacabc1e6bd7c3	4	0	2	0	0	0	4	2	2	0	0	0	0	11	3	3	0	0	2	0	3	0	2	0	0	0	0	4	0	0	0	4	4	0	0	0	0	0	0	0	0	0	0	0	0	0	0	0	0
4650f82ee529479a4ae9da4024104fee	0	0	0	0	0	0	0	0	0	0	0	0	0	2	0	0	0	0	2	0	0	0	0	0	0	0	0	0	0	0	0	0	0	0	0	0	0	0	0	0	0	0	0	0	0	0	0	0	0
e7bb8ac614d9bf7d6cc3bbff77e19577	0	0	0	9	11	8	11	0	0	0	0	0	0	0	0	0	0	5	2	34	12	0	0	0	0	0	0	0	0	4	20	0	0	0	0	0	0	2	0	0	0	0	0	0	0	0	0	0	0
1136f7b287c1ca3b53f3c41eb92e3636	0	0	0	0	0	0	0	0	0	0	0	0	0	0	0	0	0	0	2	4	0	0	0	2	1	0	0	0	0	2	0	4	2	0	0	0	0	0	0	0	0	0	0	0	0	0	0	0	0
663da6d1a081a82c3c1565903bae4562	33	0	10	0	5	0	7	15	7	15	1	0	13	12	8	4	0	0	2	0	0	0	4	16	4	0	0	0	4	5	0	0	0	0	2	4	0	0	0	4	3	0	0	11	8	1	3	0	6
b2fb4330bd974efa30bc4ff73dce190f	1	0	0	0	0	0	0	0	1	0	0	0	0	2	0	12	0	0	2	0	0	0	0	0	4	0	0	1	2	0	4	0	0	0	0	0	0	0	0	0	0	0	0	0	0	0	0	0	0
06201ddde2368e7b95806fa7e0e67934	11	0	3	0	4	0	3	1	2	0	0	0	0	0	0	0	0	0	2	0	0	0	0	0	0	0	0	1	0	0	0	0	2	0	0	0	0	0	0	0	0	0	0	0	0	0	0	0	1
18df85c48a4fe2436ee25776a28a42ee	0	0	0	0	0	4	0	0	16	4	10	9	1	6	6	13	0	0	2	0	0	2	0	0	0	0	2	0	0	0	1	0	0	0	0	0	0	0	0	0	0	1	1	0	0	4	0	0	0
98095c06e3c4bcddbe399ea96c87d5fd	0	0	0	0	0	0	0	0	0	0	0	0	0	0	0	0	0	0	2	0	0	0	0	0	3	0	0	0	0	0	0	6	6	0	0	0	0	0	0	1	0	2	0	3	0	0	0	0	0
c415ea766dbedd169ef7eb82c5c32ccb	0	0	0	0	0	0	2	0	0	2	0	2	0	0	0	0	0	0	2	0	0	0	0	5	0	0	0	0	0	0	0	0	0	0	0	0	0	0	0	0	0	0	0	0	0	0	0	0	0
34ac03378ec66f6e0e604bb92882c3de	0	0	0	0	0	0	0	2	0	0	0	0	2	0	0	0	0	0	2	0	0	0	0	2	0	0	0	0	0	0	0	0	0	0	0	0	0	0	0	0	0	0	0	0	0	0	0	0	0
a7cc8ab2ce28e918c86b9890f6253c94	0	0	0	0	0	0	0	0	0	0	0	0	0	2	0	0	0	0	2	0	0	0	0	0	0	0	0	0	0	0	0	0	0	0	0	0	0	0	0	0	0	0	0	0	0	0	0	0	0
2652b8d75f4a3fd3bccf39b1fc9e6a33	0	0	0	0	0	0	0	0	0	2	0	0	0	2	0	0	0	0	2	0	0	0	0	0	0	0	0	0	2	0	0	2	1	0	0	0	0	0	0	0	0	0	0	0	0	0	0	0	0
bba74c4272d0d3f3ad0edc484fa3b7ed	0	0	0	0	0	0	0	0	0	2	0	0	0	0	0	0	0	0	2	0	0	0	0	0	0	0	0	0	1	0	0	0	0	0	0	0	0	0	0	0	0	0	0	0	0	0	0	0	0
d3e8098dc7bb6dbaa0c80bef68e7c344	8	1	4	0	0	0	0	3	0	3	0	1	0	0	0	0	0	0	2	0	0	0	2	6	0	0	2	0	0	0	0	0	0	0	0	0	0	0	0	0	0	0	0	0	0	0	0	0	0
23d5f3d3fd0b1f835acbe3d269fe15bd	2	0	0	0	0	0	0	0	0	0	0	0	1	0	0	0	0	0	2	0	0	0	0	0	0	0	0	0	0	0	0	0	0	0	0	0	0	0	0	0	0	0	0	0	0	0	0	0	0
20559716d02a5ca9e24576ae24570235	19	0	0	0	3	3	21	0	2	4	9	0	0	7	6	4	0	0	2	0	0	11	5	4	8	0	0	3	6	0	3	0	6	0	2	0	0	0	0	0	0	0	0	0	0	0	0	0	0
94ade4cd5a25d385beae6598381f6a70	0	0	0	0	19	0	0	0	0	0	0	0	0	0	0	0	0	0	2	0	0	0	0	0	0	0	0	0	0	0	0	0	0	0	0	0	0	0	0	0	0	0	0	0	0	0	0	0	0
2c867a886ef46cb6fc66217f7a4d6851	0	0	0	0	0	0	0	0	0	0	0	0	0	0	0	0	0	3	2	3	0	8	0	0	0	0	0	0	0	0	0	0	0	0	0	0	0	0	0	0	0	0	0	0	0	0	0	0	0
bc03744a8cc45ccab477acbc6ab30f5e	0	0	0	0	0	0	2	0	0	0	0	0	0	0	0	2	0	0	2	0	0	0	0	0	0	0	0	2	0	0	0	2	0	0	0	0	0	0	0	0	0	0	0	0	0	0	0	0	0
091e7031664f33be1f8d351743ccf4ce	0	0	2	0	0	3	0	0	0	0	0	0	0	0	0	0	0	0	2	0	0	0	0	0	0	0	0	0	0	0	0	0	0	0	0	0	0	0	0	0	0	0	0	0	0	0	0	0	0
6901e7c17f97ce2af7d883f997b29fb8	0	0	2	0	0	0	0	0	0	0	0	0	0	0	0	0	0	0	2	0	0	0	0	0	0	0	0	0	3	0	0	0	0	0	0	0	0	0	0	0	0	0	0	0	0	0	0	0	0
b5458e833229cae185864228501110b7	3	0	1	0	0	0	0	5	0	0	0	3	0	4	0	0	0	0	2	0	0	0	4	6	0	0	0	0	0	0	0	0	0	0	0	0	0	0	0	0	0	0	0	0	0	0	0	0	0
fde21dea68a530de48d5b11edd820620	0	0	2	0	0	0	0	0	0	2	2	0	0	4	1	0	0	0	2	0	0	0	0	0	1	0	0	2	0	0	0	0	0	0	0	0	0	0	0	0	0	0	0	0	0	0	0	0	0
57987e88e9e2aa6bf41308e986605328	0	0	0	0	2	2	0	0	0	0	0	0	0	0	2	0	0	0	2	0	5	0	0	0	0	0	0	2	1	0	0	0	1	0	0	0	0	0	0	0	0	0	0	0	0	0	0	0	0
4980424f66a1250129447d87e202ee27	4	0	0	0	0	0	0	0	0	0	0	0	0	0	0	0	0	0	2	0	0	0	0	2	0	0	0	0	0	0	0	0	0	0	0	0	0	0	0	0	0	0	0	0	0	0	0	0	0
8f70f8b5ed72cab897c39c2c2098dfab	0	0	0	0	0	0	0	0	0	0	0	0	0	0	0	0	0	0	2	0	0	0	0	0	0	0	0	0	8	0	0	0	0	0	0	0	0	0	0	0	0	0	0	0	0	0	0	0	0
ca7fef32b4a64baaed5ec8e76b7aec01	0	0	0	0	0	1	0	1	0	0	0	0	0	0	0	2	0	0	2	0	0	0	0	0	0	0	0	0	0	0	0	0	0	0	0	0	0	0	0	0	0	0	0	0	0	0	0	0	0
0e50d3a089e73c8e0e460e2e033fa175	8	0	0	0	4	3	0	0	0	2	0	0	2	0	0	0	0	0	2	0	2	3	7	0	0	0	0	7	4	4	0	0	0	0	0	0	0	0	0	0	0	0	0	0	0	0	0	0	0
4b9f0b54efaf1d83f06cc15ef4f03cdf	0	0	0	0	0	0	0	0	0	0	0	0	0	0	0	0	0	0	2	1	0	0	0	0	0	0	0	0	1	0	6	5	0	0	0	0	0	0	0	0	0	0	0	0	0	0	0	0	2
0d29c40553ac3858f9f59542e35bd953	0	0	1	0	0	0	0	0	0	0	0	0	0	0	0	0	0	0	2	0	0	0	0	0	2	0	0	0	3	0	0	0	0	0	0	0	0	0	0	0	0	3	0	0	0	0	0	0	0
fe5aad84677620e42df2e83d4c40e112	0	0	0	0	3	0	0	0	0	0	0	0	0	0	0	0	0	0	2	0	0	0	0	0	0	0	0	0	5	4	0	0	0	0	0	0	0	0	0	0	0	0	0	0	0	0	0	0	0
8d99c2149af36323e59528c945b72ebf	0	0	0	0	0	0	0	0	0	3	0	2	0	0	0	0	0	0	2	0	0	0	5	0	12	0	0	3	0	0	0	0	4	0	0	0	0	14	0	12	4	3	13	12	10	19	15	9	7
9890a38e509dccf8707465fd1ab4ee03	0	3	0	0	0	0	3	0	0	1	0	0	5	0	0	2	0	0	2	0	0	0	0	7	0	0	0	0	0	7	0	0	0	0	0	0	0	0	0	0	0	0	0	0	0	0	0	0	0
147c7c8318c7cb18fcf46192f7890462	6	0	0	0	0	0	0	0	0	0	6	2	0	0	2	0	0	0	2	0	0	0	0	0	0	0	2	0	0	0	0	5	7	0	0	0	0	0	0	0	0	0	0	0	0	3	0	0	0
bc1313745aaa30b3e9a0303769b187c9	0	0	0	0	28	26	0	0	0	0	0	0	0	0	0	0	0	0	2	0	23	7	0	0	0	0	0	0	0	0	0	0	0	0	0	0	0	0	0	0	0	0	0	0	0	0	0	0	0
15a200e16ba85550c960a79b2f422ad9	0	0	0	0	0	0	0	0	0	0	0	0	0	8	0	3	0	0	2	0	0	0	0	0	0	0	0	4	7	5	6	9	0	0	0	0	0	0	0	0	0	0	0	0	0	0	0	0	0
91075c1573a519c7c48bb9c22db090b6	0	0	0	0	0	0	0	0	0	0	0	0	0	0	0	0	0	0	2	0	6	3	2	0	0	0	0	0	0	0	0	0	0	0	0	0	0	0	0	0	0	0	0	0	0	0	0	0	0
588f7854ec46990bcfc4365ea40d34e6	0	0	0	0	0	0	0	0	0	0	0	0	0	0	0	0	0	0	2	0	0	0	2	5	1	0	0	5	0	0	0	0	0	0	0	0	0	0	0	0	0	0	0	0	0	0	0	0	0
753579fca8bfcdd3f4ed043c0ce131c8	0	0	0	0	0	0	0	0	1	0	0	0	0	0	0	0	0	0	2	0	0	0	2	0	3	0	0	3	0	0	0	0	1	0	2	0	0	0	0	0	0	0	0	0	0	0	0	0	0
d741390c10337d1d6555be74404cb6ab	0	0	0	0	0	0	0	0	0	0	0	0	0	0	0	0	0	0	2	0	0	0	0	0	0	0	0	0	4	0	0	0	0	0	0	0	0	0	0	0	0	0	0	0	0	0	0	0	0
d1e88b24c6f24b1123feea8cb22b4a78	2	0	2	0	0	0	0	0	0	3	0	2	0	0	0	0	0	0	2	0	0	0	0	3	0	0	0	0	0	0	0	0	0	0	0	0	0	0	0	0	0	0	0	0	0	0	0	0	0
e6528d7f55e9d4183922015693bec85b	10	0	4	0	0	7	0	8	4	3	0	0	0	0	4	0	0	0	2	0	0	5	3	9	3	0	3	7	4	0	0	0	0	0	0	0	0	0	0	0	0	0	0	0	0	0	0	0	0
073b9bbfd8b60a4d244400b0399a3121	0	0	0	0	0	0	5	1	0	3	4	4	0	7	4	3	0	0	2	0	0	0	0	0	0	0	3	0	2	0	0	2	1	0	0	0	0	0	0	0	0	0	0	0	0	0	0	0	0
43560a769ec396b64f70b6d1a2ea68b1	4	0	0	0	0	0	0	0	0	0	0	0	0	0	0	0	0	0	2	0	0	0	0	0	5	0	0	0	0	2	0	0	0	0	0	0	0	0	0	0	0	0	0	0	0	0	0	0	0
c48fc9bccf3826bb16e25d611de5e60a	5	0	0	0	0	0	2	0	0	0	0	3	0	0	0	0	0	0	2	0	0	0	0	0	0	0	0	0	0	0	0	0	0	0	0	0	0	0	0	0	0	0	0	0	0	0	0	0	0
4b708ca7d9f238e5f034580bfa6c6164	10	0	0	0	0	0	4	19	6	13	11	10	0	7	4	6	0	0	2	0	0	0	2	0	0	0	0	1	0	0	0	0	0	0	0	0	1	0	0	8	5	0	0	0	1	6	0	0	1
a7cae0dafe871370086a8276f302e06d	3	0	0	0	1	2	8	3	3	2	8	4	5	5	2	0	0	0	2	0	0	0	2	4	0	0	4	0	0	0	0	0	2	0	0	0	0	0	0	4	6	0	3	6	1	0	10	5	10
fe45078ea220bc5ccda51de0ce97a56e	0	0	0	0	0	0	0	0	0	0	0	0	0	0	0	0	0	0	2	0	0	0	0	0	0	0	0	0	0	0	0	0	0	0	0	0	0	0	0	0	0	0	0	0	0	0	0	0	0
faa3b9ab6475e84808d282d0eae19572	0	0	0	0	0	0	0	2	2	1	0	0	0	0	1	0	0	0	2	0	0	0	7	6	4	0	1	4	0	0	0	0	0	0	0	0	1	2	0	0	0	2	0	2	0	2	1	0	1
b3e7eb670dea5c298c63e07f52d73796	2	0	0	0	0	0	0	0	0	0	0	0	2	0	0	0	0	0	2	0	0	2	0	0	0	0	0	0	6	0	0	3	3	0	0	0	0	0	0	0	1	4	0	0	0	3	0	0	2
23720b454a8d2cdd7499d333d4b98bf1	0	0	1	0	0	0	0	0	0	0	0	0	0	1	0	0	0	0	2	0	0	0	0	0	0	0	0	0	0	0	0	0	0	0	0	0	0	0	0	0	0	0	0	0	0	0	0	0	0
756ceaf35fdc53cbd42452998563dfa8	0	0	0	0	0	0	0	2	0	3	0	0	0	0	2	0	0	0	2	0	0	0	4	0	0	0	0	0	0	0	0	0	0	0	0	0	0	0	0	0	0	0	0	0	0	0	0	0	0
ada62e704cb85e4c7d4539a3e06687db	2	0	0	0	4	0	0	0	0	0	0	0	0	0	0	0	0	0	2	0	3	0	0	0	2	0	0	0	0	0	0	0	0	0	0	0	0	0	0	0	0	0	0	0	0	0	0	0	0
083de5c4ad33f7339ec49e0a126b1424	6	2	4	0	0	0	3	0	0	0	13	0	0	3	0	2	0	0	2	0	0	0	2	3	0	0	0	0	0	0	0	0	0	0	2	0	0	3	0	0	0	0	0	0	0	0	0	2	0
0d3c465e42234fa45c76c623170bf759	0	0	0	0	0	0	0	0	0	0	0	0	0	0	0	0	0	0	2	0	0	0	0	0	0	0	0	0	0	0	0	0	0	0	0	0	0	0	0	0	0	0	0	0	0	0	0	0	0
436d22547b3f3ddc89ea2f4beca0f5e8	8	0	2	0	4	0	0	3	1	1	0	1	5	0	1	0	0	0	2	0	0	0	4	9	4	0	0	0	2	1	0	0	0	0	0	0	0	0	0	0	0	0	0	0	0	0	0	0	0
53fa3dc35b50eba64a9dbd11c7cb4ff0	6	0	0	0	0	0	0	8	0	4	1	5	0	0	0	0	0	0	2	0	0	0	0	0	0	0	0	0	0	0	0	0	0	0	0	0	0	0	0	0	0	0	0	0	3	1	0	0	1
23f42c1e086a3ad56dbf06e64b28cefb	0	0	2	0	0	0	7	0	0	0	3	0	0	3	0	0	0	0	2	0	0	0	0	0	0	0	0	0	0	0	0	0	0	0	0	0	0	0	0	0	0	0	0	0	0	0	0	0	0
748d10f6a8c89fb10be6e9e28d913059	0	0	0	0	0	0	0	0	0	2	0	0	0	0	0	0	0	0	2	0	0	0	6	0	0	0	0	0	2	0	0	0	0	0	0	0	0	0	0	0	0	0	0	0	2	0	0	0	0
c945412d8d02b3e31b1a3fa83717f9e3	0	0	0	0	0	0	0	0	0	0	0	0	0	0	0	0	0	0	2	11	5	0	0	2	0	0	0	0	0	0	0	1	1	0	0	0	0	0	0	0	0	0	0	0	0	0	0	0	0
eb87fc1ee60a36aecf900b0c2a0a3005	0	0	0	0	0	0	0	0	0	0	0	0	0	0	0	0	0	0	2	0	0	0	0	0	0	0	2	0	0	0	0	0	0	0	0	0	0	0	0	0	0	0	0	0	0	0	0	0	0
a0a4c0e187598aafe2c3bf3857510a8f	0	0	0	0	0	0	0	0	0	0	0	0	2	0	0	0	0	0	2	3	2	0	0	0	2	0	0	0	0	0	0	0	5	0	0	0	0	0	0	0	0	0	0	1	0	0	0	1	0
3bd9ee268749197e6887c52d64301b86	0	0	0	0	3	0	3	0	0	0	0	0	0	0	0	0	0	0	2	0	0	2	0	0	4	0	0	4	7	3	0	0	0	0	0	0	0	0	0	0	0	0	0	0	0	0	0	0	0
feb89c497dc740d2efe9fdb76be6aad2	0	0	0	0	0	0	0	3	0	0	0	0	0	0	0	0	0	0	2	0	0	0	0	0	4	0	0	0	0	0	0	0	0	0	0	0	0	0	0	0	0	0	0	0	0	0	0	0	0
b540a6f5b1566d7d45165136fe7a3dad	0	0	0	0	0	0	0	0	0	0	0	0	0	0	0	0	5	0	2	0	0	0	0	0	0	0	0	0	0	0	0	0	0	0	0	0	0	0	0	0	0	0	0	0	0	0	0	0	0
c83edbcbb9859aca16316335ef52aaf5	1	2	0	0	0	0	0	8	5	3	0	4	0	7	0	1	0	0	2	0	0	0	6	0	0	0	0	0	1	0	0	0	0	0	0	2	11	0	0	15	14	8	2	3	0	2	5	1	9
3874a6cd3a0da62c5a80f520e027523e	0	0	0	0	0	2	0	0	0	0	0	0	0	0	0	0	0	0	2	0	0	0	2	0	0	0	0	0	10	0	0	0	0	0	0	0	0	0	0	0	0	0	0	0	0	0	0	0	0
ec0f280489abddc9c70baee724c28af9	0	0	0	0	0	0	0	0	0	0	0	0	0	0	0	0	0	0	2	0	6	3	0	0	0	0	0	0	0	0	0	0	0	0	0	0	0	0	0	0	0	0	0	0	0	0	0	0	0
ecf4b15f9995481b5b0c54b5f45c2baf	0	0	0	0	0	0	0	0	0	0	0	0	0	0	0	0	0	0	2	0	0	0	3	0	12	0	0	0	10	0	0	0	0	0	0	0	0	0	0	0	0	0	0	0	0	0	0	0	0
4c541ec197d0b3311eac375a99655e3d	0	0	5	0	0	0	0	0	3	0	6	9	0	0	0	0	0	0	2	0	0	0	0	4	5	0	0	4	15	0	0	0	0	0	0	0	17	3	0	10	9	4	4	4	2	3	4	0	0
baa848a75f9dd86a8c0969dd3b43494e	0	0	0	0	0	4	0	0	0	0	0	0	0	0	0	0	0	0	2	0	0	0	6	17	0	0	0	0	7	8	0	0	0	0	2	0	0	0	0	0	0	0	0	0	0	0	0	0	0
f8dce6bfa6982b2f9ce53541f713e3d8	0	0	2	0	0	0	0	3	0	0	0	0	0	0	0	0	0	0	2	0	0	0	3	6	3	0	0	0	0	0	0	0	0	0	0	0	0	0	0	0	0	0	0	0	0	0	0	0	0
7d8d64b9f56fae006416018f5c7e2fd2	0	0	0	0	0	0	0	0	0	7	2	0	0	0	0	0	0	0	2	0	0	0	0	0	1	0	0	1	0	0	0	0	0	0	0	0	0	0	0	0	0	0	0	0	0	0	0	0	0
7036be7f6f2d0d0d5209196bc5dbfbf4	0	0	4	0	3	0	0	8	0	2	0	0	0	3	2	0	0	0	2	0	0	0	0	8	6	0	0	0	2	0	0	0	0	0	0	0	0	0	0	0	0	0	0	0	0	0	0	0	0
b4286e3245bd20c22713f82ab15e6360	0	0	2	0	0	0	4	0	3	5	0	3	0	0	0	2	0	0	2	0	0	0	2	0	5	0	0	0	4	0	0	0	0	0	0	0	0	0	0	0	0	0	0	0	0	0	0	0	0
a9536dcd69019777bbf5472c402532aa	9	0	12	0	1	0	0	1	0	3	8	0	4	6	5	3	0	0	2	0	0	0	3	3	8	0	0	2	6	2	2	0	0	0	0	2	4	3	0	10	14	7	4	7	1	9	5	5	4
bda725fb798c0bf59718ca8984946e57	0	0	0	0	0	2	0	0	0	0	0	0	0	0	0	0	0	0	2	0	0	0	0	0	0	0	0	0	0	0	0	0	0	0	0	0	0	0	0	0	0	0	0	0	0	0	0	0	0
a0bd9fc0215e10aecf0e48c2da3e52ac	0	0	0	0	0	0	0	0	0	0	0	0	0	0	0	0	0	0	2	0	0	0	8	0	0	0	0	0	0	0	0	0	0	0	0	0	0	0	0	0	0	0	0	0	0	0	0	0	0
97eaa1b8c341c49985822f41f9bc67b6	7	0	0	0	0	4	0	5	0	0	1	0	0	10	2	0	0	0	2	13	9	4	1	0	1	0	0	0	3	2	0	8	0	0	2	0	0	0	0	0	0	0	0	0	0	0	0	0	0
e7b2e3b35f61aaf0acb38312a421c910	0	0	0	0	0	0	0	3	2	2	0	0	0	0	3	0	0	0	2	0	0	0	2	3	0	0	0	4	3	0	0	0	0	0	0	0	0	0	0	0	0	0	0	0	0	0	0	0	0
372b20708d8418b3890daab4d4cdb89b	6	0	0	0	2	0	2	3	0	0	2	0	0	2	0	0	0	0	2	0	0	0	2	0	0	0	0	0	0	0	0	0	0	0	0	0	0	0	0	0	0	0	0	0	0	2	0	0	0
ae78702241d1e60b2117cdff336f2a4f	7	0	2	0	0	0	0	0	0	0	0	0	0	0	0	0	0	0	2	0	0	0	0	0	0	0	0	0	0	0	0	0	0	0	0	0	0	0	0	0	0	0	0	0	0	0	0	0	0
df02b93d5ed80c418b6c2d6ef676e46d	4	0	2	0	0	0	17	0	0	0	0	0	0	0	1	3	0	0	2	0	0	0	2	0	0	0	0	0	0	0	0	0	0	0	0	0	0	0	0	0	0	0	0	0	0	0	0	0	0
f27d87913f42d991961e8e480a015711	0	0	0	0	0	0	0	0	0	0	0	0	0	0	0	0	0	0	2	0	0	0	0	0	0	0	0	0	3	0	0	0	0	0	0	0	0	0	0	0	0	0	0	0	0	0	0	0	0
4a816b585760778345fdb0fec3f4e9dc	6	0	0	0	0	5	4	1	0	2	0	0	0	0	3	0	0	0	2	0	0	0	2	0	0	0	0	2	0	0	0	0	3	0	0	0	0	0	0	0	0	0	1	0	0	2	0	0	1
43b720777173c56c78b8e93c6a1c0f0c	1	0	3	0	0	0	0	0	0	3	0	0	0	0	0	0	0	0	2	0	0	0	0	0	2	0	0	0	0	0	0	0	0	0	0	0	0	0	0	0	0	0	0	0	0	0	0	0	0
acc40de4ae53ac51411ac48bb6a58378	0	0	0	0	2	0	3	1	1	0	0	0	0	0	0	0	0	0	2	0	7	2	2	1	0	0	0	0	3	0	0	0	0	0	0	0	0	0	0	0	0	0	0	0	0	0	0	0	0
109dabd470d3bde52f4fe9c5fd04c035	0	0	0	0	0	0	1	0	1	0	0	0	0	0	0	0	0	0	2	0	0	0	0	0	0	0	0	0	0	0	0	3	0	0	0	0	0	0	0	0	0	0	0	0	0	0	0	0	0
4e1ad09a9c5d4e2229b013754be5ca3e	0	0	0	0	0	0	0	0	0	0	0	0	0	0	2	0	0	0	2	0	0	0	0	0	3	0	0	0	0	0	0	0	0	0	0	0	0	0	0	0	0	0	0	0	0	0	0	0	0
d14d71cb2b30df4398c5c67c74bf8a34	13	0	4	0	0	0	0	0	0	0	3	0	0	1	0	0	0	0	1	0	0	0	0	0	0	0	0	1	0	2	0	0	0	0	0	0	0	0	0	0	4	0	0	0	2	0	0	0	0
e90264faa675f4c7f417c28fe5cdb3d2	0	0	0	0	0	2	0	0	2	0	0	0	0	0	0	0	0	0	1	0	0	0	8	13	0	0	0	0	4	0	0	0	0	0	1	0	0	0	0	3	0	0	0	0	0	0	0	0	0
18932f7f3c31936047f2ea0478e86c35	12	0	1	0	0	0	5	0	0	1	2	0	0	0	1	0	0	0	1	0	0	0	0	0	0	0	0	4	0	0	0	0	0	0	0	0	0	0	0	0	0	0	0	0	0	0	0	0	0
e924ae56a5239fe647414eeef98ec7ca	0	0	0	0	0	0	0	0	0	0	0	0	0	0	0	0	0	0	1	0	0	0	0	0	0	0	0	0	1	0	0	0	0	0	0	0	0	0	0	0	0	0	0	0	0	0	0	0	0
0ba2e16fc8b86fcf92b988104b08cddc	0	0	0	0	14	10	25	0	0	0	0	0	0	0	0	3	0	11	1	0	38	30	0	0	0	0	0	0	7	0	0	0	0	0	0	0	0	0	0	0	0	0	0	0	0	0	0	0	0
18fb7f6df7a77e1d1466b0e60f6a3ca8	0	0	0	0	0	0	0	0	0	0	0	0	0	0	0	0	0	0	1	0	0	0	0	0	0	0	0	0	0	0	0	0	0	0	0	0	0	0	0	0	0	0	5	0	0	0	0	3	0
aae6d005bc8f66e66f079df56a8dd6ad	0	0	0	0	0	4	0	0	0	0	0	0	0	0	0	0	0	0	1	0	0	0	0	3	0	0	0	0	2	0	0	0	0	0	0	0	0	0	0	0	0	0	0	0	0	0	0	0	0
5c5b3442b3f67144b4e9865c3543b561	8	0	3	0	0	0	1	1	4	0	3	4	4	4	0	0	0	0	1	0	0	0	2	7	0	0	0	3	1	2	0	0	0	0	0	0	1	0	0	0	0	0	0	0	0	6	0	0	2
c19dae535a4e50e612c296fcb1622b94	7	0	0	0	0	0	0	0	0	0	0	0	0	0	1	0	0	0	1	0	0	0	3	8	2	0	0	0	1	2	0	0	0	0	0	0	0	0	0	0	0	0	0	0	0	0	0	0	0
4cf6887c6bd161c152695f9360fcc425	1	0	0	0	0	0	0	0	0	0	0	0	0	0	1	0	0	0	1	0	0	0	0	14	0	0	0	8	7	0	0	0	0	0	0	0	0	0	0	0	0	0	0	0	0	0	0	0	0
30726de6bfd13b4fa301035b983577e8	0	0	0	0	5	4	0	0	0	0	0	0	0	0	0	0	0	0	1	0	0	0	0	0	0	0	0	2	0	0	0	0	0	0	0	0	0	0	0	0	0	0	0	0	0	0	0	0	0
93a55f1f06f3ae7dba5c795be58621c0	0	0	0	0	4	0	0	2	0	0	0	0	0	0	0	0	0	0	1	0	0	0	0	1	0	0	0	0	0	0	0	0	0	0	0	0	0	0	0	0	0	0	0	0	0	0	0	0	0
99373667ceb3ca671159940071384cde	6	0	0	0	0	0	0	0	0	0	0	0	0	1	0	0	0	4	1	0	0	0	0	0	0	0	0	0	0	0	0	1	0	0	0	4	0	0	0	0	0	0	0	0	0	0	0	0	0
4e2f881e78be99152df76fc327a110be	8	0	0	0	0	0	0	0	4	8	0	5	5	2	4	0	0	0	1	0	0	0	0	0	0	2	2	0	0	0	0	0	0	0	0	0	0	0	0	0	0	0	0	0	0	0	0	0	0
b6c5be2dae65aa453c4b530ff7ba4eb5	0	0	0	0	23	3	0	0	0	0	0	0	0	0	0	0	0	0	1	0	0	0	2	0	0	0	0	0	5	0	18	0	0	0	2	0	0	1	0	0	0	0	0	0	0	0	0	0	0
beb9e2d07d0858d0188cad1b207d1f0e	0	0	0	0	0	0	0	0	0	0	0	0	0	0	0	0	0	0	1	0	0	0	2	7	0	0	0	0	1	0	0	0	0	0	1	0	0	0	0	0	0	0	0	0	0	0	0	0	0
8c4914dc2bfa937b04ab8d14efc006b0	0	0	2	0	0	0	0	0	0	3	8	9	0	0	0	3	0	0	1	0	0	0	2	0	0	3	1	0	0	0	0	0	10	0	0	0	0	0	0	0	0	0	4	0	0	0	3	3	2
6daed8bfbadd719894ead1cfe57abb07	0	0	0	0	1	8	0	0	4	0	0	0	0	0	0	4	0	0	1	1	4	6	0	0	0	4	0	0	0	8	1	0	1	0	0	0	0	0	0	0	0	0	0	0	0	0	0	0	0
2742afdbe8e512a19550d3e91592d4b1	67	0	0	0	25	0	84	39	0	0	14	28	22	17	0	0	0	0	1	0	0	0	1	9	0	2	0	4	12	0	0	0	0	0	0	0	0	0	0	0	0	0	0	0	0	0	0	0	0
1659ff96c5c76dba48329d46e13f9458	1	0	1	0	0	0	0	0	0	4	0	0	0	0	0	0	0	0	1	0	0	0	0	0	0	0	0	0	0	1	0	0	0	0	0	0	0	0	0	0	0	0	0	0	0	0	0	0	0
5a5a10395d80b6b69b7a3539191260af	0	0	7	0	0	0	0	0	3	0	0	0	3	0	3	1	0	0	1	0	0	0	0	3	0	0	0	0	2	0	0	0	0	0	1	0	0	4	0	0	0	0	0	0	0	0	0	0	0
3bc9fc3abd5928c0f3567708239efd7f	7	0	0	0	69	21	24	0	3	0	0	4	2	5	2	17	0	0	1	0	14	0	0	7	0	0	0	0	0	0	0	0	0	0	0	0	0	0	0	0	0	0	0	0	0	0	0	0	0
f77ce632007b5126fe154a16ec771748	0	0	1	0	0	0	0	1	0	0	0	0	0	0	0	0	0	0	1	0	0	0	0	0	0	0	0	2	3	0	0	0	0	0	0	0	0	0	0	0	0	0	0	0	0	0	0	0	0
e145be5df2c32a92aabf41c337ed3186	0	0	0	0	2	3	11	0	2	0	0	0	0	0	2	3	0	0	1	0	0	3	0	0	0	0	8	0	0	1	14	12	0	0	0	0	0	0	0	0	0	0	0	0	0	0	0	0	0
87e32e629c10746e5af624c96ae9d6bf	0	0	0	0	0	10	0	0	0	0	0	0	0	0	0	0	0	0	1	0	0	0	0	0	1	0	0	0	0	0	0	0	0	0	0	0	0	0	0	0	0	0	0	0	0	0	0	0	0
42d1cec4c5e4e16b1e30f7e3003f8074	0	0	0	0	0	0	0	0	0	0	0	0	0	0	0	0	0	0	1	0	0	0	0	5	0	0	0	0	0	0	0	0	0	0	0	0	0	0	0	0	0	0	0	0	0	0	0	0	0
0698dae8a3041f19215d986e6b890ba2	2	0	1	0	5	4	10	4	19	14	0	2	0	0	0	6	0	0	1	0	0	0	4	5	5	0	0	0	5	0	2	0	3	0	0	0	0	0	0	0	0	0	0	0	0	0	0	0	0
bffc299a47cb3e431c477f37a0ad01ac	0	0	0	0	0	0	0	0	0	0	0	0	0	1	0	0	0	0	1	0	0	0	0	0	1	0	0	0	0	0	0	0	0	0	0	0	0	0	0	0	0	0	0	0	0	0	0	0	0
8a8727388b86df915ccd6bf5077c4b56	0	0	0	0	35	15	6	0	0	0	0	0	0	0	0	0	0	0	1	0	0	0	0	2	1	0	0	8	23	2	2	0	0	0	0	0	0	0	0	0	0	0	0	0	0	0	0	0	0
5d2a0da78b15f5e8454027cf39c337f3	0	0	2	0	0	0	0	6	0	0	0	0	0	0	0	0	0	0	1	0	0	0	1	1	0	0	0	0	4	0	0	0	0	0	0	0	0	0	0	0	0	0	0	1	0	0	0	0	0
dbb6ec8484d275795e06d37e393d978e	0	0	0	0	0	0	0	0	0	0	0	0	0	0	0	0	0	0	1	0	0	0	0	0	0	0	0	0	0	0	0	0	0	0	0	0	0	0	0	0	0	0	0	0	0	0	0	0	0
d11cbb3158ba5e8312a22b9ab25cb7d9	0	2	0	0	0	0	0	0	0	0	0	0	0	0	0	0	0	0	1	0	0	0	0	2	2	0	0	4	0	0	0	0	0	0	0	0	0	0	0	0	0	0	0	0	0	0	0	0	0
1eef9ff79363d47253e5d251afc74c62	0	0	0	0	0	0	14	1	3	1	0	4	1	0	0	4	0	0	1	0	0	0	0	8	0	0	2	1	0	0	0	0	0	0	0	0	0	0	0	0	0	0	0	0	0	0	0	0	0
06a9cc3310ca33b5d890d03edb70a7b4	6	0	0	0	2	5	3	3	0	0	2	0	2	4	0	0	0	0	1	2	6	11	0	11	4	2	5	21	10	0	0	2	0	0	0	0	0	0	0	0	0	0	0	0	0	0	0	0	0
75ea29c17b1a858a7a2191f90d950e25	0	0	0	0	0	0	0	0	0	0	0	0	0	0	0	0	0	0	1	0	0	6	0	0	3	0	0	3	0	0	0	5	0	0	0	0	0	0	0	0	0	0	0	0	0	0	0	0	0
15e76650e2e477ff97c201a53132d953	6	0	3	0	0	0	4	0	0	0	3	2	0	0	0	0	0	0	1	0	0	0	0	0	0	0	0	2	0	0	0	0	2	0	0	0	0	0	0	0	0	0	0	0	0	0	0	0	0
2fe530f901f15746b8406b931e39842e	4	0	0	0	0	0	0	0	0	0	0	0	0	0	0	0	0	0	1	0	0	0	0	0	2	0	0	0	0	0	0	0	0	0	0	0	0	0	0	0	0	0	0	0	0	0	0	0	0
69104f046f0cfb7454a8c81f4746b8a7	7	0	4	0	1	0	0	2	0	0	0	0	0	1	0	0	0	0	1	0	0	0	0	0	0	0	0	0	11	0	0	0	0	0	0	0	0	0	0	0	0	0	0	0	0	0	0	0	0
2cd2d7c7f90aca4df8c34bd9da692c65	15	2	0	0	0	0	0	0	0	16	2	6	8	1	4	2	0	0	1	0	0	0	3	5	3	0	0	1	1	0	0	0	0	0	2	2	0	0	0	0	0	0	0	3	0	0	0	0	4
92c0f7915cb251f09ea09b39c1e7086b	0	0	0	0	0	3	0	2	0	0	0	0	0	0	0	0	0	0	1	0	0	0	13	21	0	0	0	0	4	1	0	0	0	0	0	0	0	0	0	0	0	0	0	0	0	0	0	0	0
5ba6de59e2ded41115c55ab557585a09	0	0	0	0	22	0	0	1	0	0	0	0	2	0	0	0	0	0	1	0	0	0	0	0	0	0	0	0	6	2	0	0	0	0	0	0	0	0	0	0	0	0	0	0	0	0	0	0	0
0007a01fd1b3e4790047725111f7dd27	0	0	3	0	0	0	0	3	2	5	0	0	0	0	4	0	0	0	1	0	0	0	2	3	1	0	0	0	1	0	0	0	0	0	0	0	0	0	0	0	0	0	0	0	0	0	0	0	0
5d41fa4f79dcfa054bbe4f7f95f7ca35	0	0	0	0	0	0	0	0	0	0	0	0	0	0	0	0	0	0	1	2	0	0	1	0	0	0	0	0	4	0	0	7	0	0	0	0	0	0	0	0	0	0	0	0	0	0	0	0	0
91ec0847f3bf4f605653fde85b43a301	9	0	4	0	0	0	0	2	1	0	0	0	0	1	0	0	0	0	1	0	0	0	0	0	3	0	0	0	0	0	0	0	0	0	0	0	0	0	0	0	0	0	0	0	0	0	0	1	0
10f942dba6b7d59b64e315c844806812	0	0	0	0	0	0	0	0	0	0	0	0	0	0	0	0	0	0	1	0	0	0	0	0	0	0	0	0	5	0	0	0	0	0	0	0	0	0	0	0	0	0	0	0	0	0	0	0	0
60757cab4ab4bc7b259d24fd04997404	0	0	0	0	5	0	0	0	0	0	0	0	2	0	1	0	0	0	1	0	3	6	0	0	0	0	0	0	0	0	0	0	0	0	0	0	3	0	6	3	4	0	10	13	1	13	10	0	11
d5bcd05b6c5994e8b15eee3926bd36a1	3	0	3	0	0	0	0	0	0	0	0	0	0	0	0	0	0	0	1	0	0	0	0	0	5	0	0	0	0	0	0	0	0	0	0	0	0	0	0	0	0	0	0	0	0	0	0	0	0
7793c427e819f21f412a1a2168e922b3	5	1	0	0	0	0	0	0	0	0	6	0	0	14	4	0	0	0	1	0	0	0	0	0	10	0	1	10	0	0	0	19	9	0	0	2	0	1	0	0	0	0	0	0	1	0	0	0	0
cc925b2a5b3f3423bc4dab4402a43dc5	0	0	0	0	0	2	3	0	2	0	0	0	0	0	0	0	0	0	1	0	0	0	0	0	5	0	0	0	6	0	0	0	1	0	0	0	0	0	0	0	0	0	0	0	0	0	0	0	0
c68cd479b3de48fec829641e73ef3a2a	0	0	0	0	0	0	0	0	0	0	0	0	0	0	0	0	0	0	1	0	0	0	0	0	0	0	5	7	1	0	0	0	0	0	0	0	5	0	0	0	1	0	0	0	0	2	2	1	0
62e9a37b96fae546d82951a8fd3ce4f1	0	0	0	0	0	0	0	0	0	0	0	0	0	0	0	0	0	0	1	0	0	0	0	6	0	0	0	0	0	3	0	0	0	0	0	0	0	0	0	0	0	0	0	0	0	0	0	0	0
c4ad370e66bd132594e944044cc810d4	0	0	0	0	54	0	0	0	0	0	0	0	0	0	0	0	0	0	1	0	18	0	0	0	0	0	0	0	0	0	0	0	0	0	0	0	0	0	0	0	0	0	0	0	0	0	0	0	0
9c3d2642f86d356fe7b74cbac1157b4b	2	0	0	0	0	0	0	2	0	3	0	0	0	0	1	0	0	0	1	0	0	0	0	8	3	0	0	0	0	0	0	0	0	0	1	0	0	0	0	0	0	0	0	0	0	0	0	0	0
ea98ca3a94c59a587ade6de1e66d3a8c	0	0	0	0	20	4	16	0	0	0	0	0	0	0	2	4	0	0	1	0	0	0	0	0	1	0	0	0	0	0	2	0	0	0	0	0	0	0	0	0	0	0	0	0	0	0	0	0	0
b322eb599c771e634230abbf8c9d1b7b	0	0	0	0	1	0	0	0	0	0	0	0	0	0	0	0	0	0	1	5	0	3	6	1	7	0	0	3	5	0	8	0	0	0	0	0	0	0	0	0	0	0	0	0	0	0	0	0	0
ce578f93062f61f41e26124483ac11db	0	0	0	0	0	0	0	0	0	6	0	0	2	0	0	0	0	0	1	0	0	0	6	0	1	0	2	2	0	0	0	0	0	0	0	0	0	0	0	0	0	0	0	0	0	0	0	0	0
8bbbb5a87fc86dc78382dce5fe9a4bd4	0	0	0	0	17	0	0	0	0	0	0	0	0	0	0	0	0	0	1	0	6	4	0	0	0	0	0	0	0	0	0	0	0	0	0	0	0	0	0	0	0	0	0	0	0	0	0	0	0
73cc317f15e6859e54c20648bbed8361	1	0	0	0	0	0	3	0	0	0	2	0	0	0	0	0	0	0	1	0	0	2	1	0	5	0	2	0	9	0	2	6	0	0	0	0	0	0	0	0	0	0	0	0	0	0	0	0	0
967978863ff017a414493555c0704bf0	0	0	0	0	0	0	0	0	0	0	0	0	0	0	0	0	0	1	1	0	2	0	0	0	0	0	0	0	0	0	0	0	0	0	0	0	0	0	0	0	0	0	0	0	0	0	0	0	1
471bdb6043bb2d3d12275e83a9fcd9c7	3	0	0	0	0	0	0	4	0	0	0	0	4	0	0	0	0	0	1	0	0	0	4	6	2	0	0	0	2	0	0	0	0	0	0	0	0	0	0	0	0	0	0	0	0	0	0	0	0
4aa9a41076e3bee7c4ed642515803b4f	0	0	0	0	0	0	0	0	0	0	0	0	0	0	0	0	0	0	1	0	0	0	0	0	0	0	0	0	3	0	0	0	0	0	0	0	0	0	0	0	0	0	0	0	0	2	0	1	0
c28a7d10c41a862771913dc94ab56041	0	0	0	0	0	0	0	0	0	0	0	0	0	0	0	0	0	0	1	0	1	0	0	9	0	0	0	0	0	0	0	0	0	0	0	0	0	0	0	0	0	0	0	0	0	0	0	0	0
e827bd74779c0ada12f2478d5465744a	0	0	0	0	0	0	0	0	0	0	0	1	0	0	0	0	0	0	1	0	0	0	0	0	2	0	0	0	0	0	0	0	2	0	0	0	0	0	0	0	2	2	0	0	0	0	0	0	0
d9d4d261adc2f3d2910cc092efc43c7b	0	0	0	0	0	0	0	0	0	0	0	0	0	2	0	0	0	0	1	0	0	0	0	0	3	0	0	0	1	0	0	0	0	0	0	0	0	0	0	0	0	0	0	0	0	0	0	0	0
ec1afc9fef0943062bebd0fc9efda349	1	0	0	0	0	0	0	2	0	3	0	0	0	0	4	0	0	0	1	0	0	0	0	4	2	0	2	0	0	0	0	0	0	0	0	0	0	0	0	0	0	0	0	0	0	0	0	0	0
10953aebebd95b19ae4ec1e75978a7a5	3	0	4	0	0	0	0	0	0	0	0	0	0	6	0	0	0	0	1	0	0	0	3	1	0	3	0	0	0	0	0	0	0	0	0	0	0	0	0	0	0	0	0	0	0	0	0	0	0
3bf44aad5340b713b05f4c84d30e8c3b	0	0	0	0	0	0	0	0	0	0	0	0	0	0	0	0	0	0	1	0	0	0	2	3	2	0	0	2	7	0	0	0	0	0	0	0	0	0	0	0	0	0	0	0	0	0	0	0	0
c131d7ef90df15846fbd32e3de2080a1	0	0	0	0	0	0	0	0	0	0	0	0	0	0	0	0	0	0	1	0	0	0	0	7	0	0	0	5	0	0	0	0	0	0	0	0	0	0	0	0	0	0	0	0	0	0	0	0	0
16998660e11b2245afdfd11c81885fdd	0	0	0	0	14	4	0	0	0	0	3	0	0	0	2	0	0	0	1	0	0	0	0	0	2	0	0	0	0	4	0	0	0	0	0	0	0	0	0	0	0	0	0	0	0	0	0	0	0
3f456508527b8419f142f1af5cd6f194	7	0	11	0	5	10	0	0	0	0	0	0	0	0	0	0	0	0	1	0	0	0	0	0	0	0	0	1	0	5	0	0	0	0	0	0	0	0	0	0	0	0	0	0	0	0	0	0	0
07edeac871afc2fa0c384b0b0fa6322e	0	0	0	0	0	0	0	0	0	0	0	0	0	0	0	0	0	0	1	0	0	0	0	0	0	0	0	0	0	0	0	0	0	0	0	0	0	0	0	0	0	0	0	0	0	0	0	0	0
d9e7844b8eef98be0751df9413d50b24	0	0	0	0	2	0	0	0	0	0	0	0	0	0	0	0	0	0	1	0	0	0	0	0	0	0	0	2	0	0	0	0	0	0	0	0	0	0	0	0	0	0	0	0	0	0	0	0	0
7044468322973ab9168f0245521734c1	0	0	0	0	0	0	0	0	0	0	0	0	0	0	0	0	0	0	1	0	0	1	0	0	0	0	0	0	1	0	0	0	0	0	0	0	0	0	0	0	0	0	0	0	0	0	0	0	0
5a6f5a94fbd75733af8c6793f78fdd2c	0	0	0	0	0	0	2	0	13	4	0	2	0	0	0	7	0	0	1	2	0	0	0	0	3	0	0	0	0	7	1	0	0	0	0	0	0	0	0	0	0	0	0	0	0	0	0	0	0
cc7064e12e92da4e6099843f809d9a4b	0	0	0	0	0	0	0	0	0	0	0	0	0	0	0	0	0	0	1	0	0	0	0	1	1	0	0	0	0	0	0	0	0	0	0	0	0	0	0	0	0	0	0	0	0	0	0	0	0
b9b38ea87a700b95466958459ca44d72	0	0	0	0	0	9	0	0	0	0	0	0	0	0	0	0	0	0	1	0	11	0	0	0	0	0	0	0	0	0	0	0	0	0	0	0	0	0	0	0	0	0	0	0	0	0	0	0	0
2eb6587fbd280887bc77d29e57d46f50	6	0	3	0	3	5	7	0	4	0	2	0	0	0	0	2	0	0	1	2	6	10	14	15	6	0	11	27	15	6	9	8	11	0	0	0	0	0	0	0	0	0	0	0	0	0	0	0	0
ad73b6680efcf6997f366518ff30ca19	0	0	0	0	7	27	14	0	0	0	0	0	0	0	0	0	0	5	1	0	8	31	0	0	0	0	0	3	0	0	1	0	0	0	0	0	0	0	0	0	0	0	0	0	0	0	0	0	0
eea82ba5bef83af60422b0b9ca0c2b57	0	0	0	0	0	0	0	0	1	0	0	0	0	0	0	0	0	0	1	0	0	0	0	3	2	0	0	0	1	0	0	0	0	0	0	0	0	0	0	0	0	0	0	1	0	0	0	0	0
8115e59b46529048c26f095e28e5e836	0	0	0	0	0	0	0	0	0	0	0	0	0	0	0	0	0	0	1	0	0	0	0	0	0	0	0	2	0	0	1	0	0	0	0	0	0	0	0	1	0	0	0	0	0	0	0	0	0
f3cab4f8838379109112cb204d1e9aa5	0	0	0	0	0	5	5	0	0	0	0	0	0	0	0	0	0	0	1	6	0	8	2	0	0	0	0	1	0	0	0	0	0	0	0	0	0	0	0	0	0	0	0	0	0	0	0	0	0
bbf0f37752c023e6dfcf010a50657ba1	0	0	0	0	0	0	0	0	15	0	0	3	7	0	0	0	0	0	1	0	0	0	0	0	0	0	0	0	0	0	0	0	0	0	0	0	0	0	0	0	0	0	0	0	0	2	0	0	0
dc47056fcd88ceb7499f999d9bd60289	0	0	0	0	0	0	0	0	0	0	0	0	0	0	0	0	0	0	1	0	0	0	0	0	0	0	0	0	3	0	0	0	0	0	0	0	0	0	0	0	0	0	0	0	0	0	0	0	0
187b97b5cb0b8eebf1dc2519bf8293d2	1	0	0	0	0	0	0	1	0	0	0	0	0	0	0	0	0	0	1	0	0	0	2	3	0	0	0	0	0	0	0	0	0	0	0	0	0	0	0	0	0	0	0	0	0	0	0	0	0
d2907386a2f131a4d5e4a6ce5c2090c2	0	0	0	0	0	0	0	0	1	0	0	0	0	0	0	0	0	0	1	0	1	0	0	0	4	0	0	0	0	0	0	0	0	0	0	0	0	0	0	0	0	0	0	0	0	0	0	0	0
fc5e054b30f68c8b2531c985c7470c7a	2	0	0	0	2	0	0	0	0	6	0	0	0	2	0	2	0	0	1	0	0	0	1	1	0	0	0	2	3	0	0	0	0	0	0	0	0	0	0	0	0	0	0	0	0	0	0	0	0
4176c35d7fe55f1d7cdd8f95a4d32033	0	0	0	0	0	14	0	0	0	0	0	0	0	0	0	0	0	0	1	0	0	0	0	0	0	0	0	0	0	0	0	0	0	0	0	0	0	0	0	0	0	0	0	0	0	0	0	0	0
01b0dc35e81099a688e5a98ae11e33aa	0	0	0	0	12	0	0	0	0	0	0	0	2	0	0	0	0	0	1	0	3	0	0	0	0	0	0	0	0	0	0	0	0	0	0	0	0	0	0	0	0	0	0	0	0	0	0	0	0
82a36aeade78c54cef0b34e91c23962f	0	0	0	0	4	16	0	0	0	0	0	0	0	0	0	0	0	0	1	0	0	0	4	0	0	0	0	0	0	0	0	0	0	0	0	0	0	0	0	0	0	0	0	0	0	0	0	0	0
9acf55ba16ca10401d1cffdd7af215ba	95	3	76	0	15	0	0	53	10	112	0	42	31	38	23	16	0	0	1	0	0	0	14	16	11	5	6	6	22	5	0	0	0	0	0	0	0	2	0	0	2	1	1	8	0	0	2	0	0
d40c0e6821d6766fced88f2bbd8b4015	0	0	0	0	0	0	0	0	0	0	0	0	5	0	0	0	0	0	1	0	0	0	9	2	1	0	0	0	0	0	0	0	0	0	2	0	0	0	0	0	0	0	0	0	0	0	0	1	0
f57b27feeeefd994fef25bb7c2815ef6	49	6	15	0	2	0	0	17	15	17	2	4	4	8	3	0	0	0	1	0	0	0	0	0	2	0	0	0	1	0	0	0	0	0	0	0	0	0	0	0	2	0	0	0	0	2	0	0	0
f9efa7af53e91b9d5e13c39c61ae4f5e	0	0	2	0	14	0	0	0	0	0	0	0	0	0	0	0	0	0	1	0	20	0	0	0	0	0	0	0	4	0	0	0	0	0	0	0	0	0	0	0	0	0	0	0	0	0	0	0	0
837acb3795add73675df6dc6c933bdb1	0	0	0	0	0	4	10	0	0	0	0	0	0	0	0	0	0	0	1	0	0	0	0	0	0	0	0	0	0	0	0	0	0	0	0	0	0	0	0	6	7	1	0	0	0	0	0	0	0
be811db18159e436842babe805b63f3a	0	0	0	0	12	13	0	0	0	0	0	0	0	0	0	0	0	0	1	0	0	0	0	2	0	0	0	0	0	0	0	0	0	0	0	0	0	0	0	0	0	0	0	0	0	0	0	0	0
1ae746adfc7fd47d226026704f0c77e7	0	0	0	0	23	0	0	0	0	0	0	0	0	0	3	0	0	0	1	0	0	0	0	0	0	0	0	0	0	0	0	0	0	0	0	0	0	0	0	0	0	0	0	0	0	0	0	0	0
935400cfc700b61e4c4c9ef8ae435912	0	0	0	0	2	0	14	0	0	0	0	0	0	0	0	2	0	0	1	0	0	0	0	6	3	0	0	3	0	0	22	12	0	0	0	0	0	0	0	0	0	0	0	0	0	0	0	0	0
3ad0c2e9167eafff4539320fc95ea290	0	2	0	0	0	0	0	0	0	0	0	0	0	0	0	0	0	0	1	0	0	0	1	0	1	0	0	0	0	0	0	0	0	0	0	0	0	0	0	3	0	5	0	1	0	5	0	0	0
f10de4fcdc611d2a31f10fd640f9ee95	44	0	16	0	0	1	2	29	0	67	0	0	31	0	15	0	0	0	1	0	0	0	2	4	0	0	3	4	0	0	0	0	0	0	0	0	0	3	0	0	0	0	0	0	0	0	0	1	0
31076fba18e45b330a4eada3249f879a	11	0	7	0	3	0	0	5	0	12	0	0	0	2	0	0	0	0	1	0	0	0	0	3	0	0	0	0	2	0	0	0	0	0	0	0	0	0	0	0	0	0	0	0	0	0	0	0	0
30e0f102c247b3456d0d498e8bd089c9	0	0	0	0	1	0	0	0	0	0	0	0	0	1	0	0	0	0	1	0	0	0	0	0	0	0	0	0	0	0	0	0	0	0	0	0	0	0	0	0	0	0	0	0	0	0	0	0	0
e26a72184fe5b8abfcab22a25e953c77	5	0	0	0	3	5	0	0	5	0	2	0	0	0	0	2	0	0	1	0	0	9	6	0	0	0	0	6	2	0	7	1	2	0	1	0	0	0	0	0	0	0	0	0	0	0	0	0	0
71b9ad0facadafe962e115f04fd13d83	1	0	0	0	1	2	1	0	0	0	0	0	0	0	0	0	0	0	1	0	0	0	0	1	0	0	0	0	0	0	0	5	0	0	0	0	0	0	0	0	0	0	0	0	0	0	0	0	0
df7d8cfbf8f7b9e182893933f80c5461	0	0	0	0	0	0	0	1	0	0	0	0	0	0	0	0	0	0	1	0	0	0	7	7	0	0	0	0	0	0	0	0	0	0	0	0	0	0	0	0	0	0	0	0	0	0	0	0	0
38f5d40a86d7260c7b751674a6a2edd3	0	0	0	0	0	6	0	0	0	0	0	0	0	0	0	0	0	0	1	0	0	0	0	0	0	0	0	0	0	0	0	0	0	0	0	0	0	0	0	0	0	0	0	0	0	0	0	0	0
c54bf6e7491a937d518780b8b89678f6	3	0	1	0	12	28	6	4	0	0	0	2	0	4	0	0	0	0	1	0	7	0	6	9	0	0	0	4	12	10	0	0	0	0	0	0	0	0	0	0	0	0	0	0	0	0	0	0	0
be47b9944f9697bf73abe1299d417a18	0	0	0	0	0	0	0	2	0	0	0	0	0	0	0	0	0	0	1	0	0	0	1	0	1	0	0	0	0	0	0	0	0	0	0	0	0	0	0	0	0	0	0	0	0	0	0	0	0
53588da1e9565f526e02aae2f0ea0b42	15	0	8	0	5	0	0	3	3	12	4	5	1	6	2	0	0	0	1	0	0	0	1	6	3	0	0	3	6	2	0	0	0	0	0	0	0	0	0	0	0	3	0	2	0	0	0	0	0
885946a27ea0cdfdd677674842f20aa5	5	0	0	0	0	0	0	0	0	0	0	1	10	0	0	0	0	0	1	0	0	0	0	4	5	0	0	0	0	0	0	0	0	0	0	0	0	0	0	0	0	0	0	1	0	0	0	0	0
db3de207c2605cfbbec7f6d24937611f	0	0	0	0	0	0	0	1	0	0	0	0	0	0	0	0	0	0	1	0	0	0	0	0	0	0	0	0	3	0	0	0	0	0	0	0	2	0	0	0	0	0	0	0	0	6	0	1	0
7e5d8be5d752a4ef17dc640345a12d27	8	0	4	0	0	0	0	2	0	2	0	4	2	0	2	0	0	0	1	0	0	0	8	8	7	0	0	0	0	0	0	0	0	0	0	0	0	0	0	0	0	0	0	3	0	0	0	0	0
a93b86850c2ce81e2dd9a275283a759b	0	0	0	0	0	0	0	0	0	4	0	0	0	0	0	0	0	0	1	0	0	0	0	0	1	0	0	0	1	0	0	0	0	0	0	0	0	0	0	0	0	0	0	0	0	0	0	0	0
b1ac5103f6e13eb5dbe008a1da327066	5	0	2	0	0	0	0	0	0	0	0	0	0	0	0	0	0	0	1	0	0	0	4	0	0	0	0	0	0	0	0	0	0	0	0	0	0	0	0	0	0	0	0	0	0	0	0	0	0
7ba3821a5b7dfaaabd5716e6f7538a38	0	0	0	0	1	0	4	0	2	0	1	0	1	0	0	0	0	0	1	5	0	0	1	3	0	0	0	0	0	7	0	0	1	0	0	0	0	0	0	0	0	0	0	0	0	0	0	0	0
f136cad39ad25a69560c6e9558bb79c4	0	0	0	0	0	0	0	0	0	0	0	0	0	0	0	0	0	0	1	0	0	0	0	3	2	0	0	0	9	1	2	0	0	0	0	0	0	0	0	0	0	0	0	0	0	0	0	0	0
1ff0dea4b14df8c815e9d1b1a928bcb8	0	0	3	0	0	2	0	0	0	0	0	0	0	5	0	0	0	0	1	0	0	0	12	9	0	0	0	0	14	9	0	0	0	0	3	0	0	0	0	0	0	0	0	0	0	0	0	0	0
ea249e76b0232c66bde92d5f8b197b62	154	3	30	0	21	8	120	68	21	37	11	42	61	28	23	22	0	0	0	0	0	3	0	9	0	2	2	14	37	7	0	2	1	0	3	0	0	3	0	0	0	9	0	0	0	0	0	0	0
4ea3d21a909b9a67cd62555a9302063c	0	0	0	0	13	26	103	0	0	7	5	2	3	14	0	8	0	0	0	11	0	0	0	0	2	3	3	7	3	17	29	10	7	0	0	0	0	0	0	0	0	0	0	0	0	0	0	0	0
d309456a60cf4d6299632d89b2152d4d	0	0	0	0	4	3	82	0	0	12	0	13	5	0	1	25	0	0	0	0	10	19	0	0	2	0	5	1	0	2	2	0	0	0	0	0	0	0	0	0	0	0	0	0	0	0	0	0	0
939b070f4d24539c18bc77b6e09bb069	109	0	43	0	0	10	75	46	18	51	0	18	43	22	30	12	0	0	0	0	0	0	0	6	20	0	0	0	34	4	0	0	1	0	0	0	0	0	0	7	0	0	0	0	0	0	0	0	0
2ab374139f528db93df53c88afb3f334	0	0	7	0	18	23	74	20	28	19	4	3	0	3	6	16	0	0	0	2	4	11	5	0	6	0	0	6	6	17	0	0	2	0	0	0	0	0	0	0	0	0	0	0	0	0	0	0	0
8f1a8e1ea2a1f5b1696ee6b9a3f1b5d6	0	0	0	0	13	15	70	4	10	0	0	0	0	0	0	21	0	0	0	11	2	4	0	0	0	1	3	2	9	0	17	0	5	0	0	0	0	2	0	0	0	0	0	0	0	0	0	0	0
899a1a6c779cb2f1af167e0c1e211312	0	0	0	0	3	13	70	0	4	0	0	3	0	0	2	12	0	0	0	0	0	0	0	0	0	0	0	0	3	0	0	0	0	0	0	0	0	0	0	0	0	0	0	0	0	0	0	0	0
3337efc7f7f171c0224d323750f645a5	8	0	0	0	8	42	68	30	0	0	0	0	4	1	5	6	0	0	0	0	0	32	1	0	0	0	0	0	17	0	0	0	0	0	1	0	0	0	0	0	0	0	0	0	0	0	0	0	0
a9401ba19bddd9e15fbc6d4d4e8b2d81	0	0	0	0	13	23	63	0	0	3	0	4	0	0	1	14	0	0	0	15	0	0	5	0	2	0	0	0	8	0	15	0	0	0	0	0	0	2	0	0	0	0	0	0	0	0	0	0	0
8a10af3bd6ff78166deb82fa03ed8b03	36	0	7	0	3	19	62	3	28	8	0	11	0	0	3	0	0	0	0	0	0	0	1	0	0	0	7	5	1	0	0	0	0	0	0	0	0	0	0	0	0	0	0	0	0	0	0	0	0
7f72efcbf8073a38a3093c6698df8079	9	0	2	0	5	11	59	7	5	0	6	8	4	7	7	12	0	0	0	0	0	0	0	0	0	0	0	1	0	0	0	0	0	0	0	0	0	2	0	0	0	0	0	0	0	0	0	0	0
25e9dc41e1d4438d5152483b2af5fb9f	39	4	0	0	32	28	59	0	25	3	10	7	5	7	3	17	0	0	0	0	0	2	2	4	4	0	4	8	0	11	0	0	2	0	0	0	0	0	0	0	0	0	0	0	0	0	0	0	0
dd71309cc8f58a406ed5d1ca70110220	0	0	0	0	4	0	59	0	0	4	0	0	0	0	4	9	0	0	0	1	0	0	0	0	1	0	2	0	0	0	0	13	0	0	0	0	0	0	0	0	0	0	0	0	0	0	0	0	0
8261ab48a0c36143afa7b06de0dbba09	0	0	0	0	9	10	58	11	5	19	0	0	2	0	0	0	0	0	0	0	0	0	0	6	2	0	0	0	0	0	0	0	0	0	2	0	0	0	0	0	0	0	0	0	0	0	0	0	0
003f7d3918c08d6cb0c58ed4f9cacb77	13	0	0	0	0	0	53	0	0	11	5	0	2	0	0	5	0	0	0	0	0	0	4	0	0	0	3	5	0	0	0	6	4	0	0	0	0	0	0	0	0	0	0	0	0	0	0	0	0
dee463aec5b5461c92f3cb624df07c8e	8	0	2	0	0	0	51	4	0	5	60	19	0	9	1	5	0	0	0	0	0	0	0	0	0	0	0	0	0	0	11	0	0	0	5	0	0	0	0	0	0	0	0	0	0	0	0	0	0
86bc507c557f52374670d4e96b73aaa2	0	0	0	0	0	0	51	0	0	6	5	0	2	0	4	0	0	0	0	0	0	0	0	2	9	0	3	0	0	1	4	0	0	0	2	0	0	0	0	0	0	0	0	0	0	0	0	0	0
7263f37439021bebf1387912747333ee	8	0	4	0	6	6	50	8	0	13	0	0	9	3	0	9	0	0	0	0	0	0	2	5	2	0	3	0	0	2	3	2	1	0	0	0	0	0	0	0	5	0	11	8	0	4	4	3	5
3818e78360e8f3d33c3426e35352c89b	4	0	0	0	0	18	47	5	27	4	8	5	0	11	4	10	0	0	0	38	7	4	0	4	4	0	10	14	7	58	50	35	19	0	0	0	0	0	0	0	0	0	0	0	0	0	0	0	0
a443a4a9bd1856f9a87122c525ae729a	24	0	4	0	0	0	46	0	6	0	0	0	0	0	6	5	0	0	0	0	6	0	0	0	0	0	0	1	0	4	0	0	0	0	0	0	0	0	0	0	0	0	0	0	0	0	0	0	0
bbbd29a806790dade9c991447f30508a	21	0	0	0	0	0	45	0	0	0	0	0	0	0	0	0	0	0	0	0	0	0	0	0	0	0	0	0	0	0	0	0	0	0	0	0	0	0	0	0	0	0	0	0	0	0	0	0	0
42d4b804ed3ad0cad42fa4f73d786215	0	0	0	0	4	0	44	0	5	0	0	0	0	0	0	4	0	0	0	0	0	0	0	0	0	0	0	0	0	0	0	0	0	0	0	0	0	0	0	0	0	0	0	0	0	0	0	0	0
bb84fa6377885e736f1d10e52f82c8bd	0	0	0	0	4	7	43	0	6	0	0	5	22	1	0	10	0	0	0	0	0	0	0	0	0	0	0	0	0	0	0	0	0	0	0	0	0	0	0	0	0	0	0	0	0	0	0	0	0
dd56f7568a3530337467658d2d9df63c	70	0	10	0	17	0	43	0	41	0	37	9	0	51	15	33	0	0	0	0	0	0	0	0	0	1	0	3	9	0	3	22	0	0	0	0	0	8	0	0	0	0	0	3	0	0	3	0	0
a7452971dc9bb9d68bb137036b2fe4a9	12	0	0	0	0	15	43	0	8	0	0	9	5	0	2	15	0	0	0	0	0	0	0	4	3	0	4	3	2	0	0	0	0	0	0	0	0	0	0	0	0	0	0	0	0	0	0	0	0
633d26b01cd377c094b4e9fdddae43ba	0	0	0	0	9	9	42	19	0	0	0	0	2	0	0	6	0	0	0	0	0	6	0	0	4	0	0	0	0	3	0	0	0	0	0	0	0	0	0	0	0	0	0	0	0	0	0	0	0
2bc1a603bd509a58aa70b364b224df72	10	0	0	0	9	2	42	0	3	6	0	2	0	0	0	0	0	0	0	0	0	0	0	0	0	0	0	0	2	0	0	0	2	0	0	0	0	0	0	0	0	0	0	0	0	0	0	0	0
0a05a98c5a639fe9f56eea70e28b82ed	24	2	8	0	125	6	38	34	6	0	4	22	14	14	45	8	0	0	0	0	0	0	4	0	0	0	0	19	0	21	0	0	0	0	1	2	6	2	0	1	0	0	0	0	2	1	3	0	3
ff966749ec1f434710fc45fe878a22f7	0	0	2	0	8	2	37	0	0	2	2	0	0	0	2	0	0	0	0	0	0	0	0	0	0	0	0	0	1	0	0	0	0	0	0	0	0	0	0	0	0	0	0	0	0	0	0	0	0
27e942e2c8a1a7bf2f58a6e41b73af34	0	1	0	0	14	41	33	7	1	6	0	1	5	0	0	0	0	1	0	0	1	20	0	0	0	0	0	3	19	0	0	0	0	0	0	0	0	0	0	0	0	0	0	0	0	0	0	0	0
93c4054a7c033f5f40757bb7fec60314	3	2	2	0	0	0	33	1	33	11	7	7	0	0	4	14	0	0	0	6	2	2	0	0	0	0	0	0	1	3	2	0	0	0	0	0	0	0	0	0	0	0	0	0	0	0	0	0	0
9542cb9589c5bd733c3046aff7e43024	20	0	0	0	0	6	31	3	9	22	7	7	0	13	6	9	0	0	0	0	0	0	0	0	0	0	3	0	0	0	0	0	4	0	0	0	0	0	0	0	2	3	0	0	0	2	8	0	0
2a1e7fd6d31130e194d60267b2dbc99a	26	0	0	0	20	0	30	13	26	10	12	20	14	7	12	25	0	0	0	0	0	0	3	3	2	0	0	0	0	3	2	0	0	0	0	0	0	0	2	8	5	6	3	0	4	0	4	3	9
e916979bb3ea015ca7a071af7a4f2d66	0	0	2	0	10	10	30	0	18	0	0	0	4	3	0	18	0	0	0	2	0	0	0	0	0	0	0	0	0	0	0	0	0	0	1	0	0	0	0	0	0	0	0	0	0	0	0	0	0
c065edef46c29aab1136da4f60aec75f	0	0	0	0	0	0	30	0	0	2	0	0	0	0	0	3	0	0	0	0	0	0	0	0	0	0	0	0	0	0	0	0	0	0	0	0	0	0	0	0	0	0	0	0	0	0	0	0	0
94a98496da90d7bfe9f6689ce8a847f6	30	0	0	0	2	0	30	8	29	17	7	5	3	0	0	0	0	0	0	0	0	0	1	0	0	0	0	0	3	0	0	4	7	0	0	0	0	0	0	0	0	0	4	0	0	0	3	0	0
0e3788a28db814e901eebb73c5b4ee52	19	0	0	0	3	7	30	0	10	10	5	0	0	3	6	12	0	0	0	0	0	0	0	3	11	0	3	0	4	0	0	0	2	0	0	0	0	2	0	0	0	0	0	0	0	0	0	0	0
813faabb2ecc0385b1c738b1186c5691	0	0	0	0	0	0	29	0	8	0	0	0	0	2	3	0	0	0	0	0	0	2	0	0	0	0	0	0	0	0	2	0	2	0	0	0	0	0	0	0	0	0	0	0	0	0	0	0	0
5c43497e1c4279132ce724a50b14f830	0	0	0	0	84	9	29	37	10	0	9	23	6	20	42	0	0	0	0	0	0	0	8	1	0	4	5	24	4	21	0	0	0	0	0	0	0	0	0	0	2	0	0	0	3	0	3	1	2
eddb677844eb65f09c27efae9aeffa26	0	0	0	0	26	10	29	0	0	0	0	0	0	0	0	2	0	14	0	134	0	38	0	5	0	0	0	0	0	9	10	0	0	0	3	0	0	0	0	0	0	0	0	0	0	0	0	0	0
0956a7243a67f95188ac0ae8545a5425	8	0	0	0	0	0	29	0	4	0	2	0	0	3	3	9	0	0	0	0	0	0	0	0	0	0	0	2	0	0	0	0	0	0	0	0	0	0	0	0	0	0	0	0	0	0	0	0	0
c1aedbe4093d8963d3b9d23cfd669e5c	2	0	0	0	2	9	28	1	4	0	0	0	0	0	0	0	0	0	0	0	0	0	0	0	0	0	0	0	0	0	0	0	0	0	0	0	0	0	0	0	0	0	0	0	0	0	0	0	0
cb079920a45118db073bd9b0d188d251	0	0	0	0	0	0	28	0	6	0	0	2	12	0	0	0	0	0	0	0	0	0	0	0	0	0	0	0	0	0	0	0	0	0	0	0	0	0	0	0	0	0	0	0	0	0	0	0	0
d6852cb64436a08a77b41236be6933ce	6	0	0	0	4	0	28	2	0	5	0	0	0	0	0	8	0	0	0	0	16	0	0	0	1	0	0	0	2	1	0	0	0	0	0	0	0	0	0	0	0	0	0	0	0	0	0	0	0
183b8072ba8b245716e22d33caf3245b	0	0	0	0	1	0	28	5	14	11	3	6	3	6	1	3	0	0	0	0	0	0	0	2	0	0	0	5	0	1	0	2	0	0	0	0	3	0	0	2	6	0	8	0	5	8	0	3	8
32182bf6b3ad9c920f6c0699333729da	26	0	0	0	80	0	27	19	3	0	0	40	15	5	47	0	0	0	0	0	0	0	4	0	2	2	0	0	1	14	0	0	0	0	0	0	0	0	0	0	0	0	0	15	1	0	0	0	0
c862828b35d0a68d49290158eea3e2d8	0	0	0	0	0	4	27	0	4	0	0	0	0	0	0	0	0	0	0	0	0	0	0	4	0	0	0	0	0	5	0	0	0	0	0	0	0	0	0	0	0	0	0	0	0	0	0	0	0
158a867eadce179db71033e01ac02334	0	2	0	0	0	2	27	0	0	11	0	0	0	0	13	18	0	0	0	0	0	0	0	0	0	0	2	0	0	0	0	0	2	0	0	0	0	4	0	4	0	0	0	0	0	0	0	0	0
bebee9e1a9f6d8297cf9db3bb71d2551	0	0	0	0	0	0	26	0	9	0	0	3	0	0	0	0	0	0	0	0	0	0	0	0	0	0	0	0	0	0	0	0	0	0	0	0	0	0	0	0	0	0	0	0	0	0	0	0	0
3b6cb6fc79848ee445db42b85f589dd3	0	0	0	0	0	4	26	0	16	2	7	0	0	0	0	5	0	0	0	0	0	0	0	0	0	0	0	0	0	0	0	0	0	0	0	0	0	0	0	0	0	0	0	0	0	0	0	0	0
f4838a4daf31e3af4d298f65265ffcc7	35	0	0	0	4	31	26	1	0	3	12	2	2	0	0	11	0	0	0	3	10	8	0	4	9	2	6	7	0	0	0	11	4	0	0	0	0	0	0	0	0	0	0	0	0	0	0	0	0
5c75b8237e7dc5a6a08b495855c1bbdd	0	0	0	0	4	0	26	0	8	5	0	3	3	5	0	0	0	0	0	0	0	0	1	0	1	0	6	3	5	8	17	0	9	0	0	0	0	0	0	0	0	0	0	0	0	0	0	0	0
e56088b21728d6650ca6a1139f861555	10	0	2	0	4	0	25	2	0	0	0	0	0	2	2	5	0	0	0	0	0	0	0	0	0	0	0	1	0	0	0	0	0	0	0	0	0	0	0	0	0	0	0	0	0	0	0	0	0
4585843589df70c01296da01558863c1	0	0	0	0	0	0	24	0	0	0	0	0	0	0	0	1	0	0	0	7	0	0	0	0	0	2	2	0	0	66	9	0	0	0	0	0	0	2	0	0	0	0	0	0	0	0	0	0	0
efecc01fb5cbab8323a0722cfddae7aa	15	3	1	0	198	0	24	9	5	6	9	19	12	17	7	0	0	0	0	0	0	0	0	0	0	0	0	33	0	0	0	0	0	0	0	2	0	0	2	10	4	0	0	13	0	8	0	0	7
e8671f88e8016f42e7043ba236f694f5	0	0	0	0	4	5	22	0	3	0	6	6	0	2	0	0	0	0	0	0	0	0	2	0	4	0	0	0	0	0	0	0	0	0	0	0	0	0	0	0	2	0	0	3	0	0	0	3	0
7298403345399cb01f489d593ec6d794	0	0	0	0	0	0	22	0	0	0	0	0	0	0	0	0	0	0	0	0	0	0	0	0	0	0	0	0	2	0	0	0	0	0	0	0	0	0	0	0	0	0	0	0	0	0	0	0	0
749875830a6c25795872e94dfec15949	7	0	8	0	2	0	22	0	0	1	0	0	0	2	0	11	0	0	0	0	0	0	0	4	4	0	2	0	0	0	0	2	0	0	0	0	0	0	0	0	0	0	0	0	0	0	0	0	0
b888f3b5780d9be22fa4edad784d129a	7	0	0	0	0	0	21	3	0	0	9	16	0	4	6	0	0	0	0	3	0	0	0	0	0	0	0	0	0	0	10	0	0	0	7	0	5	0	0	0	0	4	0	0	0	0	0	2	0
2552142caa2a4dc1be0bcdb145c72a3b	1	0	0	0	0	1	21	0	0	0	0	2	2	0	0	0	0	0	0	0	0	0	0	0	0	0	0	5	0	0	0	1	0	0	0	0	0	0	0	0	0	0	0	0	0	0	0	0	0
395e3ca4923ca633d6e81236aea96038	1	0	0	0	9	0	21	0	0	0	0	0	0	0	0	0	0	0	0	0	0	0	0	0	0	0	0	0	0	1	0	0	0	0	0	0	0	0	0	0	0	0	0	0	0	0	0	0	0
46caff0b0f3e4843c34b57d7ebe8333e	0	0	0	0	0	0	21	0	3	0	0	0	0	0	0	0	0	0	0	0	0	0	0	0	0	0	0	0	0	0	0	0	0	0	0	0	0	0	0	0	0	0	0	0	0	0	0	0	0
bd3be57852007fc82088fed1ff4c75d8	0	0	0	0	9	0	21	0	0	0	0	0	0	10	3	1	0	0	0	0	0	0	0	0	0	2	0	0	2	0	0	0	0	0	0	0	0	0	0	0	0	0	0	0	0	0	0	0	0
862e17f64c0da74b2f8fbab691a40fef	67	1	0	0	11	0	21	8	8	11	19	7	4	7	9	5	0	0	0	0	2	1	8	16	6	1	19	4	9	1	1	25	7	0	0	0	0	0	0	0	0	0	0	2	0	0	0	0	0
273136e05e58db7bc4a4e48b9b29140f	0	0	0	0	0	0	21	0	0	0	0	0	0	0	0	0	0	0	0	0	0	0	0	0	0	0	0	0	0	0	0	0	0	0	0	0	0	0	0	0	0	0	0	0	0	0	0	0	0
3a88bcebf6f0cab0129eb24486edbcd2	0	0	0	0	3	0	20	0	0	0	0	0	0	0	0	0	0	0	0	0	0	0	0	0	0	0	0	0	1	0	0	0	0	0	0	0	0	0	0	0	0	0	0	0	0	0	0	0	0
b3df5985a5653f6227b383ed84554b4e	16	0	2	0	0	0	20	4	0	0	4	8	0	3	0	7	0	0	0	0	0	0	0	0	0	0	0	8	0	0	0	0	0	0	0	0	0	0	0	0	0	0	0	0	0	0	0	0	0
9015b4162a8aac0b7d2399c796fc0bc4	0	0	0	0	0	0	20	0	0	0	12	0	0	0	0	6	0	0	0	0	0	0	0	0	0	0	0	0	0	0	0	0	0	0	0	0	0	0	0	0	0	0	0	0	0	0	0	0	0
ae45084de2c80dece54197eecc9d08a4	12	0	8	0	3	0	20	7	15	7	4	9	0	0	5	6	0	0	0	0	0	0	0	3	2	0	0	0	0	0	2	0	2	0	0	0	3	0	0	3	0	0	0	9	0	9	0	0	0
081996dc85b4b90b014798bc39d8df71	0	0	1	0	0	17	20	0	1	4	0	0	0	0	0	5	0	0	0	0	0	0	0	0	0	0	0	0	1	0	0	0	0	0	0	0	0	0	0	0	0	0	0	0	0	0	0	0	0
2881ac70979dc926a6f28c3700d1b8c6	0	0	0	0	70	34	20	0	0	2	0	0	0	0	0	2	0	9	0	6	4	5	0	7	0	0	0	0	16	17	33	0	0	0	2	0	0	2	0	0	0	2	0	0	0	0	0	0	0
ef2dabdd569f8e6b7a36ca4aad4672e0	16	0	0	0	0	0	20	0	0	0	0	0	0	0	0	0	0	0	0	0	0	0	0	0	0	0	0	0	0	0	0	0	0	0	0	0	0	0	0	0	0	0	0	0	0	0	0	0	0
dcac489a6fa9723fe93b590456daa208	0	0	3	0	4	0	20	0	0	0	0	3	2	0	0	4	0	0	0	0	0	0	0	1	0	0	0	0	0	0	0	0	0	0	0	0	0	0	0	0	0	0	0	0	0	0	0	0	0
006f6ee90cca19a9f8821878c387198b	0	0	0	0	32	14	20	0	0	0	0	4	0	3	0	0	0	0	0	5	0	3	4	5	0	0	0	0	14	13	8	0	0	0	0	0	0	0	0	0	0	0	0	0	0	0	0	0	0
d470ae91f4c3b51640d513824014592e	14	0	2	0	6	0	20	0	0	11	0	0	2	0	6	4	0	0	0	0	3	0	3	8	6	0	3	0	6	0	0	2	0	0	0	0	0	0	0	0	0	0	0	0	0	0	0	0	0
0dfbf6f2782df7dd23780a45dbfdad57	0	0	0	0	0	0	20	0	0	0	0	0	0	0	0	0	0	0	0	0	0	0	0	0	0	0	0	0	0	0	13	0	0	0	10	0	0	0	0	0	0	0	0	0	0	0	0	0	0
cde2a51311968a4fa29fa9a59fcc64ab	0	0	0	0	3	0	19	0	2	1	0	0	0	0	0	0	0	0	0	0	0	0	0	0	0	0	0	0	0	2	0	0	0	0	0	0	0	0	0	0	0	0	0	0	0	0	0	0	0
102931ef1f0d72f372e3307f4e75c91f	0	0	0	0	4	4	19	0	2	0	0	0	0	0	0	0	0	6	0	24	6	0	0	0	0	0	0	0	0	17	13	0	0	0	0	0	0	0	0	0	0	0	0	0	0	0	0	0	0
1467f5e28a79afdff8246ee19dea7492	0	0	0	0	0	2	19	0	0	0	0	0	0	0	0	0	0	0	0	0	0	0	0	0	0	0	0	0	0	0	0	0	0	0	0	0	0	0	0	0	0	0	0	0	0	0	0	0	0
1c249620168def96bfbe7f53f8fba465	0	0	0	0	0	2	19	0	0	0	0	0	2	0	0	0	0	0	0	0	0	0	0	0	0	0	0	0	0	0	0	0	0	0	0	0	0	0	0	0	0	0	0	0	0	0	0	0	0
bed8df2c7148744eaf05831af041d861	0	0	0	0	4	6	19	0	5	3	0	0	0	0	0	0	0	0	0	9	0	0	0	0	0	0	0	0	0	27	8	0	0	0	0	0	0	0	0	0	0	0	0	0	0	0	0	0	0
6e434653999825ec1c534ef3fdf6c241	0	0	0	0	4	11	19	0	0	0	0	2	2	2	2	8	0	0	0	5	0	0	0	0	0	0	0	0	3	79	13	2	0	0	0	0	0	0	0	0	0	0	0	0	0	0	0	0	0
1f3e25fde57a5a6f2ca945d1700d151e	7	0	0	0	0	0	19	4	0	5	4	0	7	0	3	4	0	0	0	0	0	0	0	0	0	0	0	0	0	0	2	0	1	0	0	0	0	0	0	0	0	0	0	0	0	2	0	0	3
573b0fb2cbae6b64b98779eae83bf218	0	0	0	0	0	0	18	2	0	2	0	0	0	0	0	0	0	0	0	3	0	0	0	0	0	0	0	0	0	4	0	0	0	0	0	0	0	0	0	0	0	0	0	0	0	0	0	0	0
9c644b4572f4a75761da3c68fd884e31	0	0	0	0	1	4	18	0	3	0	0	0	0	0	0	0	0	0	0	18	3	6	2	0	0	0	0	0	0	14	8	0	0	0	0	0	0	0	0	0	0	0	0	0	0	0	0	0	0
ba57e3bc15bfe59c4d00788ae2b760f9	0	0	0	0	0	0	18	0	0	6	0	1	0	0	0	5	0	0	0	0	0	0	0	0	0	0	0	0	0	0	0	0	0	0	0	0	0	0	0	0	0	0	0	0	0	0	0	0	0
dd79de387666d84e11d91b77e7326193	2	0	0	0	5	0	18	0	0	0	0	0	0	0	2	3	0	0	0	0	0	0	0	0	0	0	0	0	0	0	0	0	0	0	0	0	0	0	0	0	0	0	0	0	0	0	0	0	0
510e118c6ce6ac7241482c5487990805	0	0	0	0	0	4	18	0	2	2	0	0	0	2	2	9	0	0	0	0	0	0	0	0	0	0	0	0	0	0	0	0	0	0	0	0	0	0	0	0	0	0	0	0	0	0	0	0	0
2eee9e3018cf4a6293d29c72b7d2be90	0	0	0	0	88	0	17	0	0	0	3	0	0	0	0	0	0	0	0	0	0	0	0	0	0	0	2	0	1	0	0	0	0	0	0	0	0	0	0	11	0	0	0	0	0	0	0	2	8
9579f996a6f290ff0fc4c1767d4a22e7	0	0	0	0	0	0	17	0	2	0	0	0	0	0	1	2	0	0	0	0	0	0	0	0	0	0	0	0	0	0	0	0	0	0	0	0	0	0	0	0	0	0	0	0	0	0	0	0	0
b709d3562a294c0c053071061e6caf99	16	0	0	0	5	0	17	0	7	5	0	0	0	0	1	6	0	0	0	0	0	0	0	3	2	0	0	0	0	0	0	0	0	0	0	0	0	0	0	0	0	0	0	0	0	0	0	0	0
5e17e99b551d85347ca9e2167d9be8c6	0	0	0	0	4	7	17	0	0	0	0	0	0	0	0	0	0	0	0	0	0	0	0	0	0	0	0	0	0	0	0	0	0	0	0	0	0	0	0	0	0	0	0	0	0	0	0	0	0
55ea1857ce4637e0bcefff28a6c0a417	0	0	0	3	0	14	17	0	2	0	0	0	0	0	0	1	0	5	0	55	0	26	0	0	0	0	0	0	0	11	10	0	0	0	0	0	0	0	0	0	0	0	0	0	0	0	0	0	0
30b201e9cd9e5a6d6ae43cae46394067	0	0	0	0	0	2	17	0	0	0	4	0	0	0	0	3	0	0	0	0	0	0	0	0	0	0	2	0	0	0	0	4	3	0	0	0	0	0	0	0	0	0	0	0	0	0	0	0	0
a3aa79155aedabed715f5c05f29c8bc9	5	0	0	0	0	0	17	10	2	2	3	9	6	0	0	4	0	0	0	0	0	0	0	0	0	0	0	0	0	0	0	0	0	0	0	0	0	0	0	7	0	0	0	0	0	0	0	0	0
c932ba23c3c2213c34077839f1826892	0	0	0	0	0	8	17	0	0	0	0	0	0	0	0	0	0	0	0	0	0	0	0	0	0	0	0	0	0	1	0	0	0	0	0	0	0	0	0	0	0	0	0	0	0	0	0	0	0
6065b4edf7c8c40f11203484a4dcc25c	6	0	0	0	13	0	16	10	6	15	0	22	9	2	3	18	0	2	0	0	1	0	0	46	7	0	0	0	12	12	0	0	2	0	0	0	0	0	0	0	0	0	0	0	0	0	0	3	0
9c180c9f9863232763e3bd318f63c85c	0	0	0	0	0	0	16	0	0	0	0	0	0	0	0	0	0	0	0	0	0	0	0	0	0	0	0	1	0	0	0	0	0	0	0	0	0	0	0	0	0	0	0	0	0	0	0	0	0
5981d5905f7a9f241c654dc2695222e5	0	0	0	0	0	0	16	0	0	0	0	0	0	0	0	0	0	0	0	0	0	0	0	0	0	0	0	0	0	17	3	0	0	0	0	0	0	0	0	0	0	0	0	0	0	0	0	0	0
d8331e5db85ea07355b4fe138c187b99	0	0	0	0	0	0	16	0	4	0	0	0	0	0	0	3	0	0	0	0	0	0	0	0	0	0	0	0	0	2	15	0	0	0	0	0	0	0	0	0	0	0	0	0	0	0	0	0	0
ba3a7ea51e6a763bad899d2ca10662f0	0	0	0	0	4	0	16	0	0	0	0	0	0	0	0	0	0	0	0	0	0	0	0	0	0	0	0	0	0	0	0	0	0	0	0	0	0	0	0	0	0	0	0	0	0	0	0	0	0
6aa4c19c18fc63136dfe0765fd71a6aa	3	0	0	0	10	0	16	0	0	0	1	0	0	1	0	3	0	0	0	0	0	0	0	0	0	0	0	0	0	0	0	0	0	0	0	0	0	0	0	0	0	0	0	0	0	0	0	0	0
176eeea234656a3653a0c3a7fe5d6519	19	1	0	0	0	0	16	5	9	0	0	5	0	0	0	0	0	0	0	0	0	0	0	0	0	0	1	0	0	0	0	0	9	0	0	1	0	0	0	16	0	2	0	0	0	1	0	0	0
1f551c2ee50bc32d654cad566421aeec	0	0	0	0	44	1	16	0	2	5	0	0	0	4	0	3	0	0	0	0	0	0	0	4	0	2	0	0	0	0	0	0	0	0	0	0	0	0	0	0	0	0	0	0	0	0	0	0	0
88c7b628c24bf5389de033ba6ff89ff5	0	0	0	0	4	3	16	0	2	0	6	0	0	2	0	5	0	0	0	0	0	0	0	0	0	0	0	0	0	0	0	0	0	0	0	0	0	0	0	0	2	0	0	0	2	4	0	0	8
6604f1b53d5cd821ce3fb0258a2ecf42	0	0	0	0	0	6	16	0	15	5	0	0	0	0	0	4	0	0	0	1	0	0	0	0	1	0	0	4	0	0	3	0	0	0	0	0	0	0	0	0	0	0	0	0	0	0	0	0	0
8470c64d1a9f5095c74258e8c3684b08	3	0	1	0	6	6	15	5	0	14	3	1	7	0	0	10	0	0	0	0	0	0	0	5	0	0	0	0	2	0	3	0	0	0	0	0	0	0	0	0	0	0	2	0	0	0	0	0	1
b7cda1d725e1e1d1ee7cb97ae30521ca	0	0	0	0	0	0	15	0	0	0	5	0	0	0	0	4	0	0	0	0	0	0	0	0	0	0	0	1	1	0	0	0	0	0	0	0	0	0	0	0	0	0	0	0	0	0	0	0	0
52f1b8a9cade7137c2feae1cc9df803f	0	0	0	0	0	0	15	0	0	0	0	0	0	1	6	0	0	0	0	0	0	0	0	0	0	0	0	0	0	0	0	0	0	0	0	0	0	0	0	0	0	0	0	0	0	0	0	0	0
beaf5342b11643b486c16a76f9a1af76	0	0	0	0	0	0	15	4	13	16	2	0	0	0	0	0	0	0	0	0	0	0	0	0	0	0	0	0	0	0	0	0	0	0	0	0	0	0	0	0	0	0	0	0	0	0	0	0	0
c73495f2edd9436670d8217ef43622c5	0	0	0	0	0	7	15	2	0	0	0	0	0	0	0	0	0	0	0	0	0	3	0	0	3	0	3	0	3	0	0	0	0	0	0	0	0	0	0	0	0	0	0	0	0	0	0	0	0
fb4e775f58f47f6d40e5d60482359ed0	0	0	0	0	6	2	15	0	0	0	0	0	0	0	0	2	0	0	0	6	0	2	1	0	0	0	0	0	1	0	11	0	0	0	0	0	0	0	0	0	0	0	0	0	0	0	0	0	0
f9bbde4b484147125b3b4efc0a0415e2	9	0	0	0	1	2	15	0	3	0	5	4	0	0	0	4	0	0	0	0	0	0	0	0	4	0	4	0	0	0	0	6	0	0	0	0	0	0	0	0	0	0	0	0	0	0	0	0	0
32424eb2888c3695f7f6a8ca3f74a843	0	0	0	0	0	0	15	0	0	0	0	0	0	0	0	0	0	0	0	0	0	0	0	0	0	0	0	0	0	0	0	0	0	0	0	0	0	0	0	0	0	0	0	0	0	0	0	0	0
d8efc70ed1467d86df4378e48e7f2ade	0	0	0	0	2	0	14	2	0	2	17	4	0	0	0	0	0	0	0	0	0	0	0	1	0	0	0	3	1	0	0	5	0	0	0	0	0	0	0	0	0	0	0	0	0	0	0	0	0
10fe4bdc78bccb54be21950c5ff6a0f8	0	0	0	0	0	0	14	2	0	0	0	0	0	0	0	4	0	0	0	0	0	0	0	0	1	0	0	0	0	0	0	1	0	0	0	0	0	0	0	2	3	4	0	2	2	8	0	0	2
3319710fc36b12614d5f43a9ee6eed59	0	0	0	0	6	0	14	0	2	0	0	0	0	0	0	0	0	0	0	0	0	0	0	0	0	0	0	0	0	0	0	0	0	0	0	0	0	0	0	0	0	0	0	0	0	0	0	0	0
d825f9b9f6e440b700649b0beaece294	0	0	0	0	0	0	14	0	0	0	1	0	0	0	0	0	0	0	0	0	0	0	0	0	0	0	0	0	0	0	0	0	0	0	0	0	0	0	0	0	0	0	0	0	0	0	0	0	0
73effccac8d21fd3eb27600b5eef1e74	3	0	0	0	2	3	14	2	0	0	2	3	2	0	0	2	0	0	0	2	7	0	5	4	4	0	0	8	15	5	12	0	7	0	0	0	0	0	0	0	0	0	0	0	0	0	0	0	0
246043cef422bb7c5863aa9b93e36da1	0	0	0	0	2	0	14	0	0	0	0	0	0	0	0	0	0	0	0	0	0	0	0	0	0	0	0	0	0	0	0	1	0	0	0	0	0	0	0	0	0	0	0	0	0	0	0	0	0
c25aaa7c1c86aede58f15be894f90af9	4	0	0	0	0	0	14	0	0	0	0	0	0	8	0	7	0	0	0	0	0	0	0	0	0	0	0	0	0	0	0	0	0	0	0	0	0	0	0	0	0	0	0	0	0	0	0	0	0
ae7f45d1b19dc0ca9a067e550b961de3	6	0	0	0	0	4	14	2	0	7	11	0	0	2	0	4	0	0	0	0	0	0	0	0	3	0	0	0	0	0	0	2	0	0	0	0	0	0	0	0	0	0	0	0	0	0	0	0	0
97a0ce5cae73de1e2f2e3f0c9f0cc372	6	0	0	0	0	2	14	0	0	0	0	0	0	1	0	0	0	0	0	0	0	0	0	0	0	0	0	0	0	0	0	0	0	0	0	0	0	0	0	0	0	0	0	0	0	0	0	0	0
5befbd432f7fb2dd8bfc2b8dadcca73d	0	0	0	0	3	4	14	0	0	4	0	0	2	0	4	3	0	0	0	0	0	0	0	0	0	0	0	0	7	0	0	0	0	0	0	0	0	0	0	0	0	0	0	0	0	0	0	0	0
9832d151990bad1765a0d4d2bbcefd64	0	0	3	0	2	15	14	0	14	13	0	0	0	0	0	10	0	0	0	0	5	3	0	4	0	0	2	0	9	3	0	0	0	0	0	0	0	0	0	0	0	0	0	0	0	0	0	0	0
cf19b22b8cb948005d4942d76f78ece5	7	0	0	0	0	0	14	8	12	18	8	13	6	0	6	8	0	0	0	0	0	0	0	2	1	0	4	0	0	0	0	0	0	0	0	0	0	0	0	5	3	4	3	0	0	0	1	0	1
95d97afc69305213204669b890b6d72b	0	0	0	0	0	0	14	2	0	1	0	0	0	0	1	0	0	0	0	0	0	0	0	0	0	0	0	0	0	0	0	0	0	0	0	0	0	0	0	0	0	0	0	0	0	0	0	0	0
415b442ca2647d4fb05568397d4f812f	9	0	5	0	0	6	14	11	16	14	8	18	5	15	26	20	0	0	0	0	0	0	0	0	9	0	4	4	3	6	0	0	0	0	0	0	0	0	0	0	0	0	0	0	0	0	0	0	0
db8b0b00cbbab985d7c8bfd9efb02269	9	0	0	0	2	3	14	0	7	0	5	8	11	5	3	5	0	0	0	0	0	0	0	0	2	2	4	0	0	0	0	0	6	0	0	0	3	0	0	6	0	1	2	3	0	2	2	0	0
b642abcf0a4a631104abfb8042f16c8e	0	0	0	0	0	4	13	0	3	2	0	0	0	0	0	4	0	0	0	0	0	0	0	0	0	0	0	0	0	0	0	0	0	0	0	0	0	0	0	0	0	0	0	0	0	0	0	0	0
be35fb94e274ea0db9866e17ede76365	0	0	0	0	1	0	13	0	1	0	0	0	0	1	0	0	0	0	0	0	0	0	0	0	0	0	0	0	0	0	0	0	0	0	0	0	0	0	0	0	0	0	0	0	0	0	0	0	0
bd3d62b201bbf282ac144e77b43a55ce	14	0	5	0	0	3	13	0	5	0	0	0	2	0	0	0	0	0	0	0	4	0	0	0	8	1	0	0	9	0	0	0	0	0	0	0	0	3	0	0	0	0	0	0	0	0	0	0	0
e97d50f01e8f08a4b3d7929c68e8e35a	15	0	0	0	0	4	13	0	5	0	0	2	0	0	3	5	0	0	0	0	2	1	0	5	5	0	0	0	0	0	0	0	8	0	2	0	0	0	0	0	0	0	2	2	0	3	2	0	0
1a70db4e01276ead13bf05731dd3244f	0	0	0	0	1	0	13	0	2	0	0	0	0	0	0	4	0	0	0	0	0	0	0	0	0	0	0	0	0	0	0	0	0	0	0	0	0	0	0	0	0	0	0	0	0	0	0	0	0
e5959376460e7a520c34feb599a3028d	0	0	0	0	0	4	13	0	0	0	0	0	0	0	0	2	0	0	0	0	0	0	0	0	0	0	0	0	0	0	0	0	0	0	0	0	0	0	0	0	0	0	0	0	0	0	0	0	0
4b6d6a73fbaa118db01de3caf8928101	4	0	0	0	6	0	13	1	0	0	0	1	0	3	0	0	0	0	0	0	0	0	0	0	0	0	0	1	0	0	0	0	0	0	0	0	0	0	0	1	1	2	0	0	0	0	1	0	1
f722ff6eea269276e65d3937e4240891	0	0	0	0	7	0	13	0	6	0	0	0	3	0	0	16	0	0	0	0	0	6	0	0	5	0	0	0	0	2	0	0	0	0	0	0	0	0	0	0	0	0	0	0	0	0	0	0	0
d4129844197e540e99c752ede659ab61	0	0	0	3	0	0	13	0	0	0	0	0	0	0	0	0	0	0	0	0	10	9	0	0	0	0	0	0	0	0	12	0	0	0	0	0	0	0	0	0	0	0	0	0	0	0	0	0	0
9cd9c11e6afd4ea81f9dd062bc546cb0	0	0	0	0	12	0	13	3	0	30	0	5	22	5	0	16	0	0	0	0	2	0	6	52	17	0	0	2	4	1	0	0	0	0	2	0	2	0	0	0	0	0	0	5	0	0	0	0	0
da83396389a55e5b1a0db40c44acacdb	0	0	0	3	1	16	13	0	0	13	0	0	0	0	3	5	0	0	0	2	0	0	0	1	0	0	0	0	0	9	0	0	0	0	0	0	0	0	2	0	0	0	0	0	0	0	0	0	0
e563ba03b2c89e01ecb7fe4b85fea6f7	0	0	0	0	11	0	13	0	0	0	0	0	0	0	0	5	0	0	0	0	0	0	0	0	0	0	0	0	0	0	0	0	0	0	0	0	0	0	0	0	0	0	0	0	0	0	0	0	0
86de9722f6fd912446a2f2409cfd18a8	0	0	0	0	0	2	13	4	12	10	0	0	0	3	4	0	0	0	0	0	0	1	0	0	0	0	0	3	0	0	0	0	2	0	0	0	0	0	0	0	0	0	5	0	4	15	4	4	0
ba13dafcde9f1d5142f28710b5ca81b5	0	0	0	0	1	2	13	0	2	0	0	1	0	0	0	2	0	0	0	0	0	0	0	0	0	0	0	2	1	0	0	0	0	0	0	0	0	0	0	0	0	0	0	0	0	0	0	0	0
e5d7f1ddc89277f97decee14414f0732	0	0	0	0	0	4	13	0	0	0	0	0	0	0	0	0	0	0	0	0	0	0	0	0	0	0	0	0	0	0	0	0	0	0	0	0	0	0	0	0	0	0	0	0	2	0	0	0	0
54799fa07248f1b68403e8bd6019e234	0	0	0	0	0	0	13	0	0	0	0	0	0	0	1	0	0	0	0	0	0	0	0	0	0	0	0	0	0	0	0	0	0	0	0	0	0	0	0	0	0	0	0	0	0	0	0	0	0
07f4d9c7fcd2d50d2ce95ff055bbbe4e	0	0	0	0	0	3	13	2	2	0	0	3	0	5	0	0	0	0	0	0	0	0	0	0	0	0	0	0	4	0	0	0	0	0	0	0	0	0	0	0	0	0	0	1	0	3	0	0	0
fce252cdb4f6b7e481348d11a654750d	1	0	2	0	7	1	12	4	0	13	7	0	5	6	0	0	0	0	0	0	0	0	1	2	0	0	0	0	0	0	0	0	3	0	0	0	4	0	0	12	0	5	0	9	0	10	5	5	3
ff4e0e162034034507c267b17d99772a	0	0	0	0	6	19	12	2	0	0	4	0	0	3	0	4	0	0	0	0	0	0	0	0	0	0	0	0	0	0	0	2	0	0	0	0	0	0	0	0	0	0	0	0	0	0	0	0	0
bb30ab29a4c0d536932b4180bd2f58d7	0	0	0	0	0	3	12	0	0	1	1	5	0	2	0	1	0	0	0	0	0	0	1	0	0	0	0	0	0	0	0	0	5	0	0	0	6	0	0	0	0	2	0	3	0	0	0	0	0
0d9a09f73178904b5d8a76df5e081a76	0	0	0	0	0	0	12	0	0	2	0	0	0	0	0	0	0	0	0	0	0	0	0	0	0	0	0	0	0	0	0	0	2	0	0	0	0	0	0	0	0	0	0	0	0	0	0	0	0
9f1a656b14cbaf12f685bf4148f53a04	0	0	5	0	6	0	12	8	2	0	0	0	7	0	0	15	0	0	0	0	0	0	0	0	0	0	0	0	0	3	0	0	0	0	0	0	0	0	0	2	0	0	0	0	0	0	0	0	0
f2b529b5e77d41942c6d31417676e9b0	0	0	0	0	0	0	12	0	0	0	0	2	0	0	0	3	0	0	0	0	0	0	0	0	0	0	0	0	0	0	0	0	0	0	0	0	0	0	0	0	0	0	0	0	0	0	0	0	0
086c467c89c234147e5f83c7118ab5af	6	0	0	0	0	8	12	2	0	3	5	0	0	5	6	5	0	0	0	0	0	0	0	0	4	3	0	2	0	0	0	2	0	0	0	0	0	0	0	0	0	0	0	0	0	0	0	0	0
085472907efd8e66c87ad8aa1cf35a2d	0	0	0	0	0	0	12	0	3	0	0	0	0	3	2	4	0	0	0	0	0	0	0	0	0	0	0	0	0	0	0	0	0	0	0	0	0	0	0	0	0	0	0	0	0	0	0	0	0
022d3dd7516fd418a689ccf8d206cac2	0	0	0	0	0	8	12	0	0	0	0	0	0	0	0	0	0	0	0	0	1	7	0	1	3	0	1	3	0	0	1	4	3	0	0	0	0	0	0	0	0	0	0	0	0	0	0	0	0
be4f5edd595877c94e6d255b0194f218	0	0	0	0	7	7	12	0	0	0	0	0	0	0	0	0	0	0	0	0	0	0	0	0	0	0	0	0	0	0	0	0	0	0	0	0	0	0	0	0	0	0	0	0	0	0	0	0	0
11588db79f8e388620c485c67f23ee2a	0	0	0	0	0	4	12	0	0	0	0	0	0	2	0	3	0	0	0	0	0	1	0	0	0	0	0	0	0	0	0	0	0	0	0	0	0	0	0	0	0	0	0	0	0	0	0	0	0
cc9b8562c8ddedbb70ac07d68a211a07	3	0	0	0	2	0	12	0	0	0	0	0	0	0	0	4	0	0	0	0	0	0	0	2	0	0	0	0	2	0	0	0	0	0	0	0	0	0	0	0	0	0	0	0	0	0	0	0	0
f2d348378c3a1d756221b37f1f4680b4	0	0	0	0	0	0	12	0	0	0	0	0	0	0	0	0	0	0	0	0	0	0	0	0	0	0	0	0	2	0	0	2	0	0	0	0	0	0	0	0	0	0	0	0	0	0	0	0	0
816156446f5471bcd09788e3badb4a43	0	0	0	0	0	0	12	0	0	3	0	0	0	0	0	4	0	0	0	0	0	0	0	0	0	0	0	0	0	0	0	0	0	0	0	0	0	0	0	0	0	0	0	0	0	0	0	0	0
4f962bbf7a3b8b5d3cc51d484d95facb	19	0	0	0	8	7	12	9	0	6	9	6	5	0	7	0	0	0	0	0	7	0	4	0	4	0	0	0	0	0	0	0	1	0	0	0	0	2	0	2	0	0	3	0	0	0	2	2	0
ee45025caf5432300614e952054e7a66	3	0	2	0	0	0	12	0	0	2	2	0	0	0	3	0	0	0	0	0	0	0	0	0	0	0	0	0	0	0	0	0	0	0	0	0	0	0	0	0	0	0	0	0	0	0	0	0	0
77e6a524efea44f8b0100006df21123b	0	0	0	0	0	9	11	0	0	0	0	0	0	0	0	0	0	0	0	0	0	0	0	0	0	0	0	0	0	0	0	0	0	0	0	1	0	0	0	5	0	0	0	0	0	0	0	0	0
f4fdf64e7ecbb2ecf734e0f5cd97eeae	0	0	0	0	0	0	11	0	0	0	0	0	0	0	0	0	0	0	0	0	0	0	0	0	0	0	0	0	0	0	0	0	0	0	0	0	0	0	0	0	0	0	0	0	0	0	0	0	0
db0485d2b947e38c61a99ceb585c2219	0	0	0	0	0	0	11	0	0	0	2	0	0	0	0	0	0	0	0	0	0	0	0	0	0	0	0	0	0	0	0	0	0	0	0	0	0	0	0	0	0	0	0	0	0	0	0	0	0
692b1281fd59184147acdf5bff542e8d	2	0	0	0	0	0	11	2	0	2	10	11	5	4	4	2	0	0	0	0	0	0	0	0	0	0	0	0	0	0	0	0	0	0	0	0	0	0	0	0	0	0	2	0	0	0	0	0	0
64c240cb71c44d3230b938beedb011c4	0	0	2	0	2	5	11	1	9	3	7	12	8	0	0	6	0	0	0	0	0	0	0	0	0	0	0	0	0	0	2	0	6	0	0	0	0	0	0	0	0	0	2	0	0	0	0	0	0
4c1fc3ea381476b0f57776d31acb9a05	0	0	0	0	4	3	11	4	0	0	0	2	0	3	0	0	0	0	0	0	7	0	4	14	10	2	5	4	12	1	0	0	0	0	3	0	0	2	0	0	0	0	0	0	1	3	0	0	0
57a5163cd78813775502d00f763bfcad	14	0	7	0	2	1	11	16	30	22	0	6	14	8	15	4	0	0	0	0	0	0	0	4	0	0	0	0	0	0	0	0	0	0	0	0	0	0	0	10	15	16	0	0	0	0	0	0	0
69d1c5bc9e8901cdacf913aac3f7f49b	0	0	0	0	0	6	11	0	3	0	4	0	11	0	2	9	0	0	0	0	0	0	0	0	0	0	0	0	0	0	0	0	0	0	0	0	0	0	0	0	0	0	0	0	0	0	0	0	0
37feeff8882315ba696ed1cdebc04429	16	0	3	0	0	1	11	3	4	2	0	0	9	8	1	3	0	0	0	0	0	0	0	0	0	0	0	3	0	0	0	2	0	0	0	0	0	0	0	0	0	0	0	0	0	0	1	0	1
a5cf38146e928971570d35c511067ee9	0	0	0	0	0	0	11	0	0	0	0	0	0	0	0	0	0	0	0	0	0	0	1	0	0	0	1	0	0	0	0	0	4	0	2	0	0	0	0	0	0	0	0	0	0	0	0	0	0
8ac8bdfd52736a8b6b96e20b918b3b07	0	0	4	0	3	0	11	3	0	0	2	0	0	1	0	6	0	0	0	0	0	0	0	0	0	0	0	0	0	0	0	0	0	0	0	0	0	0	0	0	0	0	0	0	0	0	0	0	1
4435d2ace29a6ddc1d1d590310bd851a	5	0	0	0	0	0	11	0	0	2	0	0	0	0	0	0	0	0	0	0	2	0	0	0	0	0	0	0	5	0	0	0	0	0	0	0	0	0	0	0	0	0	0	0	0	0	0	0	0
f336eab411cd49c204ce3452fafff9f4	0	0	0	0	5	34	11	0	0	0	0	0	0	0	0	0	0	0	0	2	0	0	0	0	0	0	0	0	0	0	0	0	0	0	0	0	0	6	0	0	0	0	0	0	0	0	0	0	0
ac44b2558228e17cd269233df254eb9b	6	0	0	0	1	0	11	2	4	12	0	0	3	0	3	0	0	0	0	0	0	0	0	0	0	0	0	1	4	4	0	0	0	0	0	0	0	0	0	7	0	0	0	7	0	0	8	1	1
40631a743d84d8747219e168877d252f	6	0	0	0	3	0	11	5	0	0	5	0	5	0	3	3	0	0	0	0	0	0	0	0	0	0	0	0	0	0	0	0	0	0	2	0	0	0	0	0	3	1	0	0	0	0	2	0	0
7c45e2dc644e668c1f01482a29e05237	4	0	0	0	0	0	11	0	0	1	0	2	0	1	0	1	0	0	0	0	0	0	0	0	0	0	0	0	0	0	0	0	0	0	0	0	0	0	0	0	0	0	0	0	0	0	0	0	0
ef7832cc69ab0f1c388ffc5616e5a09b	45	6	17	0	13	0	11	0	28	21	14	11	0	14	11	20	0	0	0	0	0	0	11	0	7	0	10	3	8	3	2	9	12	0	2	1	0	0	0	9	6	14	0	1	5	10	6	0	5
ba73b7ef5b846c55ca6b5fe8feb46bc6	0	0	0	0	0	0	11	0	19	0	1	0	0	0	0	3	0	0	0	0	0	0	0	0	1	0	0	0	0	0	0	0	0	0	0	0	0	0	0	0	0	0	0	0	0	0	0	0	0
7e65e80481b18691d73ed9acd52f0066	3	0	0	0	4	0	11	0	0	3	3	0	0	0	4	0	0	0	0	0	0	0	0	0	0	0	0	0	0	0	0	0	0	0	0	0	0	0	0	0	0	0	0	0	0	0	0	0	0
21c3d890c07e987b8593f60197f63944	10	0	0	0	4	8	11	0	0	4	2	0	0	0	0	2	0	0	0	0	0	0	0	0	0	0	0	3	0	0	0	0	0	0	0	0	0	0	0	0	0	0	0	0	0	0	0	0	0
505598f0c964aa093cf72b1d6e0dda01	6	0	2	0	0	0	11	0	0	9	0	0	0	0	3	7	0	0	0	0	0	0	0	0	0	0	0	0	0	0	0	0	0	0	0	0	0	0	0	0	0	0	0	0	0	0	4	0	0
20a3eef9c084ee8a32d91835bb5068dc	0	0	0	0	2	2	11	0	0	0	0	0	0	0	0	1	0	0	0	0	0	0	0	0	0	0	0	0	0	0	0	0	0	0	0	0	0	0	0	0	0	0	0	0	0	0	0	0	0
78531149c5a4ce1a0239ca92395e03d0	5	0	0	0	0	0	11	2	4	4	0	3	0	0	0	0	0	0	0	0	0	0	0	0	0	0	0	0	0	0	0	0	0	0	0	0	0	0	0	0	0	0	0	0	0	0	0	0	0
6b4fd9855158daa5d27f680c383a26ba	2	0	0	0	3	0	11	0	2	0	0	0	0	0	2	0	0	0	0	0	0	0	0	0	0	0	0	0	0	0	0	0	0	0	0	0	0	0	0	0	0	0	0	0	0	0	0	0	0
b3de2a6fe84c20bf6407aca0a6e39392	0	0	0	0	0	0	11	0	0	0	0	0	0	0	0	0	0	0	0	0	0	0	0	0	0	0	0	0	0	0	0	0	0	0	0	0	0	0	0	0	0	0	0	0	0	0	0	0	0
b2139a38a2eec70ae6a656fa88203986	0	0	2	0	2	0	11	0	4	0	0	0	0	0	0	5	0	0	0	0	0	0	0	0	0	0	0	0	0	0	0	0	0	0	0	0	0	0	0	0	0	0	0	0	0	0	0	0	0
2bb4b79a99e0f56bf6238e2c14ed120e	0	0	0	0	5	2	11	0	2	0	0	0	0	0	0	0	0	3	0	15	5	0	0	0	0	0	0	0	0	2	20	0	0	0	9	0	0	6	0	0	0	0	0	0	0	0	0	0	0
2d2af8f88e248c8446996773a0bfd737	0	0	0	0	0	0	11	0	0	0	0	0	0	0	0	0	0	0	0	0	0	0	0	0	0	0	0	0	0	0	0	0	0	0	0	0	0	0	0	0	0	0	0	0	0	0	0	0	0
8a042cf28406b3f177a9e2a8e96d6770	0	0	0	0	0	12	11	0	3	0	0	0	0	0	0	0	0	0	0	17	0	2	0	0	0	0	0	0	0	0	0	0	0	0	0	0	0	0	0	0	0	0	0	0	0	0	0	0	0
259984d04360bbecde3e9d13d0f27025	0	0	0	0	0	0	11	0	0	0	0	0	0	0	0	0	0	0	0	4	2	2	0	0	0	0	0	0	0	0	3	0	0	0	0	0	0	0	0	0	0	0	0	0	0	0	0	0	0
c00ee5a651a1f08aa8021717f1240a30	0	0	0	0	0	10	10	0	0	0	0	0	0	0	0	0	5	0	0	9	0	0	0	0	0	0	0	0	0	4	13	0	0	0	0	0	0	0	0	0	0	0	0	0	0	0	0	0	0
cde07e255ac20a4aa79d34aa36a857eb	0	0	0	0	68	35	10	0	2	0	0	0	0	0	0	0	0	28	0	2	4	2	17	5	3	0	0	0	8	38	30	0	0	0	3	0	0	1	0	0	0	3	0	0	0	0	0	0	0
261e72a79951b4c0b9b3f26b2816c4bf	0	0	0	0	1	6	10	0	0	0	0	0	0	0	0	0	0	2	0	11	0	6	0	0	0	0	0	0	0	0	1	0	0	0	0	0	0	0	0	0	0	0	0	0	0	0	0	0	0
f1d37dc5a7bee069936c62b52b0ee27a	22	0	0	0	24	6	10	9	28	33	2	12	0	0	12	12	0	9	0	2	0	8	8	7	9	0	2	3	0	5	4	1	0	0	2	0	0	0	0	0	0	0	0	0	0	0	0	0	0
ec47964cc56707ec946cd373a814cf6e	4	0	2	0	0	3	10	0	2	2	6	2	0	4	0	3	0	0	0	0	0	0	0	0	0	0	0	0	0	0	0	2	2	0	0	0	0	0	0	0	0	0	0	0	0	0	0	0	0
eaebcba79777c4a57c89d3207ece93fc	0	0	0	0	0	0	10	0	0	4	0	0	0	0	0	0	0	0	0	0	0	0	0	0	0	0	0	0	0	0	0	0	0	0	0	0	0	0	0	0	0	0	0	0	0	0	0	0	0
e334aec42eabbea9338c360e47f7e1a1	0	0	0	0	0	0	10	2	5	8	0	0	0	0	0	6	0	0	0	0	0	0	3	7	1	0	0	0	1	0	0	0	0	0	0	0	0	0	0	0	0	0	0	0	0	0	0	0	0
8355bef1034cb995379413912760aa06	0	0	0	0	4	37	10	3	0	0	0	0	0	0	0	0	0	0	0	0	0	0	0	2	0	0	0	0	0	1	0	0	0	0	0	0	0	2	0	0	0	0	0	0	0	0	0	0	0
b610397477d4dfd9cd1f1d9b2cd50e25	0	0	0	0	0	0	10	0	0	0	0	0	0	0	0	0	0	0	0	0	0	0	0	0	0	0	0	0	3	5	0	0	0	0	0	0	0	0	0	0	0	0	0	0	0	0	0	0	0
b31f504898618f7c55a32d058f6cbb3a	0	0	0	0	4	6	10	0	0	0	0	0	0	0	0	4	0	0	0	0	0	0	0	0	0	0	0	0	0	0	0	0	0	0	0	0	0	0	0	0	0	0	0	0	0	0	0	0	0
e2bedc2ea4e848e9eae61698083cb1d7	9	0	9	0	11	6	10	0	5	9	8	4	4	5	0	5	0	0	0	0	0	0	3	0	2	0	0	2	4	0	0	0	0	0	2	0	0	0	0	2	0	0	1	11	0	3	3	0	2
a7edf2ad5d710cbf3c622aaf48506f22	0	0	0	0	0	0	10	0	0	2	2	0	0	3	0	1	0	0	0	0	0	0	0	0	0	0	0	0	0	0	0	0	0	0	0	0	0	0	0	0	0	0	0	0	0	0	0	0	0
b9f910e3e0578cdc2d274045f5fbaf8a	0	0	0	0	10	0	10	0	0	0	0	0	0	0	0	4	0	0	0	0	0	0	0	0	0	0	0	0	1	5	0	0	0	0	0	0	0	0	0	0	0	0	0	0	0	0	0	0	0
2f96233299a4396512df99e2e2cdce5f	5	0	0	0	0	0	10	0	0	0	0	0	0	0	0	0	0	0	0	0	0	5	0	1	0	0	0	0	0	0	0	0	0	0	0	0	0	0	0	0	0	0	0	0	0	0	0	0	0
8a7151945a57fa642b226b75b65f3b78	0	0	0	0	0	0	10	0	0	0	0	0	0	0	0	0	0	5	0	7	0	0	0	0	0	0	0	0	0	0	0	0	0	0	0	0	0	0	0	0	0	0	0	0	0	0	0	0	0
79d95b4ed1eab9b4a572059aa0f1994d	0	0	0	0	6	0	10	0	0	0	0	2	0	0	0	2	0	0	0	0	0	0	0	0	0	0	0	0	0	4	0	0	0	0	0	0	0	0	0	0	0	0	0	0	0	0	0	0	0
b8e309f49821e7fff312b638298847b6	0	0	0	0	0	0	10	0	0	0	0	0	0	0	0	3	0	0	0	0	0	0	0	0	0	0	0	0	0	0	2	0	3	0	0	0	0	0	0	0	1	0	0	2	0	0	0	0	0
bbf077f73270f1eead00d9af45f3aa86	0	0	0	0	0	0	10	0	0	0	0	0	0	0	0	0	0	0	0	0	0	0	0	0	0	0	0	3	0	0	0	0	0	0	0	0	2	0	0	0	0	0	0	0	0	0	0	0	0
40b80df340b9f9b0d9e9333371aec5fe	0	0	0	0	2	3	10	0	9	2	0	0	2	0	0	6	0	0	0	0	0	0	0	0	0	0	0	0	0	0	0	0	0	0	0	0	0	0	0	0	0	0	0	0	0	0	0	0	0
762ef5ba78a3e1a96605ee46020c5e1e	5	0	0	0	2	3	10	0	0	2	0	3	4	0	4	2	0	0	0	0	0	0	0	0	4	0	2	0	0	0	0	2	0	0	0	0	0	0	0	0	0	0	0	0	0	0	0	0	0
a32f6fb0f005a331db4e5607efc6cf3a	0	0	0	0	0	0	10	2	0	0	4	3	0	0	0	1	0	0	0	0	0	0	0	0	0	0	0	0	0	2	0	0	0	0	0	0	0	0	0	0	0	0	0	0	0	0	0	0	0
d70b05ef02b10645e1961aff720b98f5	0	0	0	0	6	0	10	0	0	2	0	0	0	0	3	0	0	0	0	0	0	0	1	0	0	0	0	2	0	0	0	0	0	0	0	0	0	0	0	0	0	0	0	0	0	0	0	0	0
a70f055a9d7c4c54eb70e0eb934b28f0	5	0	0	0	0	0	10	2	0	0	0	0	0	0	0	0	0	0	0	0	0	0	1	3	0	0	0	0	0	0	0	0	0	0	0	0	0	0	0	0	0	0	0	0	0	0	0	0	0
52730b8f6209013254e5528fb3a8177d	0	0	0	0	0	0	10	0	0	0	0	0	0	0	0	0	0	0	0	0	0	0	2	0	1	0	0	0	2	3	0	0	0	0	0	0	0	0	0	0	0	0	0	0	0	0	0	0	0
af9dbb52e7670b6084709bf1c4e49a0f	0	0	0	0	0	0	10	0	0	0	0	0	0	0	0	0	0	0	0	0	0	0	0	0	0	0	0	0	1	0	0	0	0	0	0	0	0	0	0	0	0	0	0	0	0	0	0	0	0
43dc4197f0408c91b5ebc0c8cbdcee5b	0	0	0	0	0	0	10	0	7	3	0	0	0	0	0	1	0	0	0	0	0	0	0	0	0	0	0	0	0	5	0	0	0	0	0	0	0	0	0	0	0	0	0	0	0	0	0	0	0
8540a9a146d1b55156523b637ad11fe3	0	0	0	0	1	3	10	0	1	0	0	0	0	0	0	6	0	0	0	0	0	0	0	0	0	0	0	0	0	0	0	0	0	0	0	0	0	0	0	0	0	0	0	0	0	0	0	0	0
d6b979dd95dbdf98ca5fbf0879978c7d	0	0	0	0	0	6	10	0	0	0	0	3	0	0	0	5	0	0	0	4	2	2	0	0	0	2	0	0	0	48	14	0	0	0	0	0	0	9	0	0	0	0	0	0	0	0	0	0	0
95560f8c394d5019b10da476b33d447f	0	0	0	0	1	0	10	0	0	0	0	0	0	0	0	0	0	0	0	0	0	0	0	0	0	0	0	0	0	0	0	0	0	0	0	0	0	0	0	0	0	0	0	0	0	0	0	0	0
3fc8d73490991ca9ddd79af3035977c1	1	0	0	0	0	0	10	2	9	2	0	0	0	0	0	5	0	0	0	0	0	0	0	0	0	0	0	0	0	1	0	0	0	0	0	0	0	0	0	0	0	0	0	0	0	0	0	0	0
81ba1af6243c53f397b3c9bef068884d	0	0	0	0	0	1	10	0	0	0	11	1	0	8	0	4	0	0	0	0	0	0	0	0	0	0	0	0	0	0	0	0	0	0	0	0	0	2	0	0	0	0	0	0	0	0	0	0	0
f1aa06800584f9201940652bad1d9680	0	0	0	0	0	4	10	0	2	0	0	0	0	0	0	0	0	0	0	0	0	0	0	0	0	0	0	0	0	0	0	1	0	0	0	0	0	0	0	0	0	0	0	0	0	0	0	0	0
a57a792e1f7ce2677bf3d710204c4ac7	0	0	1	0	0	0	10	0	0	1	0	0	0	0	0	0	0	0	0	0	0	0	0	1	0	0	0	0	0	0	0	0	0	0	0	0	0	0	0	0	0	0	0	0	0	0	0	0	4
39f8a51d2a4ad76af8d641ed71fc08c9	0	0	0	0	1	5	10	2	5	8	6	0	2	0	0	0	0	0	0	0	0	0	0	0	0	0	0	0	0	0	1	0	0	0	2	0	0	0	0	0	0	0	0	0	0	0	2	0	0
d738c890b0fec7d5282e8081c7796e44	0	0	0	0	0	0	10	0	0	0	0	0	0	0	0	0	0	0	0	0	3	0	0	0	0	0	0	0	3	0	0	0	0	0	0	0	0	0	0	0	0	0	0	0	0	0	0	0	0
0bcb6382caa53296ef51a700d890cd64	0	0	0	0	0	0	9	0	0	0	0	0	0	0	0	0	0	0	0	0	2	8	0	0	0	0	0	0	0	0	0	0	0	0	0	0	0	0	0	0	0	0	0	0	0	0	0	0	0
9cf243cf676898b8e41df7de87e55439	0	0	0	0	2	5	9	0	0	0	0	0	0	0	0	0	0	0	0	0	0	0	0	0	0	0	0	0	0	0	0	0	0	0	0	0	0	0	0	0	0	0	0	0	0	0	0	0	0
35cd20e91dd6f74d4149d3fa8e55ca6e	13	0	0	0	2	0	9	3	3	0	0	0	0	0	0	0	0	0	0	0	0	0	0	0	6	0	0	0	0	0	2	0	0	0	0	0	0	0	0	0	0	0	0	0	0	0	0	0	0
b2bf1ad824c7b262fe6bf8953d10bbbd	5	0	0	0	0	0	9	2	0	1	0	0	0	0	1	0	0	0	0	0	0	0	0	3	0	0	0	0	0	0	0	0	1	0	0	0	0	0	0	0	0	0	0	0	0	0	0	0	0
ca11f43f7df53e0f6aef23c75e8db054	0	0	0	0	0	4	9	0	0	0	0	0	0	0	0	1	0	0	0	0	0	0	0	0	0	0	0	0	0	0	0	0	0	0	0	0	0	0	0	0	0	0	0	0	0	0	0	0	0
416888fd222db2823f4e74cc34020c01	5	0	0	0	0	5	9	0	0	0	5	0	0	2	0	2	0	0	0	0	0	0	0	0	0	0	0	0	0	0	0	0	0	0	0	0	0	0	0	0	0	0	0	0	0	0	0	0	0
245035c487a58803d65296647f4b9375	0	0	0	0	0	0	9	0	0	0	0	0	0	0	0	3	0	0	0	0	0	0	0	0	0	0	0	0	0	4	0	0	0	0	0	0	0	0	0	0	0	0	0	0	0	0	0	0	0
be89b1522db0ab927135bb3e1ae63243	0	0	0	0	10	0	9	3	0	0	0	0	0	0	0	1	0	0	0	0	0	0	0	0	0	0	0	0	0	0	0	0	0	0	0	0	0	0	0	0	0	0	0	0	0	0	0	0	0
4cdfffe3a85cec24dc6c7d6ac13fcbe8	0	0	0	0	0	0	9	2	3	0	0	0	0	0	0	2	0	0	0	0	0	0	0	2	0	0	0	0	0	0	0	0	0	0	0	0	0	0	0	0	0	0	0	0	0	0	0	0	0
18900102210a7b0ac068c1679b9b8426	0	0	0	0	0	0	9	0	0	0	0	0	0	0	0	3	0	0	0	0	0	0	0	0	0	0	0	0	0	0	0	0	0	0	0	0	0	0	0	0	0	0	0	0	0	0	0	0	0
7dbed56a025b0b15697dc19c88ca3df4	0	0	0	0	4	3	9	0	2	0	0	0	0	0	0	1	0	0	0	0	3	0	0	0	0	0	0	0	0	0	0	0	0	0	0	0	0	0	0	0	0	0	0	0	0	0	0	0	0
623acdfd85677b527cfcc6cf67ea9523	0	0	0	0	0	0	9	0	0	0	0	0	0	0	0	0	0	0	0	0	0	0	0	0	0	0	1	0	0	0	0	0	1	0	0	0	0	0	0	0	0	0	0	0	0	0	0	0	0
3368ce3db946198acc8f959f2193f37d	0	0	0	0	0	0	9	0	0	0	0	0	0	0	0	0	0	0	0	0	0	0	0	0	0	0	0	0	0	0	0	0	0	0	0	0	0	0	0	0	0	0	0	0	0	0	0	0	0
6bcf1cb550e2b0e739f64e892bf5af0f	0	0	0	0	0	0	9	0	12	0	0	0	0	1	2	0	0	0	0	0	0	0	0	0	0	0	0	0	0	1	0	0	0	0	0	0	0	0	0	0	0	0	0	0	0	0	0	0	0
e3278e40472d1c8a38214f5effa9a17b	4	0	0	0	0	0	9	0	0	0	0	0	0	0	0	0	0	0	0	19	0	0	0	0	0	0	0	0	0	0	0	0	0	0	0	0	0	0	0	0	0	0	0	0	0	0	0	0	0
c591822784c704fc0328bf64548e3e07	0	0	0	0	0	0	9	0	0	0	0	0	0	0	0	0	0	0	0	0	0	0	0	0	0	0	0	0	0	0	0	0	0	0	0	0	0	0	0	0	0	0	0	0	0	0	0	0	0
da745b3cdafd7d81d5171b13e70ad114	0	0	0	0	0	3	9	0	4	0	0	0	0	0	0	0	4	0	0	0	0	0	0	0	0	0	0	0	0	4	6	0	0	4	0	0	0	0	0	0	0	0	0	0	0	0	0	0	0
406246676bf78d1b863eafe765d616e6	0	0	0	0	0	0	9	0	1	0	0	0	0	0	0	0	0	0	0	0	0	0	0	0	0	0	0	0	0	0	0	0	0	0	0	0	0	0	0	0	0	0	0	0	0	0	0	0	0
67fb626567e925001934d4c7b408d102	1	0	0	0	0	0	9	0	2	0	3	0	0	1	0	0	0	0	0	0	0	0	0	0	3	0	1	0	0	0	0	2	6	0	0	0	4	0	0	7	0	0	2	4	0	0	0	0	0
9133525869dd9f3decc0e3a128a121e6	0	0	0	0	0	0	9	0	6	3	0	0	0	0	0	0	0	0	0	0	0	0	0	2	0	0	0	0	0	0	0	0	4	0	0	0	0	0	0	0	0	0	0	0	0	0	0	0	0
87fd0fde54b91c9777fa45b6f3c5d69d	0	0	0	0	0	0	9	0	0	1	0	0	1	0	0	1	0	8	0	0	0	4	0	0	0	0	0	0	0	0	0	0	0	0	0	0	0	0	0	0	0	0	0	0	0	0	0	0	0
15cdaf7cbd5fc81c6e05d1a4e0be01e0	0	0	0	0	0	0	9	0	9	10	0	0	1	0	3	17	0	0	0	0	0	0	0	0	0	0	0	0	0	1	0	0	0	0	0	0	0	0	0	2	0	0	0	0	0	0	0	0	0
120972d35b9583edbdd296d228621bd4	0	0	0	0	5	6	9	0	0	0	0	0	0	0	0	8	0	0	0	0	3	0	0	0	0	0	0	0	0	0	0	0	0	0	0	0	0	0	0	0	0	0	0	0	0	0	0	0	0
553a5ed2f8666846239e1178cadb1b96	0	0	0	0	0	0	9	2	2	2	0	2	0	0	0	2	0	0	0	0	0	0	0	0	0	0	0	0	5	0	0	0	0	0	0	0	0	0	0	0	0	0	0	0	0	0	0	0	0
3e40243b57ebd5a099cf449f6eb8af7d	0	0	0	0	0	3	9	0	0	0	0	0	0	0	0	0	0	0	0	0	0	0	0	0	0	0	0	0	0	0	0	0	0	0	0	0	0	0	0	0	0	0	0	0	0	0	0	0	0
7ba8c27a5e384c2326b952096790176c	0	0	0	0	4	0	9	0	2	0	0	0	0	0	0	0	0	0	0	0	0	0	2	0	0	0	0	0	0	0	0	0	2	0	0	0	0	0	0	0	0	0	0	0	0	0	0	0	0
cf89f20f8026a1b880515ec81fefd890	0	0	0	0	0	0	9	0	0	0	0	0	0	0	0	0	0	0	0	0	0	0	0	0	2	0	0	0	3	5	3	0	0	0	0	0	0	0	0	0	0	0	0	0	0	0	0	0	0
701f0765db257b31797244c02b5c160e	0	0	0	0	0	0	9	0	0	0	0	0	0	0	0	0	0	0	0	0	0	0	0	0	0	0	0	0	0	14	5	0	0	0	0	0	0	0	0	0	0	0	0	0	0	0	0	0	0
37bddadcc7d666b2d7a93058ab856d56	0	0	0	0	1	0	9	0	0	0	0	0	0	0	0	0	0	0	0	0	0	0	0	0	0	0	0	0	0	0	0	0	0	0	0	0	0	0	0	0	0	0	0	0	0	0	0	0	0
825489ffb62446750cdde8e00622fe7c	0	0	0	0	0	0	9	0	0	0	0	0	0	0	0	0	0	0	0	0	0	0	0	0	0	0	0	0	0	0	0	2	0	0	0	0	0	0	0	0	0	0	0	0	0	0	0	0	0
b3775c8bf2bb479e3de204ed13691c3e	8	0	0	0	0	0	9	0	0	0	3	0	0	4	0	0	0	0	0	0	0	0	0	0	0	0	0	3	0	0	0	0	0	0	0	0	0	0	0	0	0	0	2	0	0	0	0	2	0
197cb1618b95f7f8bc9f2c8fe3bc28d6	4	0	0	0	0	8	9	0	0	3	0	0	0	0	0	2	0	0	0	0	0	0	0	0	0	0	0	0	0	0	0	0	0	0	0	0	0	0	0	0	0	0	0	0	0	0	0	0	0
45237c9861e6033467c095231c94a97e	0	0	0	0	0	0	9	0	0	0	0	0	0	0	0	2	0	0	0	0	0	0	0	0	0	0	0	0	0	0	1	0	0	0	0	0	0	0	0	0	0	0	0	0	0	0	0	0	0
ba084a5d7fdf279b1c87ef603411d368	0	0	0	0	2	0	9	0	0	0	0	0	0	0	0	0	0	0	0	0	0	0	0	0	3	0	0	2	3	0	0	0	0	0	0	0	0	0	0	0	0	0	0	0	0	0	0	0	0
292defdda80c9d1f6f9943977193a536	0	0	0	0	0	7	9	0	0	2	4	0	0	0	1	0	0	0	0	0	0	0	0	0	0	0	0	0	0	0	0	0	0	0	0	0	0	0	0	0	0	0	0	0	0	0	0	0	0
91aa639c4e26a063f10da3de368a9ba8	0	0	0	0	2	1	9	0	0	0	0	2	0	0	0	5	0	0	0	0	5	4	0	0	0	0	0	0	0	0	0	0	0	0	0	0	0	0	0	0	0	0	0	0	0	0	0	0	0
afcf19550fdd33ef3ee358ded8e39e96	0	0	0	0	0	7	9	0	0	0	0	0	0	0	0	0	0	6	0	0	0	0	0	0	0	0	0	0	0	0	3	0	0	0	0	0	0	0	0	0	0	0	0	0	0	0	0	0	0
1a6b4156126db5d416a95d473bb79f2a	0	0	0	0	7	4	9	0	3	2	0	1	0	0	0	1	0	0	0	2	7	7	9	5	0	0	0	4	5	3	0	0	0	0	0	0	0	0	0	0	0	0	0	0	0	0	0	0	0
c9ae659354eb0274ce489a9315f9fd08	0	0	0	0	0	0	9	0	0	1	0	0	0	0	0	0	0	0	0	0	0	2	0	0	2	0	0	0	0	9	4	0	0	0	0	0	0	0	0	0	0	0	0	0	0	0	0	0	0
cd54cc1554d22f50f64d10189d963674	10	0	0	0	0	0	9	0	0	13	0	6	2	0	2	10	0	0	0	0	0	0	3	11	0	0	0	1	0	7	0	0	0	0	0	0	0	2	0	0	0	0	0	0	0	0	0	0	0
014730976716406faaf66c50545891e2	0	0	3	0	0	0	8	5	0	0	9	0	0	0	2	0	0	0	0	0	0	0	0	2	0	0	0	2	0	0	1	0	1	0	0	0	0	0	0	0	0	0	0	0	0	0	0	0	0
0333a85fdaefba2912f5fd0f2b1476c4	0	0	0	0	2	0	8	0	0	3	0	0	0	0	0	0	0	0	0	0	0	0	0	0	0	0	0	0	0	0	0	0	0	0	0	0	0	0	0	0	0	0	0	0	0	0	0	0	0
5f61a412d1dbb569bdf71be72270f7a6	0	0	0	0	0	0	8	0	0	0	0	0	0	0	0	0	0	0	0	0	0	0	0	0	0	0	0	0	3	0	0	0	0	0	0	0	0	0	0	0	0	0	0	0	0	0	0	0	0
afb8ac8260417e4eddab833322a396d2	2	0	0	0	0	2	8	0	7	0	0	0	0	0	0	0	0	0	0	0	0	0	0	0	2	0	0	0	0	0	2	0	0	0	0	0	0	0	0	0	0	0	0	0	0	0	0	0	0
67496576d313919cfcd1ab815101a037	0	0	0	0	0	0	8	0	0	0	0	0	0	3	0	0	0	0	0	0	0	0	0	2	0	0	0	0	2	1	0	2	0	0	0	0	0	0	0	0	0	0	0	0	0	0	0	0	0
c96c7dc724fef310e83337bc1a59bac1	8	0	0	0	0	0	8	0	3	8	6	5	0	0	0	0	0	0	0	0	0	0	0	0	0	0	0	0	0	0	0	1	0	0	0	0	3	0	0	0	1	0	0	0	0	0	3	0	0
2b8547a5456caa2b6025d6d9a288a587	0	0	0	0	0	0	8	0	0	0	0	0	0	2	0	0	0	0	0	0	0	0	0	0	1	0	0	0	0	0	0	2	0	0	0	0	0	0	0	0	0	0	0	0	0	0	0	0	0
b1f25279005868e06dc2e2f9ddc1fcff	0	0	0	0	0	0	8	4	0	0	0	0	0	0	4	0	0	0	0	0	0	0	0	0	0	0	0	0	0	0	0	0	0	0	0	0	0	0	0	0	0	0	0	0	0	0	0	0	0
4455056f618086b8e8f0e3d063b029ec	0	0	0	0	5	3	8	0	0	0	0	0	0	0	0	0	0	0	0	0	0	0	0	0	0	0	0	0	0	3	0	0	0	0	0	0	0	0	0	0	0	0	0	0	0	0	0	0	0
641cfe07a54503e3f80a6dfbc275dcaa	0	0	0	0	0	5	8	0	0	0	0	0	0	0	0	0	0	0	0	0	0	0	0	0	0	0	0	0	0	0	0	0	0	0	0	0	0	0	0	0	0	0	0	0	0	0	0	0	0
95ca9ae48216aa2b18e022887b52c67d	10	0	0	0	0	0	8	5	10	9	11	8	7	0	6	0	0	0	0	0	0	0	0	1	2	0	2	1	0	2	0	0	0	0	0	0	0	0	0	0	0	0	0	0	0	0	0	0	0
846550da07ce91a93c69e612e21c1414	0	0	0	0	6	0	8	0	0	0	0	0	0	0	0	0	0	0	0	0	0	0	0	0	0	0	0	0	0	0	0	0	0	0	0	0	0	0	0	0	0	0	0	0	0	0	0	0	0
f6b7d6f5e11911c31166d6da317a9ccb	0	0	4	0	0	0	8	0	0	0	0	4	0	0	0	2	0	0	0	0	0	0	0	0	0	0	0	0	0	0	0	0	1	0	0	0	0	0	0	0	0	2	0	2	0	0	0	0	0
8e0366f7eca04009095c1447ff7ae253	0	0	0	0	2	9	8	0	0	0	0	0	0	0	0	0	0	0	0	8	3	12	0	0	0	0	0	0	0	1	4	0	0	0	0	0	0	0	0	0	0	0	0	0	0	0	0	0	0
50e2e34aeaa5dd488d3b31b0712afa84	3	1	1	0	0	0	8	0	28	1	7	10	0	0	5	0	0	0	0	0	0	0	34	0	18	0	0	3	0	0	0	0	9	0	3	0	0	1	0	0	0	0	0	0	1	0	0	0	0
07116de4bb79472237275b363ad8b806	0	0	0	0	0	0	8	0	7	0	5	0	2	4	0	1	0	0	0	0	0	0	0	0	2	0	0	2	0	0	0	3	0	0	0	0	0	0	0	0	0	0	2	0	0	0	2	0	3
40173197a7e1466e56ebc8e80bae1963	10	0	3	0	0	5	8	4	14	5	7	15	9	4	21	11	0	0	0	0	0	0	0	0	6	0	1	5	2	0	0	0	5	0	0	0	0	0	0	0	0	0	0	0	0	0	0	0	0
9705c06af4a45ccf909d5fc3f5a03432	1	0	0	0	0	0	8	0	0	0	0	0	0	0	0	6	0	0	0	0	0	0	0	1	0	0	0	0	2	0	0	0	0	0	0	0	0	0	0	0	0	0	0	0	0	0	0	0	0
b0c531caf00ee4a310332f29097aecce	0	0	0	0	0	5	8	0	0	0	0	0	0	0	0	0	0	0	0	0	0	0	0	0	0	0	0	0	0	0	0	0	0	0	0	0	0	0	0	0	0	0	0	0	0	0	0	0	0
9a47b8980a4783ee4fdac7390891ba1e	0	0	0	0	0	0	8	0	29	5	0	2	0	0	0	1	0	0	0	0	0	0	0	0	0	0	0	0	0	0	0	0	0	0	0	0	0	0	0	0	0	0	0	0	0	0	0	0	0
3844d94db4aacc91b768ecaf72137088	7	0	0	0	0	0	8	0	4	7	0	6	4	0	0	0	0	0	0	0	0	0	0	2	0	0	0	4	0	0	0	0	0	0	0	0	0	0	0	1	4	0	0	5	0	0	4	0	0
227fa0e91311d19668878cf5aa1104cd	5	0	0	0	0	0	8	0	0	1	3	0	0	0	2	0	0	0	0	0	0	0	0	0	0	0	0	0	0	0	0	0	0	0	0	0	0	0	0	0	0	0	0	0	0	0	0	0	0
7db51995d2e7b56df5e395ff4ac6eeac	0	0	0	0	11	10	8	0	5	0	0	0	0	0	0	4	0	0	0	0	0	0	0	2	0	0	0	3	0	0	2	0	0	0	0	0	0	0	0	0	0	0	0	0	0	0	0	0	0
8740fd73f58e6b3cb3278eb964657e69	0	0	0	0	0	2	8	0	0	0	0	0	0	0	0	5	0	0	0	0	0	0	0	0	0	0	0	0	0	0	0	0	0	0	0	0	0	0	0	0	0	0	0	0	0	0	0	0	0
c0c9ab912ec8b618b1c16a863cb674d6	0	0	0	0	9	0	8	0	0	0	0	1	0	0	0	2	0	0	0	0	9	0	0	11	0	0	4	16	18	0	7	1	0	0	0	0	0	0	0	0	0	0	0	0	0	0	0	0	0
545bbcba4e770a5c2714bd7b910252c1	0	0	0	0	1	30	8	0	0	0	0	0	0	0	0	0	0	7	0	4	12	36	2	0	0	0	0	0	5	0	0	0	0	0	0	0	0	0	0	0	0	0	0	0	0	0	0	0	0
6fc3f0108567305f8fbb6b571a105ce7	3	0	0	0	0	0	8	0	0	0	0	0	0	0	0	2	0	0	0	0	0	0	0	0	0	0	0	0	0	0	0	0	0	0	0	0	0	0	0	0	0	0	0	0	0	0	0	0	0
1ea85c7319eb2742aff6e63b46cd86e7	17	0	1	0	0	3	8	5	7	0	1	0	0	10	3	1	0	0	0	0	0	0	0	0	1	0	0	1	0	0	0	0	0	0	0	0	0	2	0	0	0	0	0	0	0	0	0	0	0
105f533028438120e875b0f0af0838b6	0	0	2	0	2	0	8	3	0	4	0	0	0	2	0	0	0	0	0	0	0	0	0	0	0	0	0	0	0	0	0	0	0	0	0	0	0	0	0	0	0	0	0	0	0	0	0	0	0
882f67873ef578616b0de1e20804305c	1	0	0	0	2	0	8	0	0	0	0	0	0	0	0	0	0	0	0	0	4	6	9	2	0	0	0	7	11	0	3	6	2	0	2	0	0	0	0	0	0	0	0	0	0	0	0	0	0
284069b0879f89b93efb1d820e559902	0	0	0	0	0	0	8	0	0	0	0	0	0	0	0	0	0	0	0	0	4	0	0	0	0	0	0	0	0	0	0	3	0	0	0	0	0	0	0	0	0	0	0	0	0	0	0	0	0
698fe16dd39eeafa5f0a535389b33ad5	15	0	3	0	0	3	8	0	0	0	6	0	0	10	9	0	0	0	0	0	0	0	0	0	3	0	0	0	4	0	0	6	0	0	0	0	0	0	0	0	0	0	0	0	0	0	0	0	0
db7785a9a61904db04f90ae86879de9d	0	0	0	0	0	1	8	0	0	0	0	0	0	0	0	0	0	0	0	0	0	0	0	0	0	0	0	0	0	9	24	0	0	1	0	0	0	0	0	0	0	0	0	0	0	0	0	0	0
55f3dbeeb6e0ddadf647fa188503faf3	0	0	0	0	0	0	7	0	0	0	0	0	0	0	0	1	0	0	0	0	0	0	0	0	0	3	0	0	0	10	13	0	0	0	0	0	0	0	0	0	0	0	0	0	0	0	0	0	0
d8e51a9367f0b1a7e9d5edf647d8ad68	0	0	2	0	0	5	7	0	0	0	5	0	0	0	1	3	0	0	0	0	0	4	0	0	0	0	0	0	0	0	0	0	0	0	0	0	0	0	0	2	0	2	0	3	0	0	2	0	0
c20b1ed69f2728e320098c65b38ce273	2	0	0	0	0	0	7	2	0	2	0	0	0	0	0	1	0	0	0	0	0	0	0	0	0	0	0	0	0	0	0	0	0	0	0	0	0	0	0	0	0	0	0	0	0	0	0	0	0
77aea11c5d55eb2a94dfb2133538975e	15	3	5	0	0	0	7	2	5	10	12	9	0	0	1	7	0	0	0	0	0	0	0	0	3	0	0	3	0	0	0	0	0	0	0	0	0	0	0	0	0	0	1	0	0	0	2	0	0
ac6778b3843b7919a0425f0277f32e92	13	0	11	0	0	8	7	0	11	3	12	8	4	5	30	13	0	0	0	0	0	0	3	2	5	0	1	2	2	0	0	2	0	0	2	0	0	0	0	0	0	0	0	0	0	0	0	0	0
743414aba1b9d3720fb72f3028f150db	0	0	0	0	0	0	7	2	0	0	0	0	0	0	0	0	0	0	0	0	0	0	0	0	0	0	0	0	0	0	0	0	0	0	0	0	0	0	0	0	0	0	0	0	0	0	0	0	0
743b11a1bc1651b862f40b4b478613d8	0	0	0	0	0	3	7	0	0	0	4	1	0	0	5	0	0	0	0	0	0	0	0	0	1	0	0	0	0	0	0	3	0	0	0	0	0	0	0	0	0	0	5	0	1	0	0	0	0
773b91836691477ed3a54933a29af7b7	0	0	0	0	4	6	7	4	3	0	0	0	0	0	0	0	6	0	0	0	1	0	4	3	8	0	0	8	0	0	0	0	0	0	0	0	0	0	0	0	0	0	0	0	0	1	0	0	0
01faecf9d2fcdd64643a0ac02937a74c	0	0	0	0	6	10	7	0	0	0	0	0	0	0	0	0	0	0	0	0	0	0	0	0	0	0	0	0	0	0	0	0	0	0	0	0	0	0	0	0	0	0	0	0	0	0	0	0	0
98d9c2873f8cf19e05260b8e0ed38fe4	0	0	0	0	0	4	7	0	0	0	2	3	0	0	5	3	0	0	0	0	0	0	0	0	0	0	0	0	0	0	0	0	0	0	0	0	0	0	0	0	0	0	0	0	0	0	0	0	0
6bb0908f03efe22ab5568cf9d100f49a	14	1	15	0	2	0	7	10	0	10	15	6	4	4	17	16	0	0	0	0	0	0	6	43	4	2	8	0	0	0	0	2	2	0	0	0	0	0	0	1	0	3	0	3	2	0	0	0	0
31c13b64ea8712994f8c901879d694f5	0	0	0	0	6	0	7	0	0	0	0	0	0	0	0	0	0	0	0	0	0	0	0	0	0	0	0	0	0	0	0	0	0	0	0	0	0	0	0	0	0	0	0	0	0	0	0	0	0
f57476e384a0d8c69f1ac9413ce47b15	0	0	2	0	0	0	7	5	0	4	0	3	0	2	0	10	0	0	0	0	0	0	3	0	0	0	0	0	6	0	0	0	0	0	0	0	0	0	0	0	0	0	0	0	0	0	0	0	0
de4b81315e4adafaa8634892c9585f83	0	0	0	0	0	0	7	0	0	0	0	0	0	0	0	4	0	0	0	0	0	0	0	0	0	0	0	0	0	0	0	0	0	0	1	1	0	0	0	4	8	0	37	21	17	41	22	22	17
7ca5aae02225336ba2ce424448dcfead	0	0	0	0	0	0	7	0	0	0	0	0	0	0	0	3	0	0	0	0	0	0	0	0	0	0	0	0	0	0	0	0	0	0	0	0	0	0	0	0	0	0	0	0	0	0	0	0	0
35b53910f128e481b727b8204d831716	0	0	0	0	0	0	7	0	1	0	0	0	0	0	0	2	0	0	0	0	0	0	0	0	0	0	0	0	0	0	0	0	0	0	0	0	0	0	0	0	0	0	0	0	0	0	0	0	0
d64cd128033b5ad1bae6f6a61d561e86	0	0	0	0	0	0	7	0	2	0	0	0	0	0	0	0	0	0	0	0	0	0	0	0	0	0	2	0	0	0	0	0	0	0	0	0	0	0	0	0	0	0	0	0	0	0	0	0	0
f0fd722802dc477ef1c42dc14f92a433	0	0	0	0	0	2	7	0	0	0	0	0	0	0	0	0	0	10	0	2	0	0	0	0	0	0	0	0	0	3	10	0	0	0	0	0	0	0	0	0	0	0	0	0	0	0	0	0	0
4376d427847d621692649d25dbf1f04e	2	0	4	0	0	2	7	1	3	0	7	0	5	0	8	2	0	0	0	0	0	0	0	0	0	0	6	2	3	0	0	8	3	0	0	0	0	0	0	0	0	0	0	0	0	0	0	0	0
24c2f9f46f09abef4e08118192cf4a91	2	0	0	0	0	0	7	0	0	0	0	2	0	0	0	0	0	0	0	0	0	0	0	0	0	0	0	0	0	0	2	0	0	0	0	0	0	0	0	0	0	0	0	0	0	0	0	0	0
b928fcf9abeeb4e98ef2c2fee349c922	0	0	0	0	0	0	7	0	0	0	0	0	0	0	0	3	0	0	0	0	0	0	0	0	0	0	0	0	0	0	0	0	0	0	0	0	0	0	0	0	0	0	0	0	0	0	0	0	0
aa617a98bac3b637e7c3cfad2fc158c8	0	0	0	0	0	0	7	2	0	0	1	0	0	0	0	0	0	0	0	0	0	0	0	0	0	0	0	0	0	0	0	0	0	0	0	0	0	0	0	0	0	0	0	0	0	0	0	0	0
2c0337e39bba6940949a165da0a4bec3	4	0	2	0	0	0	7	9	3	0	0	1	0	0	0	0	0	0	0	0	0	0	1	0	0	0	0	0	0	0	0	0	0	0	0	0	0	0	0	0	0	0	0	0	0	0	0	0	2
4ca1f2f02e26e14350523b2087859773	0	0	0	0	0	0	7	0	0	0	0	0	0	0	0	0	0	0	0	0	0	0	0	0	0	0	0	0	0	0	0	0	0	0	0	0	0	0	0	0	0	0	0	0	0	0	0	0	0
4abe02fe2480d9df3cac8d95fb11897d	0	0	0	0	7	0	7	0	0	0	0	0	0	0	0	0	0	0	0	0	0	0	0	0	0	0	0	0	0	0	0	0	0	0	0	0	0	0	0	0	0	0	0	0	0	0	0	0	0
afbd860eb6529b36ed32a3a4246f08f8	6	0	0	0	0	3	7	0	0	0	9	0	0	0	0	0	0	0	0	0	0	0	0	0	0	2	0	0	0	0	0	0	0	0	0	0	0	0	0	0	0	0	0	0	0	0	0	0	0
10867070586012fb0fb76c24bea796d9	0	0	0	0	0	0	7	0	0	0	0	0	0	0	0	1	0	0	0	0	11	18	0	0	0	0	0	0	0	0	0	0	0	0	0	0	0	0	0	0	0	0	0	0	0	0	0	0	0
7e2ab1ad44ab66a50223bd8eee58527d	0	0	1	0	0	0	7	0	0	0	0	0	0	0	0	0	0	0	0	0	0	0	0	0	0	0	0	0	0	0	0	4	2	0	0	0	0	0	0	0	0	0	0	0	0	0	0	0	0
460ae8ade8d684b360b3af9703931241	2	0	0	0	0	8	7	2	0	0	0	0	0	0	0	3	0	0	0	0	0	0	0	0	0	0	0	0	0	0	0	0	0	0	0	0	0	0	0	0	0	0	0	0	0	0	0	0	0
7a942c9732bd8ce91216e731c0125a16	0	0	0	0	0	2	7	0	2	2	2	0	0	0	0	0	0	0	0	0	0	0	0	0	0	0	0	0	0	0	0	0	2	0	0	0	0	0	0	0	0	0	0	0	0	0	0	0	0
07d61fa9fa02e634b891706cd0c09083	0	0	0	0	1	0	7	0	0	0	0	0	0	0	0	5	0	0	0	0	0	0	0	0	0	0	0	0	0	0	0	0	0	0	0	0	0	0	0	0	0	0	0	0	0	0	0	0	0
4be2e3232dbd74e2da7edd5190bc5ef2	0	0	0	0	0	0	7	0	0	0	0	0	0	0	0	0	0	0	0	0	0	0	0	0	0	0	0	0	0	0	0	0	0	0	0	0	0	0	0	0	0	0	0	0	0	0	0	0	0
3c3377c269b799769a4ec46988aa8425	0	0	0	0	0	0	7	0	0	0	0	0	0	0	0	0	0	0	0	0	0	0	0	0	0	0	0	0	0	0	5	0	0	0	0	0	0	0	0	0	0	0	0	0	0	0	0	0	0
595fcb562319601ae2d4e6dfbccdf3bb	0	0	0	0	2	0	7	0	2	0	0	0	3	0	0	2	0	0	0	0	0	0	0	0	0	0	2	0	0	0	0	0	2	0	0	0	0	0	0	0	0	0	0	0	0	0	0	0	0
7a23e9ef9d07e78982fd5c45ea448966	6	0	0	0	13	5	7	5	0	0	0	0	0	0	3	0	0	0	0	0	0	0	5	2	0	0	0	0	0	6	0	0	0	0	0	0	0	0	0	0	0	0	0	0	0	0	0	0	0
42764f706dd88290040d221fc291538b	0	0	0	0	11	5	7	0	0	0	0	0	0	0	0	0	0	0	0	0	9	6	0	0	0	0	0	0	0	0	0	0	0	0	0	0	0	0	0	0	0	0	0	0	0	0	0	0	0
89238ae0011a31a51b8a762d6bed0a74	0	0	0	0	41	0	7	0	2	0	0	0	0	0	0	0	0	0	0	0	0	0	0	0	0	0	0	0	1	0	2	0	0	0	0	0	0	0	0	0	0	0	0	0	0	0	0	0	0
ae942b14b28e8a6ed01baf499be2549f	13	0	0	0	2	1	7	6	1	0	3	0	0	6	0	5	0	0	0	0	0	0	0	0	0	0	0	2	0	0	2	10	3	0	0	0	0	0	0	0	0	0	0	0	0	0	0	0	0
78ad48b14733cc58a2895901aae11a8f	0	0	0	0	3	1	7	0	1	2	0	0	0	0	0	0	0	0	0	0	0	0	0	0	0	2	0	0	0	0	0	0	0	0	0	0	0	0	0	0	0	0	0	0	0	0	0	0	0
984ae482d1581629da343fc30dbd2c50	0	0	0	0	0	0	7	2	0	0	0	0	0	0	0	0	0	0	0	0	0	0	0	0	0	0	0	0	0	2	0	0	0	0	0	0	0	0	0	0	0	0	0	0	0	2	0	0	0
9d6d10fb323f4ebc6cddb4c6831b5afc	17	0	5	0	0	0	7	11	3	7	0	0	0	2	5	5	0	0	0	0	0	0	0	5	4	0	0	0	20	0	0	0	0	0	0	0	0	0	0	0	0	0	0	0	0	0	0	0	0
8c9a9f6c1524705cc88ed55881773f69	0	0	0	0	3	0	7	0	0	0	0	0	2	0	0	0	0	0	0	0	0	0	0	0	0	0	0	0	0	0	0	0	0	0	0	0	0	0	0	2	2	6	0	0	0	0	0	0	0
1f4fbce5467045c6b4ab5905fbaf8135	8	0	0	0	0	0	7	0	0	0	3	0	0	8	0	0	0	0	0	0	0	0	0	2	0	0	0	0	0	0	0	3	0	0	0	0	0	0	0	0	0	0	0	0	0	0	0	0	0
cf57f66601da62b04c26bbbb79572a74	0	0	0	0	0	0	7	0	3	3	0	0	0	0	2	0	0	0	0	0	0	0	0	0	1	0	0	0	0	2	0	0	0	0	0	0	0	0	0	0	0	0	0	0	0	0	0	0	0
9bac1afb578768ed0a326dbc3efee493	0	0	0	0	2	12	7	6	2	6	0	0	0	0	0	0	0	0	0	8	0	6	0	3	0	0	0	3	1	0	0	0	0	0	0	0	0	0	0	0	0	0	0	0	0	0	0	0	0
2c3bb729881b9bc74b8d9d1464ca182c	0	0	0	0	0	0	7	0	0	0	0	0	0	0	0	0	0	0	0	0	3	0	0	0	0	0	0	0	0	0	0	0	0	0	0	0	0	0	0	0	0	0	0	0	0	0	0	0	0
b33fec1dfc6adae97bdd035b6d43fbf8	0	0	0	0	0	0	7	0	0	0	2	0	0	0	0	0	0	0	0	0	0	0	0	0	0	0	0	0	0	0	0	2	0	0	0	0	0	0	0	0	0	0	0	0	0	0	0	0	0
b10d67e85c657734ecf2b99da5e669ce	0	0	0	0	2	0	7	0	0	0	0	0	0	0	0	0	0	0	0	0	0	0	0	0	0	0	0	0	2	0	5	0	0	0	0	0	0	0	0	0	0	0	0	0	0	0	0	0	0
0554e5114c7a0c216a53c9e4634a185d	0	0	0	0	0	0	7	0	0	0	0	0	2	0	0	3	0	0	0	0	0	0	0	0	0	0	0	0	0	0	0	0	0	0	0	0	0	0	0	0	0	0	0	0	0	0	0	0	0
168adc0e0c911eac67afb725d05c4e1e	17	0	0	0	2	5	7	4	2	3	0	0	0	8	2	4	0	0	0	0	0	0	0	0	2	2	1	2	0	0	0	1	0	0	0	0	0	0	0	0	0	0	0	0	0	0	0	0	0
f7d8a58fea5f7fdbaf17f7163abb1693	0	0	0	0	0	0	7	0	0	0	0	0	4	0	0	3	0	0	0	0	2	0	0	0	0	0	0	0	0	10	0	0	0	0	0	0	0	0	0	0	0	0	0	0	0	0	0	0	0
d8692d3dcdb45a113cf67b6475d9e784	0	0	0	0	0	0	7	0	0	0	0	2	0	0	1	0	0	0	0	0	0	0	4	0	12	0	0	0	0	0	0	0	0	0	0	0	0	0	0	0	0	0	12	11	0	0	0	0	0
0aa0ec7bee4877da401b8194b3f7e9da	0	0	0	0	0	2	7	0	5	0	0	0	0	0	0	0	0	0	0	0	0	0	0	0	0	0	0	0	0	0	0	0	0	0	0	0	0	0	0	0	0	0	0	0	0	0	0	0	0
3e33e63c19be894a93745667be11be43	0	0	0	0	4	6	6	0	0	0	0	0	0	0	0	0	0	0	0	0	0	0	0	0	0	0	0	0	0	0	0	0	0	0	0	0	0	0	0	1	0	0	0	0	0	0	0	0	0
56442748e0dcd0c3198ea2dd38804946	0	0	0	0	0	0	6	0	0	0	0	0	0	0	0	3	0	0	0	0	0	0	0	0	0	0	0	0	0	4	2	0	0	0	0	0	0	3	0	0	0	0	0	0	0	0	0	0	0
3be8d7fbb0ca976097340b803661a2eb	0	0	0	0	0	0	6	0	2	0	0	0	0	0	0	1	0	0	0	0	0	0	0	0	0	0	0	0	0	7	0	0	0	0	0	0	0	0	0	0	0	0	0	0	0	0	0	0	0
7c3374428596a8691626429733a315b5	7	0	0	0	0	8	6	0	11	3	0	0	0	4	3	6	0	0	0	9	0	0	0	1	0	0	3	0	0	6	7	10	0	0	1	0	0	0	0	0	0	0	0	0	0	0	0	0	0
dd79ff03fd9e04ece9cc52549e132609	0	0	0	0	22	14	6	0	0	0	0	0	0	0	0	0	0	0	0	0	0	0	0	0	0	0	0	0	1	0	0	0	0	0	0	0	0	0	0	0	0	0	0	0	0	0	0	0	0
bf68b118fef8caa67108d60f628f0ef6	0	0	0	0	0	0	6	0	0	0	0	0	0	2	0	0	0	0	0	0	0	0	0	0	0	0	0	0	0	0	0	0	0	0	0	0	0	0	0	0	0	0	0	0	0	0	0	0	0
100deb6dbb5957c8a334f10be6b35fb1	0	0	2	0	1	1	6	3	0	2	0	0	0	2	0	0	0	0	0	0	0	0	0	0	1	0	0	0	3	0	0	0	0	0	0	3	0	0	0	5	2	0	1	3	3	0	5	1	3
81f4469840697ec3122d95db2ca16f11	3	0	0	0	2	0	6	2	0	5	9	0	0	3	1	6	0	0	0	0	0	0	0	0	2	0	0	1	0	0	0	2	0	0	0	0	0	1	0	0	0	0	0	0	0	0	0	0	0
e5fe5b2afb55f3fbd5234515dec943b2	0	0	0	0	0	0	6	0	0	3	2	2	2	2	0	6	0	0	0	0	0	0	0	0	0	0	0	0	0	0	0	0	0	0	0	0	0	0	0	0	0	0	0	0	0	0	0	0	0
c8fe5396970f1aa5bbdf91e6eb9c7a71	1	1	11	0	0	0	6	12	0	13	0	0	4	1	3	0	0	0	0	0	0	0	0	0	0	0	0	0	0	4	0	0	0	0	0	0	0	0	0	0	0	0	0	0	0	0	0	0	0
e337e2262c87bd149cbde68bc2c33d4b	0	0	0	0	10	65	6	4	0	0	0	0	0	0	0	2	0	0	0	3	0	0	0	0	0	0	0	2	3	5	0	0	0	0	5	0	0	5	0	0	0	0	0	0	0	0	0	0	0
641a393625bedbd7b030963176b102ad	0	0	0	0	0	0	6	0	0	0	0	0	0	0	0	0	0	0	0	0	0	0	0	0	0	0	0	0	0	2	3	0	0	0	0	0	0	0	0	0	0	0	0	0	0	0	0	0	0
a456440ac4c9e56122020ed012f4f812	0	0	0	0	0	0	6	0	0	0	0	0	0	0	0	0	0	0	0	0	0	0	0	0	0	0	0	0	0	0	0	0	0	0	0	0	0	0	0	0	0	0	0	0	0	0	0	0	0
950fee257647ddc3d8622e5ab9d544e8	0	0	0	0	0	0	6	0	3	2	2	0	0	0	0	0	0	0	0	0	0	0	0	0	0	0	0	0	0	0	0	0	0	0	0	0	0	0	0	0	0	0	0	0	0	0	0	0	0
61bb0f260789eca7880d3e3227bd72ee	4	0	3	0	2	6	6	3	7	0	2	2	0	4	0	4	0	0	0	6	1	2	0	6	0	0	0	1	4	0	0	17	2	0	0	0	0	0	0	0	0	0	0	0	0	2	0	2	0
92d3a82278031925752eacf39aae2246	0	0	0	0	0	0	6	0	0	0	2	2	0	0	0	0	0	0	0	0	0	0	0	0	0	0	0	0	0	0	0	0	0	0	0	0	0	0	0	0	0	0	0	0	0	0	0	0	0
8a0128081c0e0fff85862756620ca48d	0	0	0	0	0	0	6	0	0	0	0	0	0	0	0	0	0	0	0	0	30	0	0	0	0	0	0	0	4	0	0	0	0	0	0	0	0	0	0	0	0	0	0	0	0	0	0	0	0
c4105afea28ab69892ed4ceb8cfe9cde	0	0	0	0	0	0	6	0	0	0	2	0	0	0	0	0	0	0	0	0	0	0	0	0	0	0	0	0	0	0	0	2	0	0	0	0	0	0	0	0	0	0	0	0	0	0	0	0	0
02d74f744b2fba55aab7ae951e8473ac	0	0	0	0	0	0	6	0	5	9	1	1	0	0	0	6	0	0	0	0	0	0	0	0	0	0	0	0	0	0	0	0	0	0	0	0	0	0	0	0	0	0	0	0	2	2	0	0	0
1697fffbc62cbd9c1df90ff1b987c65e	0	0	7	0	6	10	6	5	0	5	0	3	8	9	0	0	0	0	0	0	0	0	0	3	1	1	0	2	0	0	0	0	0	0	0	0	0	16	0	0	0	0	0	0	0	0	2	0	0
d1eb5bcdb47f7ba3059d5897a88de8f6	0	0	4	0	0	2	6	2	6	7	9	5	0	7	0	0	0	0	0	0	0	0	0	0	0	0	0	0	0	0	0	0	0	0	0	0	0	0	0	0	0	0	1	0	0	2	0	0	0
62333d09b0eb62edb9a891848deb1803	0	0	0	0	0	0	6	0	1	0	0	0	0	0	0	2	0	0	0	0	0	0	0	0	0	0	0	0	0	0	0	0	0	0	0	0	0	0	0	0	0	0	0	0	0	0	0	0	0
8e45a35686901e23e06d493375c66e3c	0	0	0	0	0	0	6	0	1	0	0	0	0	0	0	0	0	0	0	0	0	0	0	0	0	0	0	0	0	1	0	0	0	0	0	0	0	0	0	0	3	3	0	0	0	0	0	0	0
2325d5bf9fd4684844e9a222fd5f0612	0	0	0	0	0	0	6	0	0	0	0	0	0	0	0	0	0	0	0	0	0	0	0	0	0	0	0	0	0	7	0	0	0	0	0	0	0	0	0	0	0	0	0	0	0	0	0	0	0
b1ac509a23ed578e078a6bba171b653b	0	0	0	0	4	3	6	0	0	0	0	0	0	0	0	0	0	0	0	0	0	0	0	0	0	0	0	0	0	0	0	0	0	0	0	0	0	0	0	0	0	0	0	0	0	0	0	0	0
9c47143c5072e28c601d81f564f061ed	3	0	0	0	3	10	6	0	3	0	0	0	0	3	0	6	0	0	0	0	0	0	0	2	0	0	0	0	0	0	0	0	0	0	0	0	0	0	0	0	0	0	0	0	0	0	0	0	0
3982ec56dbf99108aa4e291f74377c03	0	0	0	0	0	0	6	0	0	0	0	0	0	0	0	0	0	0	0	0	0	2	0	0	0	0	0	0	0	13	4	0	0	0	0	0	0	1	0	0	0	0	0	0	0	0	0	0	0
3619293211d984bcd4b4d1ad819181c4	0	0	0	0	0	2	6	0	0	0	0	0	0	0	0	0	0	0	0	0	0	0	0	0	0	0	0	0	2	0	4	0	0	0	0	0	0	0	0	0	0	0	0	0	0	0	0	0	0
279c0c03d6b3972d7143fb14bca21cc4	0	0	0	0	0	0	6	0	0	0	0	2	0	0	0	1	0	0	0	4	0	0	0	0	3	0	0	0	1	0	0	0	0	0	0	0	0	0	0	0	0	0	0	0	0	0	0	0	0
d30a56022518d30c2a373369a8223043	0	0	0	0	0	0	6	0	0	0	0	0	0	0	0	0	0	0	0	0	0	0	0	0	0	0	0	0	0	0	0	0	0	0	0	0	0	0	0	0	0	0	0	0	0	0	0	0	0
e24241625f2854fffb46650d2593ec0d	0	0	0	0	0	9	6	0	0	0	0	0	0	0	0	0	0	0	0	0	0	0	0	0	0	0	0	0	0	0	0	0	0	0	0	0	0	0	0	0	0	0	0	0	0	0	0	0	0
6c4e4ad84b49b2e1a52d378438ca1112	0	0	0	0	17	22	6	0	2	0	0	2	0	0	0	0	0	0	0	0	0	0	0	0	0	0	0	2	0	0	0	0	0	0	0	0	0	0	0	0	0	0	0	0	0	0	0	0	0
7c12bb45f85f4095720f280d57948842	0	0	0	0	0	0	6	0	0	6	0	7	0	0	4	0	0	0	0	0	0	0	0	0	0	0	0	0	8	0	0	0	2	0	0	0	0	0	0	0	0	0	0	0	0	0	0	0	0
c145c4d9dd83f270cb6f1227f22d2473	9	0	2	0	0	0	6	0	4	10	0	0	0	0	3	3	0	0	0	0	0	0	3	0	6	0	9	0	4	0	0	1	7	0	0	0	0	0	0	0	0	0	0	0	0	0	0	0	0
c48cf4aaf6fd18dc868fe71e2f98263c	0	0	0	0	0	0	6	1	1	0	0	0	1	0	0	0	0	0	0	0	0	0	0	0	0	0	0	2	0	0	0	0	0	0	0	0	0	0	0	0	0	0	0	0	0	0	0	0	0
85aae87a73e2ff3105569e29bfba2dc7	0	0	0	0	4	0	6	0	6	5	0	2	0	0	0	0	0	0	0	0	0	2	0	0	0	0	0	2	2	0	0	0	0	0	0	0	0	0	0	0	0	0	0	0	0	0	0	0	0
8771541da92d624722b0ab94ca059719	0	0	0	0	0	3	6	0	0	0	0	0	0	0	0	0	0	0	0	0	0	0	0	0	0	0	0	0	0	0	0	0	0	0	0	0	0	0	0	0	0	0	0	0	0	0	0	0	0
aa835b3f0b109a88cd2909d2590791d6	0	0	0	0	7	2	6	0	0	0	0	0	0	0	0	3	0	0	0	0	0	0	0	0	0	0	0	0	0	3	0	0	0	0	0	0	0	0	0	0	0	0	0	0	0	0	0	0	0
852ddfb9698a7c126604a7645a29e31d	9	0	8	0	0	0	6	2	5	0	10	2	3	10	0	0	0	0	0	4	0	0	2	0	0	3	2	2	0	2	0	0	6	0	0	0	0	3	0	3	0	4	0	2	0	0	4	0	0
696b1c4643ac14d865d82ad62c72297e	0	0	4	0	0	1	6	0	0	0	11	0	0	0	0	0	0	0	0	0	0	0	0	0	0	0	0	0	0	0	0	0	0	0	0	0	0	0	0	0	0	0	0	0	0	0	0	0	0
fc20dd2ca27147e683c8e68f594c50dc	1	0	0	0	0	0	6	0	0	0	2	0	0	0	1	2	0	0	0	0	0	0	0	0	3	0	0	0	0	0	0	0	2	0	0	0	0	0	0	0	0	0	0	0	0	0	0	0	0
e2f6db6e28b9a42206c53b52fcc5930e	0	0	0	0	0	1	6	3	0	0	0	0	0	0	0	0	0	0	0	0	0	0	0	0	0	0	0	0	0	0	0	0	0	0	0	0	0	0	0	0	0	0	0	2	0	0	0	0	0
5562c3360365d9ef003d4f0540d09fa1	0	0	0	0	0	9	6	0	0	0	0	0	0	0	0	0	0	0	0	0	0	0	0	0	0	0	0	0	0	0	0	0	0	0	0	0	2	0	0	0	2	1	0	0	0	0	0	0	0
01b0d4f09648a4fc99a1dfded2d76b3d	0	0	0	0	0	0	6	0	0	0	0	0	0	0	0	0	0	0	0	0	0	0	2	0	0	0	0	2	2	0	0	0	2	0	0	0	0	0	0	0	0	0	0	0	0	0	2	0	0
d52b53e8eaae40526a0eeaffa63457bf	0	0	0	0	0	0	6	1	0	0	0	0	0	0	0	0	0	0	0	0	0	0	1	1	0	0	0	0	0	0	0	0	0	0	0	0	0	0	0	0	0	0	0	0	0	0	0	0	0
630cba37bb051fb933509c5210daec08	0	0	0	0	0	0	6	0	0	0	0	0	0	0	0	0	0	0	0	0	0	0	0	0	0	0	0	0	0	0	0	0	0	0	0	0	0	0	0	0	0	0	0	0	0	0	0	0	0
8a8b5ef71e51ec07663cdb551d846349	14	2	7	0	24	7	6	6	0	11	9	10	0	0	5	3	0	0	0	0	4	0	8	0	5	0	2	4	14	3	4	0	0	0	0	0	0	0	0	3	1	0	0	0	0	0	0	0	2
a2942afdfcd03120ded9425f57b5d04b	0	0	1	0	0	0	6	0	3	0	0	2	0	0	0	5	0	0	0	0	0	0	0	0	2	0	5	0	0	0	0	0	0	0	0	0	0	0	0	0	0	0	0	0	0	0	0	0	0
d7bf7a5b3aa8d082efadf4adbc61dbfb	0	0	0	0	0	0	6	0	0	0	0	0	0	0	1	0	0	0	0	0	0	0	1	0	0	0	0	0	0	0	0	0	0	0	0	0	0	0	0	0	0	0	0	0	0	0	0	0	0
0fc2e620e206007688031cf66e959bd1	0	0	0	0	0	2	6	0	0	0	2	0	0	0	0	0	0	0	0	0	0	2	0	0	0	0	0	0	2	0	0	0	0	0	0	0	0	0	0	0	0	0	0	0	0	0	0	0	0
d0eef11fcad4206e0ebd28f7efa4d357	0	0	0	0	0	0	6	0	0	2	2	0	0	0	0	0	0	0	0	0	0	0	0	0	0	0	0	0	0	0	0	0	0	0	0	0	0	0	0	0	0	0	0	0	0	0	0	0	0
9be83bf96ef3165cb93219ba900cf4d8	0	0	0	0	0	0	6	0	2	0	0	0	0	0	0	0	0	0	0	0	0	0	0	0	0	0	0	0	0	0	0	0	0	0	0	0	0	0	0	0	0	0	0	0	0	0	0	0	0
3e2f45a4ae1ce8a2f00dac52ab3e6c8b	0	0	4	0	0	0	6	1	8	7	0	0	3	0	2	0	0	0	0	0	0	0	0	0	11	1	0	5	0	2	0	11	16	0	5	0	0	0	0	0	0	1	0	0	0	0	0	0	0
16aea4a530cd8d6a38f9ceb8f668e3a9	0	0	0	0	0	3	6	0	0	0	2	0	0	2	5	0	0	0	0	0	0	2	0	1	0	0	0	0	2	0	0	0	0	0	0	0	0	0	0	0	0	0	0	0	0	0	0	0	0
eb568635594de19df0e22f8a744384c6	3	0	0	0	0	0	6	0	0	0	0	0	0	0	0	2	0	0	0	0	0	0	0	0	0	0	0	0	0	0	0	0	0	0	0	0	0	0	0	0	0	0	0	0	0	0	0	0	0
e2b9ccb68d74c184b68573a3750f5bac	7	0	3	2	0	1	6	5	7	5	11	7	4	2	1	6	0	0	0	0	0	1	0	0	0	0	8	9	0	3	0	3	4	0	2	0	0	0	0	10	0	5	5	0	2	0	4	4	4
bdd5fca578fab93b50e795e7adc2a650	14	0	7	0	0	5	6	0	0	0	11	4	4	0	0	0	0	0	0	0	0	0	12	3	0	0	2	2	0	2	4	0	6	0	0	3	3	0	0	9	0	6	0	0	0	0	18	0	12
a64578e6892303fda9605a61605b1f90	7	0	0	0	0	0	6	0	0	0	0	0	0	0	0	0	0	0	0	0	0	0	0	0	2	0	0	0	0	0	0	0	0	0	0	0	0	0	0	0	0	0	0	0	0	0	0	0	0
de0f766321b2916d87a315b09f45bddb	4	0	1	0	0	0	6	0	5	0	9	6	0	0	0	0	0	0	0	0	2	0	6	0	1	3	0	3	0	0	0	3	6	0	1	0	7	1	0	3	2	0	0	0	0	0	0	0	0
c7ac28184bd891d4fc40b8addba4be5d	0	0	0	0	2	0	6	0	0	0	0	0	0	0	0	0	0	0	0	0	0	0	0	0	6	0	0	0	0	0	0	0	0	0	0	0	0	0	0	0	0	0	0	0	0	0	0	0	0
e6fd71d906bae41f5145e2caa242d8af	0	0	0	0	0	0	6	0	0	0	0	0	0	0	0	3	0	0	0	0	0	0	0	0	0	0	0	0	0	0	0	0	0	0	0	0	0	0	0	0	2	0	0	0	0	0	0	0	0
eafeff4e4c903fed31201d115d5c1492	0	0	0	0	0	0	6	0	0	4	0	0	0	0	0	0	0	0	0	0	0	0	0	0	0	0	0	0	0	0	0	0	0	0	0	0	0	0	0	0	0	0	0	0	0	0	0	0	0
1633482cdea08c2f97c16dabac37cd17	0	0	0	0	0	0	6	0	0	0	0	0	0	0	0	0	0	0	0	0	0	0	0	0	0	0	0	0	0	0	0	0	0	0	0	0	0	0	0	0	0	0	0	0	0	0	0	0	0
26ac65fc7833553e2dbd263a127b0ad9	0	0	0	0	0	3	6	0	0	0	0	0	0	0	0	0	0	0	0	11	0	0	0	0	0	0	0	0	0	1	1	0	0	0	0	0	0	0	0	0	0	0	0	0	0	0	0	0	0
50ae90298ab7886631301daa6e183aa7	0	0	0	0	2	2	6	2	2	5	0	0	0	0	0	8	0	0	0	0	0	0	0	0	0	0	0	0	0	0	3	1	2	0	0	0	0	0	0	0	0	0	0	1	0	0	0	0	0
dd110fd452738f0bf3a2925b27ec08da	0	0	0	0	0	0	6	0	0	0	0	0	0	0	0	0	0	0	0	0	0	0	0	0	2	0	0	0	0	0	0	0	0	0	0	0	0	0	0	0	0	0	0	0	0	0	0	0	0
09135e0fa318869723da6c025c516cf0	0	0	0	0	0	0	6	3	0	2	0	0	0	0	3	0	0	0	0	0	0	0	0	0	0	0	0	0	0	0	0	0	0	0	0	0	0	0	0	0	0	0	0	0	0	0	0	0	0
b7de60f093e914e5eaefc849f5a3e237	0	0	0	0	18	0	5	0	0	8	0	0	0	0	0	0	0	0	0	0	0	0	6	6	2	0	0	0	4	0	0	0	0	0	0	0	0	0	0	0	0	0	0	0	0	0	0	0	0
213d544451496c4e0eff959d66d6d4b9	0	0	0	0	0	1	5	0	0	0	0	0	0	0	0	0	0	0	0	28	0	0	0	0	0	0	0	0	0	0	0	0	0	0	0	0	0	0	0	0	0	0	0	0	0	0	0	0	0
cb71fb34ebdf5cbf2466183879812171	0	0	0	0	0	0	5	0	0	0	0	0	0	0	0	0	0	0	0	0	0	0	0	0	0	0	0	0	0	0	0	0	0	0	0	1	0	0	0	0	1	0	1	0	0	0	0	0	0
2f22b3552cb0b2ab454a67f7ad968816	0	0	0	0	0	0	5	3	0	0	0	4	0	11	2	0	0	0	0	0	0	0	0	3	0	0	0	0	0	0	0	7	0	0	0	0	2	0	0	6	1	0	0	0	0	0	0	0	3
eba9b1e1d98ab46d566a612e89ba7bdf	0	0	0	0	0	4	5	0	0	0	2	0	0	6	0	2	0	0	0	0	0	0	0	0	0	0	0	0	0	0	0	2	0	0	0	0	0	0	0	0	0	0	0	0	0	0	0	0	0
b9d3e84adc2a0523af653fe0cfa4adbb	0	0	0	0	0	2	5	0	0	0	0	0	0	0	0	2	0	0	0	0	0	0	0	0	0	0	0	0	0	0	0	0	0	0	0	0	0	0	0	0	0	0	0	0	0	0	0	0	0
ed16b7886410df8023ffb09e73df96f8	0	0	0	0	12	1	5	4	2	14	0	2	9	0	0	0	0	0	0	0	0	0	3	4	0	0	0	0	2	0	4	0	0	0	0	0	0	0	0	0	0	0	0	0	0	0	0	0	0
8c4a691e6f72d6847ba3db5e43e804df	0	0	0	0	0	0	5	0	0	0	0	0	0	0	0	0	0	0	0	0	0	0	0	0	0	0	0	0	0	0	0	0	0	0	0	0	0	0	0	0	0	0	0	0	0	0	0	0	0
d151a60705fcf7b7dc0d50e1c6cf9704	0	0	0	0	0	0	5	0	0	0	0	0	0	0	0	0	0	0	0	0	0	0	0	0	0	0	0	0	0	5	1	0	0	0	0	0	0	0	0	0	0	0	0	0	0	0	0	0	0
dc7a1e723f2d1cd380de196461ce0533	0	0	0	0	0	0	5	0	0	8	0	0	3	0	0	0	0	0	0	0	0	0	0	0	0	0	0	0	0	0	0	0	0	0	0	0	0	0	0	1	0	0	0	3	0	0	0	3	0
b1478ba84f131b6ebfdcd85460f83b1a	0	0	0	0	3	0	5	0	0	0	0	0	0	0	0	0	0	0	0	0	0	0	0	0	0	0	0	0	0	0	0	0	0	0	0	0	0	0	0	0	0	0	0	0	0	0	0	0	0
aadebe903072c4b03514af3056dbe5ca	20	0	0	0	0	0	5	4	0	0	0	3	0	20	0	0	0	0	0	0	0	0	0	0	1	0	0	1	0	0	0	0	0	0	0	0	0	0	0	0	0	0	0	0	0	0	0	0	0
81c9f892c5057cb4db8717af16e73e4e	0	0	0	0	0	2	5	0	0	0	0	0	0	0	0	0	0	0	0	3	9	0	0	0	0	0	1	6	0	0	0	0	2	0	0	0	0	0	0	0	0	0	0	0	0	0	0	0	0
71e3d98beed83b4cdec303005d56e90e	0	0	0	0	0	0	5	0	9	0	0	0	1	0	0	23	0	0	0	0	0	0	0	0	0	0	0	0	0	0	0	0	0	0	0	0	0	0	0	0	0	0	0	0	0	0	0	0	0
d8064de1c78e00541f47bf2c2f8632e5	0	0	0	0	9	0	5	5	4	0	0	0	9	0	0	0	0	0	0	0	0	1	0	0	0	0	0	0	0	0	0	0	0	0	0	0	0	0	0	0	0	0	0	2	0	0	0	0	0
3e75c7a0ade6c40ad0215b2c63313fc4	0	0	0	0	0	0	5	0	0	0	2	0	0	0	1	0	0	0	0	0	0	0	0	0	0	0	0	0	0	0	0	0	0	0	0	0	0	0	0	0	0	0	0	0	0	0	0	0	0
022e7d2e4c4ae2e7dbc0803c68a3d50e	0	0	0	0	0	0	5	0	0	0	0	0	0	0	0	0	0	0	0	0	0	0	1	1	0	0	0	0	1	0	0	0	0	0	0	0	0	0	0	0	0	0	0	0	0	0	0	0	0
e9ace0e15d6eab7a48cc07fa5b9c9079	0	0	0	0	0	0	5	0	5	0	2	1	0	0	0	0	0	0	0	0	0	0	0	0	0	0	0	0	2	0	0	0	0	0	0	0	0	0	0	0	0	0	0	0	0	0	0	0	0
3aafa30c39043aa51e140c492ad448b2	0	0	0	0	2	3	5	0	0	0	0	0	0	0	0	0	0	0	0	0	0	0	0	0	0	0	0	0	0	0	0	0	0	0	0	0	0	0	0	0	0	0	0	0	0	0	0	0	0
3144174b867d4d458fec62c64cd3a052	24	0	2	0	0	5	5	0	0	3	12	2	0	25	6	4	0	0	0	0	0	0	0	3	7	2	3	2	2	0	0	8	0	0	0	0	0	0	0	0	0	0	0	0	0	0	0	0	0
9f76bed655c43d1b9436b8fb65f55e75	0	0	0	0	0	0	5	0	0	0	0	0	0	0	0	1	0	0	0	0	0	0	0	0	0	0	0	0	0	4	0	0	0	0	0	0	0	0	0	0	0	0	0	0	0	0	0	0	0
8a40d99f148797f0664e492db1d7790a	2	0	0	0	0	6	5	0	0	0	0	0	0	0	0	0	0	0	0	0	0	0	0	0	0	0	0	0	3	0	0	0	0	0	0	0	0	0	0	0	0	0	0	0	0	0	0	0	0
b4e66489a5fa0a2153435d0d665a9482	0	0	0	0	0	5	5	0	0	0	0	0	0	0	0	0	0	0	0	2	0	0	0	0	0	0	0	0	0	0	0	0	0	0	0	0	0	0	0	0	0	0	0	0	0	0	0	0	0
dc84ec4d23d3c87523ecd45e8905ad58	0	0	0	0	0	0	5	0	0	0	2	0	0	4	2	0	0	0	0	0	0	0	0	0	0	0	0	0	0	0	0	0	0	0	0	0	0	0	0	0	0	0	0	0	0	0	0	0	0
df1d7b4f3d32bea12bb8c3d414d84d6d	11	0	0	0	0	0	5	0	0	0	0	0	4	0	0	0	0	0	0	0	0	0	0	9	2	0	0	0	0	2	0	0	0	0	0	0	0	0	0	0	0	0	0	0	0	0	0	0	0
8b0bcda15d45612cb7f1ad6df0fa15f8	0	0	0	0	0	3	5	0	2	0	0	0	0	0	0	0	0	0	0	0	0	0	0	0	0	0	0	0	0	0	0	0	0	0	0	0	0	0	0	0	0	0	0	0	0	0	0	0	0
39fc72bb2fc5c1f13ff0baf90ccd7a70	4	0	0	0	0	0	5	0	0	6	10	0	1	0	0	4	0	0	0	0	0	0	0	0	0	0	10	0	2	0	5	0	7	0	0	0	0	2	0	0	0	0	0	0	0	3	0	0	0
a345684256bf471e934ebb06db6e9bd3	7	0	3	0	0	3	5	0	0	0	3	8	0	9	0	0	0	0	0	0	0	0	0	0	0	0	5	3	0	0	0	0	0	0	0	0	0	0	0	0	0	0	0	0	0	0	0	0	0
74406b5648d81ee86930c5d7a22eaa91	0	0	0	0	0	0	5	0	0	0	0	0	0	0	0	0	0	2	0	0	0	0	0	0	0	0	0	0	0	2	3	0	0	0	0	0	0	0	0	0	0	0	0	0	0	0	0	0	0
69d843a746cb77b9a4b85dda7429dbbf	1	0	0	0	0	0	5	0	2	0	0	3	0	0	0	0	0	0	0	0	0	0	0	0	0	0	4	0	0	0	0	0	0	0	0	0	0	0	0	0	2	0	0	0	0	3	6	0	2
2e0ecfcad8fb8d7f917e5de7ff4a1af4	0	0	3	0	0	0	5	0	0	2	0	2	0	0	4	0	0	0	0	0	0	0	0	4	0	0	0	0	0	0	0	0	0	0	0	0	0	0	0	0	1	0	2	2	0	0	1	0	0
e124f52cd79067c28ab9457fe317c7cd	0	0	0	0	9	3	5	0	0	4	0	0	0	0	0	1	0	0	0	0	0	2	0	0	0	0	0	0	0	2	1	0	0	0	0	0	0	0	0	0	0	0	0	0	0	0	0	0	0
54366cf030ba3ac299f6b11ab661bacf	8	0	0	0	3	0	5	0	4	3	0	0	0	7	0	4	0	0	0	1	2	0	0	0	2	0	0	0	0	0	0	8	0	0	0	0	0	0	0	0	0	0	0	0	0	0	0	0	0
3a6215b388d4347f7c0ab539fe4c6ba4	0	0	0	0	0	0	5	0	4	3	1	1	6	0	2	0	0	0	0	0	0	0	0	2	0	0	0	2	0	0	0	0	0	0	0	0	0	0	0	0	0	0	0	0	0	0	0	0	0
bf35f644849955503c4dace18a8ac1dd	0	0	0	0	0	0	5	0	0	0	0	0	0	0	0	0	0	0	0	0	0	0	0	0	0	0	0	0	0	0	0	0	0	0	0	0	0	0	0	0	2	0	1	0	0	0	0	0	0
758432aee310fa91527bc234dc079399	0	0	1	0	0	0	5	8	0	0	0	0	0	2	3	0	0	0	0	0	0	0	2	1	0	2	0	0	0	0	0	0	0	0	0	0	0	0	0	0	0	0	0	0	0	3	0	0	0
adbbd3e62654f90e12c9cff25f1f7519	0	0	0	0	0	4	5	2	0	0	2	0	0	16	0	4	0	0	0	0	0	0	0	0	0	0	0	0	0	0	0	0	0	0	0	0	0	0	0	0	0	0	0	0	0	0	0	0	0
7dfabfe8c81f2d2d8128700210b4f32c	0	0	0	0	0	0	5	2	4	17	0	0	0	0	1	2	0	0	0	0	0	0	0	0	0	0	0	0	0	0	0	0	0	0	0	0	0	0	0	0	0	0	0	0	0	0	0	0	0
a96f254738c9a179e1dcaec70da98092	0	0	0	0	0	6	5	0	0	0	0	0	0	0	0	3	0	0	0	0	0	0	0	2	0	0	0	0	0	0	6	0	0	0	0	0	0	0	0	0	0	0	0	0	0	0	0	0	0
76743287a2fbbed458152152b1afd2e9	0	0	2	0	0	0	5	0	0	0	0	0	0	0	3	2	0	0	0	0	0	0	0	0	0	0	3	0	0	0	0	2	6	0	0	0	0	0	0	0	0	0	0	0	0	0	0	0	0
5640d1441ec1fb1e9b8ad7929452ae39	1	0	0	0	0	0	5	0	0	0	2	0	0	0	0	0	0	0	0	0	0	0	0	0	0	0	2	0	2	0	0	0	0	0	0	0	0	0	0	0	0	0	0	0	0	0	0	0	0
1a53ddb5c3774ec80982dc816b2b30f2	2	0	0	0	0	3	5	0	0	0	0	0	0	0	0	0	0	0	0	0	0	0	0	0	0	2	2	0	0	0	0	0	0	0	0	0	0	0	0	0	0	0	0	0	0	0	0	0	0
d8dd827ad43c3349fb4b752313daecc2	0	0	0	0	0	5	5	0	0	0	0	0	0	0	2	3	0	0	0	0	1	0	0	0	0	0	0	0	0	0	0	0	0	0	0	0	0	0	0	0	0	0	0	0	0	0	0	0	0
697a182ca2053aeada400283b445d08b	3	0	4	0	5	10	5	3	0	5	12	0	2	27	3	4	0	0	0	0	0	0	4	0	2	0	0	1	0	0	0	6	0	0	0	0	0	4	0	0	0	0	0	0	0	0	0	0	0
4e5263781df77b642fa2f4fdf2473be5	0	0	0	0	0	12	5	0	0	0	0	0	0	0	0	0	0	0	0	0	0	0	0	0	0	0	0	0	0	0	0	0	0	0	3	0	0	1	0	0	0	0	0	0	0	0	0	0	0
6e76360497ce0cd2892070b59a9c1991	13	0	2	0	0	1	5	2	0	10	0	0	1	12	7	0	0	0	0	0	0	0	0	4	0	0	7	0	0	0	0	23	13	0	0	0	0	4	0	0	0	0	0	0	0	0	0	0	0
a4a0758f356c3f00339cc2ed3c409eb9	5	0	0	0	6	2	5	4	2	4	0	0	0	0	3	2	0	0	0	7	7	7	6	3	0	0	0	3	6	11	0	0	0	0	0	0	0	0	0	0	0	0	0	0	0	0	0	0	0
b0f2d0153eae8c64af327c9cb29c48d6	0	0	0	0	0	0	5	0	0	0	0	0	0	0	0	0	0	0	0	0	0	0	0	2	0	0	0	0	0	0	0	0	0	0	0	0	0	0	0	0	0	0	0	0	0	0	0	0	0
8088741ca26f5d7ceb312091e50a5b3a	2	0	0	0	0	0	5	1	0	5	0	0	0	0	0	0	0	0	0	0	0	0	0	0	1	0	0	0	0	0	0	0	0	0	0	0	0	0	0	0	0	0	0	0	0	0	0	0	0
2be39b0499c7cef9dd453d6c1c66948f	0	0	0	0	0	0	5	0	1	0	0	0	0	0	0	1	0	0	0	0	0	0	0	0	0	0	0	0	0	0	0	0	0	0	0	0	0	0	0	0	0	0	0	0	0	0	0	0	0
b1812966e7f49d7be4458242d280a3a6	0	0	0	0	0	0	5	2	0	0	0	0	0	10	0	0	0	0	0	0	0	0	0	0	0	2	0	0	0	0	0	0	0	0	0	0	0	0	0	0	0	0	0	0	0	0	0	0	0
ac8f815e32ca395125240e9e931f68eb	0	0	0	0	3	2	5	0	0	0	0	0	0	0	0	0	0	0	0	0	0	0	0	0	0	0	0	0	0	0	0	0	0	0	0	0	0	0	0	0	0	0	0	0	0	0	0	0	0
e29af8f5cffb812ebef640ae2c298f12	0	0	0	0	24	0	5	0	0	0	0	1	0	0	0	0	0	0	0	0	3	2	0	0	0	0	0	0	0	0	0	0	0	0	0	0	0	0	0	0	0	0	0	0	0	0	0	0	0
1ff021b122812162c3be8dcde02fbc19	3	0	0	0	0	8	5	0	0	1	7	0	0	0	3	3	0	0	0	0	0	0	0	0	0	0	0	0	0	0	0	0	0	0	0	0	0	0	0	0	0	0	0	0	0	0	0	0	0
38a477b7559c9fb01a0c0d73df807ae8	5	0	0	0	0	0	5	0	0	0	0	0	0	4	0	0	0	0	0	0	0	0	0	0	0	0	2	0	0	0	0	0	0	0	0	0	0	0	0	0	0	0	0	0	0	0	0	0	0
6e9915111655d58740a82dfdafc2a180	0	2	0	0	0	0	5	3	0	0	3	0	0	0	0	0	0	0	0	0	0	0	0	0	0	0	0	0	0	0	0	0	0	0	0	2	2	0	0	0	0	0	0	0	0	0	0	0	0
95884339222ef10627629aa1e9bbe0d5	0	0	0	0	0	0	5	0	0	0	0	0	0	0	0	0	0	0	0	6	0	0	0	0	0	0	0	0	0	0	0	0	0	0	0	0	0	0	0	0	0	0	0	0	0	0	0	0	0
b569d15a027d685cf9991f0c7f0f6641	0	0	0	0	0	0	5	0	0	0	0	0	0	0	0	0	0	0	0	0	0	0	0	0	0	4	0	0	0	0	10	0	0	0	0	0	0	0	0	0	0	0	0	0	0	0	0	0	0
b8dea67a0e6bfb15fcfc94badfb71748	0	0	0	0	0	0	5	0	0	3	2	0	0	0	0	0	0	0	0	0	0	0	0	0	5	0	0	0	0	0	0	2	3	0	0	0	0	0	0	0	0	0	0	0	0	0	0	0	0
0e96fef4a4b71fb0f250fe3d25ef96d7	4	0	1	0	0	0	5	7	0	13	0	1	0	2	0	4	0	0	0	0	0	0	0	0	0	0	0	0	0	0	0	0	0	0	0	0	0	0	0	0	0	0	0	0	0	0	0	0	0
b98bce0584bd3b80a9dd253e237cce8d	0	0	0	0	0	0	5	0	0	0	0	0	0	0	0	0	0	0	0	0	0	0	0	0	0	0	0	0	0	0	5	0	0	0	0	0	0	0	0	0	0	0	0	0	0	0	0	0	0
d43cc82e992ee881d55e0e956a7db3ac	20	0	0	0	0	3	5	0	0	0	0	0	0	0	2	0	0	0	0	0	0	0	0	0	0	0	0	0	2	0	0	0	0	0	0	0	0	0	0	0	0	0	0	0	0	0	0	0	0
fbb1033038803e2e1c8faae89d2d629a	10	0	0	0	0	0	5	2	0	3	13	7	2	8	0	4	0	0	0	0	0	0	0	0	2	0	0	0	0	0	0	0	0	0	0	0	0	0	0	0	0	0	0	0	0	0	0	0	0
9940a233e65d06addbd8df1c0e07e584	0	0	0	0	3	0	5	0	0	0	2	0	0	4	0	0	0	0	0	0	0	0	0	0	0	0	0	0	0	0	0	0	0	0	0	0	0	0	0	0	0	0	0	0	0	0	0	0	0
fbfb8148620dc44082f318d25eafd228	0	0	0	0	0	0	5	3	2	2	2	0	0	8	0	0	0	0	0	0	0	0	0	0	0	0	0	0	0	0	0	0	0	0	0	0	0	0	0	0	0	0	0	0	0	3	1	0	0
23148d28f9a1fc1e395594a79b3fa1c1	0	0	0	0	0	7	5	0	0	0	0	0	0	0	0	0	0	0	0	0	0	0	0	0	0	0	0	0	0	0	1	0	0	0	0	0	0	0	0	0	0	0	0	0	0	0	0	0	0
de95943258ca5fc38d89d6ac444c6b48	0	0	0	0	0	0	5	0	0	0	0	0	0	0	0	0	0	0	0	0	0	0	0	0	0	0	0	0	0	0	0	0	0	0	0	0	0	0	0	0	0	0	0	0	0	0	0	0	0
029f977aeae326ba0c9ff8856c3bb306	0	0	2	0	0	0	5	0	13	5	5	6	3	0	0	0	0	0	0	0	0	0	2	0	0	0	0	0	0	0	0	1	0	0	0	0	0	0	0	5	1	0	3	0	0	8	0	0	7
c3773ad65f108bde0bedb04ce96b5ff1	3	0	0	0	0	0	5	0	0	0	0	2	0	0	1	0	0	0	0	0	0	0	0	0	1	0	0	0	0	0	0	0	0	0	0	0	0	0	0	2	6	5	2	0	0	0	4	0	0
a3d84eb87ad52abb1031cbf1d5a62091	2	0	0	0	0	0	5	0	0	0	4	0	0	6	0	2	0	0	0	0	0	0	0	0	2	0	1	0	0	0	0	0	2	0	0	0	0	0	0	0	0	0	0	0	0	0	0	0	0
60c494cf3f1091397207b0badf320ee7	6	0	2	0	0	0	5	0	0	0	0	3	0	7	0	3	0	0	0	0	0	0	4	0	0	0	0	0	0	2	0	8	1	0	0	0	0	2	0	0	0	0	0	0	0	0	0	0	0
572b9ab6e68ee80f0feda751dbdcbcf2	0	0	0	0	70	3	5	0	0	0	0	0	0	0	0	0	0	11	0	0	0	0	0	0	0	0	0	0	0	0	0	0	0	0	0	0	0	0	8	0	0	0	0	0	0	0	0	0	0
fe786b0b190731253e418eea339e3126	0	0	0	0	0	0	5	0	0	0	0	0	0	3	0	0	0	0	0	0	0	0	0	0	0	0	0	0	0	0	0	0	0	0	0	0	0	0	0	0	0	0	0	0	0	0	0	0	0
bc6c1177a509e1fb2339b31ad7f5cc08	0	0	0	0	0	0	5	0	0	0	3	0	0	0	0	0	0	0	0	0	0	0	0	0	0	0	0	0	0	0	0	0	0	0	0	0	0	0	0	0	0	0	0	0	0	0	0	0	0
3fde66414d09324ca379149b0f4445e0	0	0	2	0	0	0	5	0	4	4	0	0	0	0	0	2	0	0	0	0	0	0	0	3	0	0	0	0	0	0	0	4	0	0	0	0	0	0	0	0	0	0	0	0	0	0	0	0	0
eabf8e63e7256d8d702bc8913bf30614	0	0	0	0	0	0	5	0	0	0	0	0	0	0	0	0	0	0	0	0	0	0	0	0	0	0	0	0	0	0	0	0	0	0	0	0	0	0	0	0	0	0	0	0	0	0	0	0	0
a05ce667f0b15faa935428fc98ac79ef	12	0	3	0	0	0	5	0	0	0	3	0	2	0	0	3	0	0	0	0	0	0	0	0	0	0	0	0	0	0	0	1	2	0	0	0	0	0	0	0	0	0	0	0	0	0	0	0	0
0d7a351591b690e95df61775f6e30286	0	0	0	0	0	2	5	0	0	0	2	0	0	0	0	0	0	0	0	0	0	0	0	0	0	0	0	0	0	0	0	0	0	0	0	0	0	0	0	0	0	0	0	0	0	0	0	0	0
aa5723b49402897f66884d6e8efcc0b9	0	0	0	0	0	0	5	0	0	0	7	5	0	6	0	0	0	0	0	0	0	0	0	0	0	0	0	0	0	0	0	0	0	0	0	5	0	0	0	3	0	4	2	0	2	2	3	3	0
751b92616750f5256663a21fba3141f9	0	0	0	0	0	7	4	0	0	0	0	0	0	0	0	0	0	0	0	0	0	0	0	0	0	0	0	0	0	25	11	0	0	0	0	0	0	0	0	0	0	0	0	0	0	0	0	0	0
a002d7102c335702cca39f50ba1b1415	6	0	4	0	0	13	4	0	0	0	9	0	2	0	0	0	0	0	0	0	0	0	0	0	0	0	0	0	2	0	0	0	0	0	0	0	0	0	0	0	0	0	0	0	0	0	0	0	0
e3994a7660366f930bf3e70632e83591	3	0	2	0	0	0	4	0	3	3	7	4	0	4	3	2	0	0	0	0	0	0	0	0	0	0	4	0	0	0	0	0	0	0	0	0	0	0	0	0	0	0	0	0	0	0	0	0	0
a1013d91e0e29c186804e60285372981	0	0	0	0	2	0	4	0	0	0	0	3	0	0	0	0	0	0	0	0	0	0	0	0	0	0	0	0	0	0	0	0	0	0	0	0	0	0	0	0	0	0	0	0	0	0	0	0	0
2893aa60b4c924bb1e44cad3e4265918	0	0	0	0	0	0	4	0	0	0	0	0	0	0	0	0	0	0	0	0	0	0	0	2	0	0	0	0	0	0	0	0	0	0	0	0	0	0	0	0	0	0	0	0	0	0	0	0	0
c9957329470c889d9eefa10488eb1364	0	0	0	0	1	0	4	0	0	0	0	1	2	0	0	0	0	0	0	0	0	0	0	0	0	0	3	0	4	2	0	0	0	0	0	0	0	0	0	0	0	0	0	0	0	0	0	0	0
2235980f5b561d6674c05176c52a5e51	2	0	0	0	0	0	4	0	0	0	5	0	0	0	2	4	0	0	0	0	0	0	0	0	4	0	0	0	0	0	0	0	0	0	2	0	0	0	0	0	0	0	0	0	0	0	0	0	0
e74788ca9b2a6565582acdae222b3192	0	0	0	0	0	0	4	0	0	0	11	2	0	1	2	2	0	0	0	0	0	0	0	0	0	0	0	0	0	0	0	0	0	0	0	0	0	0	0	0	0	0	0	0	0	0	0	0	0
c18ecffa88abdf824ece169bf0c9e60b	0	0	0	0	0	0	4	0	0	0	0	1	0	0	0	0	0	0	0	0	0	0	0	0	0	0	0	0	0	5	1	0	0	0	0	0	0	0	0	0	0	0	0	0	0	0	0	0	0
234f7471c14c12a7cc3bc97cca6a73f3	13	0	0	0	2	0	4	0	4	0	0	0	0	3	2	0	0	0	0	0	0	2	0	3	0	0	0	0	0	0	0	0	0	0	0	0	0	0	0	0	0	0	0	0	0	0	0	0	0
eb112444252d4738a0553ba6ad6c1dd5	0	0	0	0	0	0	4	0	0	0	0	0	0	0	0	0	0	0	0	0	0	0	0	0	0	0	0	0	0	0	0	0	0	0	0	0	0	0	0	0	0	0	0	0	0	0	0	0	0
7a69984368e7925d4ebdc16c57b80a24	4	0	0	0	0	0	4	0	0	0	3	0	0	0	0	2	0	0	0	0	0	0	0	0	0	0	0	0	0	0	0	0	0	0	0	0	0	0	0	0	0	0	0	0	0	0	0	0	0
bb8b15df94dc9aa8a89ed39373060deb	0	0	0	0	0	0	4	0	0	0	1	0	0	0	0	3	0	0	0	0	0	0	0	0	0	0	0	0	0	0	0	0	0	0	0	0	0	0	0	0	0	0	0	0	0	0	0	0	0
6a238928ba9b4748b8c23c908b59abc8	10	0	0	0	0	0	4	0	12	15	0	4	0	1	4	4	0	0	0	0	0	0	0	0	0	0	0	0	1	0	0	0	0	0	0	0	0	0	0	2	0	0	0	0	0	0	0	0	0
97ae2953e524e12e3b93147f0edb9bbc	0	0	0	0	0	0	4	0	0	2	0	2	0	2	0	4	0	0	0	0	0	0	0	0	0	0	0	0	0	0	0	0	0	0	0	0	0	0	0	0	0	0	0	0	0	0	0	0	0
95ccc6a1eb286b3d70fd3a1db13c669c	2	0	0	0	0	0	4	0	0	0	0	0	0	0	0	2	0	0	0	0	0	0	0	0	0	0	0	0	0	0	0	0	0	0	0	0	0	0	0	0	0	0	0	0	0	0	0	0	0
63762bde8b328c44b805992e74c7a204	0	0	0	0	0	0	4	0	0	0	2	0	0	0	0	0	0	0	0	0	0	0	0	0	0	0	0	0	0	0	0	0	0	0	0	0	0	0	0	0	0	0	0	0	0	0	0	0	0
cef9f6e244158f9cebf9046614515dd4	2	0	0	0	6	0	4	0	1	0	0	2	0	0	0	3	0	0	0	0	0	0	0	0	0	0	0	0	0	0	0	0	0	0	0	0	0	0	0	0	0	0	0	0	0	0	0	0	0
2348ac84bcd2ec9965dac54b4cf425cd	0	0	0	0	0	9	4	0	0	0	0	0	0	0	0	0	0	0	0	0	0	5	0	0	0	0	2	0	5	3	0	0	0	0	0	0	0	0	0	0	0	0	0	0	0	0	0	0	0
2d4c835a1e3318f6d200df95a0273e0f	0	0	0	0	0	0	4	0	0	0	6	0	0	0	2	0	0	0	0	0	0	0	0	1	5	0	0	2	0	0	0	0	1	0	0	0	0	0	0	0	0	0	0	0	0	0	0	0	0
94fbb97f8ccb331d568afc982846ceff	9	0	0	0	0	0	4	0	3	0	0	0	2	5	4	4	0	0	0	0	0	0	0	0	0	0	0	0	0	0	0	0	0	0	0	0	0	0	0	0	0	0	0	0	0	0	0	0	0
5528db5201371f97aecea7c4dcd915e9	2	0	0	0	0	0	4	4	6	3	0	3	2	0	4	0	0	0	0	0	0	0	0	0	2	0	0	0	0	0	0	0	0	0	0	0	0	0	0	0	0	0	0	0	0	0	0	0	0
01fedc9ef1f7c1beb28762e30005e498	0	0	0	0	0	0	4	0	0	0	0	0	0	0	0	6	0	0	0	1	0	0	0	0	0	0	0	0	0	12	0	0	0	0	0	0	0	0	0	0	0	0	0	0	0	0	0	0	0
0c0236f4ad3298570a74bdb70df1cb6e	0	0	0	0	0	0	4	5	3	0	0	4	0	0	0	4	0	0	0	0	0	0	0	0	3	0	0	0	0	0	0	0	0	0	0	0	0	0	0	0	0	0	0	0	0	0	0	0	0
29f804c84449e6828642808ed22baec7	0	0	2	0	0	2	4	0	0	0	9	0	1	0	0	0	0	0	0	0	0	0	0	0	7	0	3	3	0	0	0	7	10	0	0	0	0	0	0	0	0	0	0	0	0	0	0	0	0
d4334d44ee6bba716aec10ed84cc6cf9	0	0	0	0	0	0	4	0	0	0	0	0	0	0	0	2	0	0	0	4	1	1	0	0	0	0	0	0	2	2	3	0	0	0	0	0	0	0	0	0	0	0	0	0	0	0	0	0	0
5b3fe6f9f686a00b2c2834b25a05a801	4	0	2	0	0	6	4	0	0	0	2	2	0	0	4	3	0	0	0	0	0	0	0	0	0	2	0	0	0	0	0	0	0	0	0	0	0	2	0	0	0	0	0	0	0	0	0	0	0
937e8056159f11ce5967db56b697da72	0	0	0	0	0	0	4	0	0	0	0	0	0	0	0	0	0	0	0	0	0	0	0	0	0	0	0	0	0	0	0	0	4	0	0	0	0	0	0	0	0	0	0	0	0	0	0	0	0
b56fb11bc4b171bedc8ba47c91415bc1	0	0	0	0	0	1	4	0	2	0	0	0	0	0	0	0	0	0	0	0	0	0	0	0	0	0	0	0	0	0	0	0	1	0	0	0	0	0	0	0	0	0	0	0	0	0	0	0	0
79f5c65d404493f2be8a3c667f9a38f4	0	0	0	0	0	4	4	0	0	0	0	0	2	2	0	2	0	0	0	0	0	0	0	0	0	0	0	0	0	0	0	0	0	0	0	0	0	0	0	0	0	0	0	0	0	0	0	0	0
63fcd228dd07fa2ea1ef88ddef7cb12f	0	0	0	0	1	0	4	0	0	0	0	0	0	0	0	0	0	0	0	0	0	2	0	0	0	0	0	0	0	0	0	2	0	0	0	0	0	0	0	0	0	0	0	0	0	0	0	0	0
f4ff2f022800272c9c46a9fa15386466	0	0	0	0	0	0	4	0	0	0	0	0	0	0	0	2	0	0	0	0	0	0	0	0	0	0	0	0	0	0	0	0	0	0	0	0	0	0	0	0	0	0	0	0	0	0	0	0	0
7ec8c87c9bfee56820819d2ee6033b1e	0	0	0	0	0	0	4	0	2	7	0	0	0	0	1	0	0	0	0	0	0	0	0	0	0	2	0	0	0	0	0	0	4	0	0	0	0	0	0	0	0	0	0	0	0	0	0	0	0
8a9bea1c6ed341529f9ab067ab760d66	1	0	0	0	0	0	4	0	0	0	1	0	0	0	1	0	0	0	0	0	0	0	0	0	0	0	0	0	0	0	0	0	0	0	0	0	0	0	0	0	0	0	0	0	0	0	0	0	0
f9448564830fe25f632e69242081c501	8	0	4	0	0	4	4	0	0	0	2	0	0	8	1	0	0	0	0	0	0	0	0	0	0	0	0	0	0	0	0	0	0	0	0	0	0	2	0	0	0	0	0	0	0	0	0	0	0
bb2e89be7ac265222bc4e582b6233f55	0	0	0	0	0	0	4	0	0	0	0	0	0	0	0	0	0	0	0	0	0	2	0	0	7	0	3	0	0	0	0	9	0	0	0	0	0	0	0	0	0	0	0	0	0	0	0	0	0
[truncated: 9,752 more rows]
[truncated: 47 more columns]

## Sheet: Tab 2
Sample id	AR1A1	AR1A2	AR1A3	AR1B3	AR1C1	AR1C2	AR1C3	AR2A1	AR2A2	AR2A3	AR2B1	AR2B2	AR2B3	AR2C1	AR2C2	AR2C3	HA1A1	HA1A2	HA1A3	HA1B1	HA1B2	HA1B3	HA1C1	HA1C2	HA1C3	HA2A1	HA2A2	HA2A3	HA2B1	HA2B2	HA2B3	HA2C1	HA2C2	HA2C3	SH1A1	SH1A2	SH1A3	SH1B1	SH1B3	SH1C1	SH1C2	SH1C3	SH2A1	SH2A2	SH2A3	SH2B1	SH2B2	SH2B3	SH2C1
Sequencing sample id	SB5750	SB5751	SB5752	SB5755	SB5756	SB5757	SB5758	SB5759	SB5760	SB5761	SB5762	SB5763	SB5764	SB5765	SB5766	SB5767	SB5768	SB5769	SB5770	SB5771	SB5772	SB5773	SB5774	SB5775	SB5776	SB5777	SB5778	SB5779	SB5780	SB5781	SB5782	SB5783	SB5784	SB5785	SB5786	SB5787	SB5788	SB5789	SB5791	SB5792	SB5793	SB5794	SB5795	SB5796	SB5797	SB5798	SB5799	SB5800	SB5801
Deblur Feature Id
4330005	0	0	0	0	0	0	5	0	0	0	0	0	0	0	0	2	0	0	0	0	0	0	0	0	0	0	0	0	0	6	0	0	0	0	0	0	0	0	0	0	0	0	0	0	0	0	0	0	0
238929	0	0	0	0	0	0	0	0	0	0	0	0	0	0	0	0	0	0	0	0	0	0	0	0	0	0	0	0	0	0	0	0	0	0	0	0	0	0	0	0	0	0	0	0	0	0	0	0	0
1682858	2	0	3	0	0	0	0	5	0	5	0	5	0	0	0	0	0	0	0	0	3	0	0	3	1	0	0	0	0	0	0	0	0	0	0	0	0	0	0	0	0	0	0	0	0	0	0	0	0
214584	0	0	0	5	0	0	0	0	0	0	0	0	0	0	0	0	0	0	0	0	0	0	0	0	0	0	0	0	0	0	0	0	0	0	0	0	0	0	0	0	2	0	0	0	0	0	1	0	0
701738	2	0	0	0	0	2	2	0	2	0	0	0	0	0	0	0	0	0	3	10	2	5	4	3	4	0	3	0	11	5	4	6	6	0	0	0	0	0	0	0	0	0	0	0	0	0	0	0	0
819027	2	0	0	0	0	0	0	0	1	0	2	0	0	0	0	1	0	0	0	0	0	0	2	0	4	0	0	0	0	0	0	2	11	0	0	0	2	0	0	6	2	4	11	21	5	18	12	6	14
1102339	0	0	0	0	0	0	0	0	2	4	0	0	0	0	2	0	0	0	0	0	0	0	0	0	0	0	0	0	0	0	0	0	0	0	0	0	0	1	0	0	0	0	0	0	0	0	0	0	0
1103391	0	0	0	0	2	2	0	0	0	0	0	0	3	0	0	0	0	0	0	0	0	0	0	0	0	0	0	0	0	2	0	0	0	0	0	0	3	0	0	0	2	0	0	0	0	0	0	0	0
566039	0	0	0	0	0	0	0	0	0	0	0	0	0	19	0	0	0	0	0	0	0	0	2	0	0	3	0	11	1	0	0	1	0	0	0	0	0	2	0	0	0	0	0	0	0	0	0	0	0
237139	31	7	25	4	0	0	0	26	0	14	2	4	6	16	5	0	0	0	1	0	0	0	7	7	11	0	0	5	2	0	0	0	0	0	0	13	22	16	2	18	4	10	5	21	5	6	17	7	15
1131014	0	0	0	0	0	3	2	0	0	0	0	0	0	0	0	3	0	0	0	5	0	0	0	0	0	0	0	0	0	6	0	0	0	0	0	0	0	0	0	0	0	0	0	0	0	0	0	0	0
1107686	0	0	0	0	0	0	0	0	0	0	0	0	0	0	0	0	0	0	0	0	0	0	0	2	0	2	0	0	0	0	0	0	0	0	0	0	0	0	0	13	13	9	26	32	4	14	6	14	12
332042	5	0	0	0	0	0	0	2	4	2	3	5	4	4	2	4	0	0	0	0	0	0	2	2	0	0	2	0	0	0	0	0	4	0	0	4	8	0	0	4	5	4	8	5	9	12	8	3	10
1131914	0	0	0	0	0	0	0	0	0	0	0	1	14	0	0	1	0	0	0	0	0	0	0	0	0	0	0	0	0	0	0	0	0	0	0	0	1	0	0	0	0	1	0	0	0	0	0	0	0
4351920	0	0	2	0	0	0	0	1	0	0	0	0	0	0	0	0	0	0	0	0	0	0	0	7	0	0	0	0	2	0	0	0	0	0	0	0	0	0	0	0	2	0	0	0	0	0	0	0	0
167937	0	0	0	0	0	2	3	0	0	0	0	0	0	0	0	0	0	0	0	0	0	0	0	0	0	0	0	0	0	0	0	0	0	0	0	0	0	0	0	0	0	0	0	0	0	0	0	0	0
4332126	7	0	0	0	4	6	4	2	3	4	0	0	2	3	0	3	0	10	0	19	6	8	0	0	2	0	0	2	3	6	3	4	7	0	0	0	0	0	0	0	0	0	0	0	0	0	0	0	0
947475	2	0	2	0	0	2	4	3	4	4	6	2	0	0	0	2	0	0	0	0	0	3	0	0	0	0	0	0	0	0	0	4	2	0	0	0	0	0	0	0	0	0	4	2	0	2	2	2	4
183748	0	0	0	0	0	0	0	0	0	0	0	0	0	0	0	0	0	0	0	0	0	0	0	0	0	0	0	0	0	0	0	0	0	0	11	0	0	0	0	0	0	0	0	0	0	0	0	0	0
255859	0	3	2	0	0	0	0	0	0	0	0	1	23	0	0	0	0	0	0	0	0	0	0	0	0	0	0	0	0	0	0	0	0	0	0	3	4	0	0	0	2	0	0	2	0	5	6	6	2
1040325	0	0	0	0	0	0	0	0	0	0	0	0	0	0	0	0	0	0	0	0	0	0	0	0	0	0	0	0	0	0	0	0	0	0	0	0	7	0	0	3	0	0	0	0	0	0	0	0	0
594040	0	0	0	0	25	2	0	0	0	0	0	0	0	0	0	0	0	0	0	0	0	0	0	0	0	0	0	0	0	0	0	0	0	0	0	0	0	0	0	0	0	0	0	0	0	0	0	0	0
145053	0	0	0	0	0	0	0	0	0	0	2	0	0	9	0	0	0	0	2	0	4	0	8	0	14	0	10	14	3	0	2	32	17	0	0	0	8	2	3	0	1	0	0	0	0	2	2	1	0
1119031	0	0	3	0	0	0	0	0	0	0	0	0	3	1	0	0	0	4	0	0	3	13	0	0	2	0	0	0	1	0	0	0	0	0	0	0	0	0	0	0	0	0	0	0	0	0	0	0	0
571700	7	0	2	0	0	0	0	2	0	0	0	2	0	0	2	0	0	0	0	0	0	0	0	2	0	0	0	0	0	0	0	0	0	0	0	0	0	0	0	3	2	0	0	0	0	0	0	0	0
4362620	193	4	29	0	29	153	323	17	276	116	485	182	17	140	119	329	0	0	17	24	40	23	54	155	138	7	109	38	36	38	57	144	172	0	24	0	31	9	7	53	89	38	101	24	12	55	41	18	24
612267	0	0	0	0	0	0	0	0	0	0	0	0	0	0	0	0	0	0	0	0	0	0	0	0	0	0	0	0	0	0	0	0	0	0	0	0	0	0	0	0	0	0	0	3	0	2	0	0	0
4348103	0	0	0	0	0	0	0	0	0	0	0	0	0	0	0	0	0	0	0	0	0	0	0	0	0	0	0	0	0	0	0	0	0	0	0	0	0	0	0	0	7	0	2	0	0	0	0	0	3
12112	0	0	0	0	0	0	0	0	0	0	0	0	0	0	0	0	0	0	0	0	0	0	0	0	2	0	0	0	0	0	0	0	0	0	0	0	0	0	0	0	0	0	0	2	0	0	0	0	0
266995	6	0	0	0	9	4	3	0	2	0	2	2	0	15	2	2	0	0	0	0	0	0	4	7	4	0	2	2	2	4	9	5	7	0	0	0	0	0	0	0	0	0	0	0	0	0	0	0	0
1124030	2	0	0	0	0	0	2	0	0	0	0	0	0	0	0	0	0	0	0	0	0	0	0	0	0	0	0	0	0	0	0	0	0	0	0	0	0	0	0	4	4	0	0	0	0	0	0	0	0
153158	10	0	13	0	0	0	0	7	4	6	1	5	5	14	3	2	0	0	0	0	2	0	13	6	2	2	0	5	21	10	0	0	0	0	2	0	0	3	0	4	1	0	0	0	0	3	0	1	0
512148	0	0	0	0	0	0	0	0	0	0	3	0	0	0	0	0	0	0	0	0	0	0	0	0	0	0	0	0	0	0	0	0	0	0	0	0	63	0	0	2	0	0	0	0	0	0	13	0	0
536678	0	0	0	0	0	0	0	0	0	0	0	0	0	0	0	0	0	0	0	0	0	0	0	0	0	0	0	0	0	0	0	0	10	0	0	0	1	0	0	0	0	0	0	0	0	0	0	0	0
4464871	0	0	0	0	4	0	0	0	2	0	0	0	0	0	0	0	0	0	0	0	0	0	2	2	0	0	0	0	0	0	0	0	0	0	0	3	2	116	0	1	0	0	0	0	0	0	1	0	2
4416927	0	0	0	0	0	0	3	2	7	1	0	2	0	3	0	0	0	0	3	0	0	0	9	2	31	0	23	7	6	0	0	59	43	0	2	2	8	2	0	15	3	2	18	13	9	38	16	4	18
2159548	0	0	0	0	21	9	3	0	2	0	0	0	0	0	0	0	0	0	0	0	0	0	0	0	0	0	0	0	0	0	0	0	0	0	0	0	0	0	0	0	0	0	0	0	0	0	0	0	0
1122342	0	0	0	0	10	2	0	0	0	0	0	0	0	3	0	0	0	0	0	2	0	0	2	0	5	0	0	7	3	3	3	17	18	0	0	0	0	0	0	0	0	0	0	0	0	3	0	4	0
96839	0	0	0	0	0	0	0	0	0	0	0	0	0	0	0	0	0	0	0	0	0	0	0	0	0	0	0	0	0	0	0	0	0	0	0	0	0	0	0	0	2	2	0	0	0	0	0	0	2
4444121	0	0	0	0	55	5	0	2	0	0	0	0	0	4	0	0	0	9	6	0	24	10	14	9	4	0	0	5	30	6	0	0	0	0	6	0	0	0	0	0	0	0	0	0	0	0	0	0	0
1000757	22	0	5	0	43	34	87	11	66	47	4	13	7	8	21	56	0	9	0	4	5	19	9	15	14	0	4	3	13	11	4	3	2	0	3	0	0	0	0	0	0	0	0	0	0	0	0	0	0
4371349	16	0	10	0	10	0	3	19	6	25	12	2	6	8	9	0	0	0	4	0	0	0	7	17	7	0	3	6	11	6	2	0	6	0	0	0	14	0	0	30	27	23	14	36	13	22	32	19	22
1103604	0	0	0	0	0	0	0	0	0	0	4	0	0	8	0	0	0	0	0	3	8	3	27	2	21	0	4	3	10	0	3	58	20	0	3	0	0	0	0	0	0	0	3	0	0	4	0	0	2
4427616	4	0	0	0	14	14	108	4	28	3	19	26	45	9	8	20	0	0	0	0	0	0	0	0	0	0	0	0	0	0	3	0	0	0	0	0	4	0	0	2	3	0	0	2	0	0	2	0	0
2739100	26	2	31	0	31	18	0	32	0	12	0	6	13	31	7	0	0	0	19	0	14	0	80	20	11	2	2	14	41	22	9	0	0	0	8	0	0	4	0	0	0	0	0	0	0	0	0	0	0
575533	0	0	0	0	0	0	0	0	0	0	0	0	0	0	0	0	0	0	0	2	0	0	0	0	0	0	0	0	0	0	0	0	4	0	0	0	0	0	0	0	0	0	0	0	0	0	0	0	0
495396	0	0	0	0	0	0	0	0	0	0	0	0	0	0	0	0	0	0	0	0	0	0	0	0	0	0	0	0	0	0	0	0	0	0	0	0	0	15	7	0	0	0	0	0	0	0	0	0	0
830015	24	2	23	0	16	2	9	7	2	13	0	7	20	5	5	4	0	0	0	0	0	0	7	8	2	0	0	3	0	9	2	0	0	0	0	0	0	0	0	0	4	2	2	12	3	10	5	0	7
4467678	0	0	0	0	0	0	0	0	0	0	0	0	0	0	0	0	0	0	0	0	0	0	0	0	0	0	2	0	0	0	0	0	7	0	0	0	0	0	0	0	0	0	0	0	0	0	0	0	0
151442	2	0	3	0	0	0	0	0	0	0	0	0	0	0	0	0	0	0	0	0	0	0	0	2	4	0	0	0	0	0	0	0	0	0	0	0	0	0	0	0	0	0	0	0	0	0	0	0	0
4474485	0	0	0	0	0	1	4	0	0	0	0	0	0	0	0	0	0	0	0	0	0	0	0	0	0	0	0	0	0	0	7	0	0	0	0	0	0	0	0	0	0	0	0	0	0	0	0	0	0
4425615	0	0	0	0	0	0	0	0	0	0	0	0	0	0	0	0	0	0	0	0	0	0	0	0	0	0	0	0	0	0	0	0	0	0	0	0	0	0	0	3	0	3	0	2	0	0	0	0	2
4466061	43	6	13	0	2	7	47	21	38	16	16	25	12	3	12	27	0	0	6	8	8	0	21	16	12	2	8	10	8	0	5	19	24	0	10	3	4	0	0	39	29	17	17	14	5	21	19	20	14
918664	4	0	2	0	0	2	4	2	4	0	11	0	0	11	3	6	0	0	2	0	5	0	2	0	4	0	0	4	0	0	0	4	4	0	0	0	0	3	0	0	0	0	0	0	0	0	0	0	0
2954724	2	0	0	0	0	0	2	0	0	2	0	0	0	0	0	0	0	0	0	0	0	0	0	0	0	0	0	0	0	0	0	0	0	0	0	0	0	0	0	0	0	0	0	0	0	0	0	0	0
247875	8	0	5	0	3	4	5	2	7	8	21	9	4	14	5	8	0	0	0	0	0	0	0	0	4	0	0	0	1	0	0	6	2	0	0	0	2	0	0	0	2	0	0	0	2	0	0	0	0
4322321	282	0	7	0	297	135	132	4	3	0	218	125	9	114	46	203	0	0	19	0	0	0	0	0	0	9	0	0	0	0	0	0	38	0	6	0	0	7	0	0	0	0	10	80	26	14	7	65	24
1110920	0	0	0	0	0	0	6	0	0	0	0	0	0	0	0	0	0	0	0	0	0	0	0	0	0	0	0	0	0	2	3	0	0	0	0	0	0	0	0	0	0	0	0	0	0	0	0	0	0
12794	0	0	2	0	0	0	0	0	0	0	0	0	0	0	0	0	0	0	0	0	0	0	0	0	0	0	0	0	0	0	0	0	0	0	0	3	73	0	0	2	0	0	0	4	2	0	0	0	4
351494	11	0	9	0	0	20	13	0	0	0	22	5	4	4	0	2	0	0	0	0	0	0	0	0	0	0	0	0	2	0	0	0	0	0	0	0	0	0	0	0	0	0	0	0	0	0	0	0	0
1123021	0	0	0	0	0	3	5	0	13	2	0	0	10	0	1	7	0	0	0	0	0	0	0	0	0	0	0	0	0	4	0	0	0	0	0	0	2	0	0	2	1	0	0	0	0	0	0	0	0
4469416	0	0	0	7	0	0	0	0	0	0	0	0	0	0	0	0	0	12	0	0	0	0	0	0	0	0	0	0	0	0	0	0	0	0	0	0	0	0	0	0	0	0	0	0	0	0	0	0	0
217548	2	1	9	0	12	6	5	10	13	10	4	1	5	2	9	0	0	5	20	17	118	92	4	15	4	0	0	7	11	11	6	0	0	0	2	0	0	0	0	0	0	0	1	3	5	0	4	0	2
4384755	3	0	2	0	0	0	0	0	0	0	0	0	0	0	0	0	0	0	0	0	0	0	0	0	0	0	0	0	0	0	0	0	0	0	0	0	0	0	0	0	0	2	0	0	0	0	2	0	0
555970	0	0	0	0	0	0	0	0	0	0	0	0	0	0	0	0	0	0	0	0	0	0	0	0	0	0	0	0	0	0	0	0	0	0	0	0	4	0	0	0	7	10	0	0	0	2	3	0	0
203466	6	0	0	0	0	0	0	0	0	0	2	0	0	2	0	0	0	0	0	0	0	0	0	0	0	0	0	0	0	0	0	0	0	0	0	0	0	0	0	0	0	0	0	0	0	0	0	0	0
4409494	2	0	0	0	0	0	0	2	0	0	0	0	0	2	0	0	0	0	0	0	0	0	0	0	0	0	0	0	4	0	0	0	0	0	0	0	0	0	0	0	0	0	0	0	0	0	0	0	0
235866	0	0	0	0	47	0	0	0	0	0	0	0	0	0	0	0	0	0	0	0	0	0	0	0	0	0	0	0	0	0	0	0	0	0	0	0	0	0	0	0	0	0	0	0	0	0	0	0	0
4346057	14	0	7	0	0	0	0	10	0	0	0	0	0	4	4	0	0	0	0	0	0	0	0	0	0	0	0	0	9	0	0	0	0	0	0	0	0	0	0	0	0	0	0	0	0	0	0	0	0
4405759	0	0	0	0	0	0	0	0	0	0	0	0	0	0	0	0	0	0	0	0	0	0	0	0	0	0	0	0	0	26	8	0	0	0	0	0	0	0	0	0	0	0	0	0	0	0	0	0	0
548253	0	0	0	47	0	0	0	0	0	0	0	0	0	0	0	0	0	0	0	0	0	0	0	0	0	0	0	0	0	0	0	0	0	0	0	0	0	0	0	0	0	0	0	0	0	0	0	0	0
1546879	0	0	0	0	0	0	0	0	0	0	2	0	0	2	0	0	0	0	0	0	0	0	0	0	0	0	2	0	0	0	0	7	3	0	0	2	2	0	0	2	2	0	3	3	0	3	0	2	2
812714	0	0	0	0	0	0	0	0	0	0	0	0	0	2	0	0	0	0	0	0	0	0	0	0	0	0	0	0	0	0	0	0	0	0	0	0	0	0	0	0	0	0	0	0	2	0	0	0	0
512884	0	0	0	0	0	0	0	0	2	0	0	0	0	0	0	0	0	0	0	0	0	0	0	0	0	0	0	0	0	0	0	0	0	0	0	0	0	0	0	0	0	0	0	0	0	0	0	0	0
235541	6	0	6	0	0	0	0	0	0	0	0	2	0	4	0	0	0	0	0	0	0	0	0	0	0	0	0	0	0	0	0	0	0	0	0	0	4	0	0	6	5	7	0	0	0	6	2	0	4
562367	3	0	3	0	0	2	3	4	7	2	4	7	2	2	0	2	0	0	2	4	0	4	0	3	0	0	0	2	0	2	2	0	8	0	0	0	2	0	0	5	5	0	0	3	0	4	4	4	0
2985051	0	0	0	0	0	0	0	0	0	0	0	0	0	0	0	0	0	11	0	0	0	0	0	0	0	0	0	0	0	0	0	0	0	0	0	0	0	0	0	0	0	0	0	0	0	0	0	0	0
755474	0	0	0	0	0	0	0	0	0	0	0	0	0	0	0	0	0	0	0	0	0	0	0	0	0	0	0	0	0	0	0	0	0	4	24	0	0	0	0	0	0	0	0	0	0	0	0	0	0
534686	25	0	8	0	0	0	0	3	13	6	9	11	4	7	7	5	0	0	0	0	0	0	0	4	0	3	0	0	2	0	0	0	0	0	0	17	16	0	0	77	38	25	0	10	7	7	6	6	18
4332981	0	0	0	0	0	0	0	0	13	2	8	7	0	1	4	7	0	0	2	0	0	0	0	0	0	0	0	0	0	0	0	0	0	0	0	0	0	0	0	0	0	0	5	0	0	0	0	0	0
3689520	0	0	0	0	0	0	0	0	0	0	2	0	0	0	0	0	0	0	0	0	4	0	0	0	0	0	0	0	0	0	0	4	4	0	0	0	0	0	0	0	0	0	0	0	0	0	0	0	0
256678	3	4	5	0	0	0	0	4	0	4	0	0	0	5	0	0	0	0	2	0	0	0	10	10	5	0	0	0	3	0	0	2	2	0	0	0	0	0	0	4	0	0	0	5	2	0	0	0	0
207283	0	0	0	0	0	0	0	0	0	0	0	0	0	0	0	0	0	0	0	0	0	0	0	0	0	0	0	0	0	0	0	0	0	0	0	0	0	66	0	2	0	0	0	0	0	3	0	0	0
4377102	0	0	0	0	0	0	2	0	0	0	33	6	0	15	6	1	0	0	0	0	2	0	13	0	17	2	21	8	0	0	0	67	119	0	5	2	16	0	0	22	16	21	49	49	18	93	31	29	53
4302551	12	0	0	0	5	5	10	0	9	11	10	2	0	6	3	11	0	0	0	0	0	0	0	0	0	2	0	0	0	0	0	0	0	0	0	0	0	0	0	0	0	0	0	0	0	0	0	0	0
243360	4	0	0	0	0	2	4	0	0	0	3	1	0	8	1	2	0	0	0	0	0	0	4	0	0	2	5	0	2	0	0	9	8	0	2	0	0	0	0	1	0	0	0	1	0	0	0	0	0
143386	5	0	0	0	2	2	5	5	9	5	22	11	2	14	12	6	0	0	0	0	0	0	0	0	2	0	2	0	4	0	0	9	22	0	0	0	6	2	0	3	4	2	10	2	2	3	12	7	5
216191	36	0	21	0	4	10	21	8	19	8	28	17	18	31	14	21	0	0	4	0	0	0	5	7	8	0	8	2	6	2	2	2	5	0	0	2	14	3	0	27	27	14	13	18	3	9	17	10	20
113272	10	2	6	0	0	0	0	6	0	0	0	2	0	0	6	0	0	0	0	0	0	0	0	3	0	0	0	0	2	0	0	0	0	0	0	0	0	0	0	0	0	0	0	0	0	0	0	0	0
669486	0	3	0	0	0	0	0	0	0	0	0	0	0	0	0	0	0	7	0	0	0	0	0	0	0	0	0	0	0	0	0	0	0	3	3	0	0	4	5	0	0	0	0	0	0	0	0	0	0
495515	0	0	0	11	0	0	0	0	0	0	0	0	0	0	0	0	13	35	0	0	0	0	0	0	0	0	0	0	0	0	0	0	0	0	14	0	0	40	2	0	0	0	0	0	0	0	0	0	0
4324483	0	0	0	0	0	0	0	0	2	0	0	2	0	0	0	0	0	0	0	0	0	0	0	0	0	0	0	2	3	2	0	0	0	0	0	0	0	0	0	0	0	0	0	0	0	0	0	0	0
1039041	6	0	2	0	0	4	1	1	1	1	11	2	1	45	4	2	6	13	4	3	8	0	16	0	9	10	3	4	2	0	0	15	19	0	4	0	0	10	0	0	0	0	0	0	0	0	0	0	0
4357799	4	0	3	2	4	1	13	5	4	19	2	12	7	2	0	18	13	0	5	51	70	45	11	25	9	0	5	11	9	0	0	40	4	0	0	0	0	11	11	2	0	0	0	4	0	2	0	0	2
978072	7	0	2	0	0	0	3	0	0	0	2	0	0	2	0	0	0	0	0	0	0	0	2	3	0	0	0	0	0	0	0	0	2	0	0	0	0	0	0	0	0	0	0	0	0	0	0	0	0
311656	0	0	0	0	0	0	0	0	0	0	3	0	0	5	0	0	0	0	0	0	0	0	0	0	0	0	0	0	0	0	0	0	0	0	0	0	0	0	0	0	0	0	0	0	0	0	0	0	0
835594	5	0	4	0	0	0	3	0	15	3	49	17	2	32	2	0	0	0	0	0	0	0	13	9	12	0	10	2	0	0	0	0	20	0	3	4	4	0	0	2	0	0	15	40	9	37	30	16	29
912997	0	0	0	0	0	0	0	0	0	0	0	0	0	0	0	0	3	0	0	0	0	0	0	0	0	0	0	0	0	0	0	0	0	10	0	0	0	0	0	0	0	0	0	0	0	0	0	0	0
4305234	17	0	11	0	0	0	0	13	0	2	0	4	5	9	5	0	0	0	0	0	0	0	10	4	2	0	0	0	0	0	0	0	0	0	0	3	0	0	0	0	0	2	6	7	7	12	11	18	11
1133077	14	0	12	0	0	0	2	4	15	11	13	11	7	5	7	10	0	0	2	0	0	0	2	3	0	0	0	0	6	2	0	0	4	0	0	0	0	0	0	6	8	4	7	10	0	9	4	2	10
559780	0	0	0	0	2	0	0	0	0	0	3	0	0	0	0	0	0	0	0	0	0	0	0	0	0	0	0	0	0	0	0	0	0	0	0	0	2	0	0	0	0	0	0	0	0	0	0	0	0
4358255	0	0	0	0	0	0	0	0	0	0	4	0	0	3	0	0	0	0	0	0	0	0	0	0	0	0	0	0	0	0	0	0	0	0	0	0	0	0	0	2	3	2	0	0	0	0	4	0	2
286368	2	0	3	0	0	0	0	4	4	0	4	0	2	4	0	0	0	0	0	0	0	0	0	0	0	0	3	0	0	0	0	0	4	0	0	0	0	0	0	5	6	3	2	9	2	4	0	2	8
305654	0	0	0	0	0	0	0	0	0	0	0	0	0	0	0	0	14	0	0	0	0	0	0	0	0	0	0	0	0	0	0	0	0	12	0	0	0	0	0	0	0	0	0	0	0	0	0	0	0
407437	0	0	0	0	2	0	0	0	0	0	0	0	0	0	0	0	0	0	0	0	0	0	0	0	0	0	0	0	2	0	0	0	0	0	0	0	0	0	0	0	0	0	0	0	0	0	0	0	0
242006	0	0	0	0	0	0	0	0	0	0	0	0	0	0	0	0	0	0	0	0	4	2	0	0	0	0	0	0	2	0	0	0	0	0	0	0	0	0	0	1	4	3	0	0	0	0	0	0	2
250371	0	0	0	0	0	0	0	0	0	0	0	0	0	0	0	0	0	0	0	0	0	0	0	0	0	0	0	0	0	0	0	0	0	0	0	0	0	0	0	2	5	0	2	0	0	0	0	0	7
765291	0	0	0	0	0	0	0	0	0	0	0	0	0	0	0	0	0	0	0	0	0	0	0	0	0	0	0	0	0	0	0	0	0	0	0	0	1	0	0	0	0	0	0	8	2	4	0	0	1
156466	2	0	2	0	0	0	0	1	0	0	0	0	7	0	2	0	0	0	0	0	0	0	1	1	1	0	0	0	15	0	0	0	0	0	0	2	0	0	0	0	0	0	0	0	0	2	0	0	0
4471717	0	0	0	0	0	0	0	0	0	0	0	0	0	0	0	0	0	0	0	0	0	0	0	0	0	0	0	0	0	0	0	0	0	0	0	0	0	0	0	0	0	0	0	0	0	0	0	0	0
214749	2	0	3	0	0	0	0	0	0	0	0	0	0	0	0	0	0	0	0	0	0	0	3	9	0	0	0	0	0	0	0	0	0	0	0	0	0	0	0	0	0	0	0	0	0	0	0	0	0
1073359	0	0	0	0	11	0	0	0	0	0	0	0	0	0	0	0	0	0	0	0	0	0	0	0	0	0	0	0	0	0	0	0	0	0	0	0	0	0	0	0	0	0	0	0	0	0	0	0	0
715913	0	0	0	12	0	0	0	0	0	0	0	0	0	0	0	0	10	0	0	0	0	0	0	0	0	0	0	0	0	0	0	0	0	31	0	0	0	9	0	0	0	0	0	0	0	0	0	0	0
4303395	2	0	3	0	0	0	0	5	0	4	0	0	0	0	5	0	0	0	0	0	0	0	0	0	0	0	0	0	0	0	0	0	0	0	0	0	0	0	0	0	0	0	0	0	0	0	0	0	0
4379834	0	0	0	0	0	0	2	0	2	0	2	0	0	2	0	0	0	0	4	0	0	0	5	0	2	0	3	0	0	0	0	6	3	0	0	0	0	0	0	0	5	0	4	4	0	6	6	2	3
2579227	6	0	0	0	2	0	0	0	0	0	0	0	0	0	0	0	0	0	7	0	0	0	2	4	3	0	2	3	7	0	0	0	0	0	0	0	0	0	0	0	0	0	0	0	0	0	0	0	0
588630	2	0	0	0	3	2	0	0	0	0	0	0	0	0	0	0	0	0	2	0	0	0	0	2	0	0	0	0	4	0	0	0	0	0	0	0	0	0	0	0	0	0	0	0	0	0	0	0	0
1107601	22	0	17	0	37	25	6	9	11	13	2	8	10	6	4	5	0	0	6	0	8	2	5	5	5	2	0	4	4	8	0	2	2	0	2	2	0	0	0	3	5	0	0	2	3	5	3	2	9
4383386	0	0	0	0	0	0	0	0	0	0	2	0	0	0	5	0	0	0	0	0	0	0	0	0	0	0	0	0	0	0	0	0	0	0	0	0	0	2	0	0	0	0	0	0	0	0	0	0	0
4360584	0	2	0	0	0	0	0	0	0	0	0	0	0	0	0	0	0	0	0	0	0	0	0	0	0	3	0	0	0	0	0	0	0	0	7	0	0	0	0	0	0	0	0	0	0	0	0	0	0
257150	6	0	0	0	0	2	9	4	2	3	6	4	9	0	0	4	0	0	0	0	0	0	0	0	8	0	0	0	0	0	0	2	0	0	0	0	7	0	0	6	6	0	4	0	2	4	0	0	4
559753	27	0	3	0	4	0	8	0	0	8	4	0	0	3	6	2	0	0	4	0	0	0	0	3	19	0	0	6	5	0	0	0	2	0	0	0	0	0	0	0	0	0	0	0	0	0	0	0	0
1110210	0	0	0	0	0	0	0	0	0	0	0	0	0	0	0	0	0	0	0	0	0	0	0	0	0	0	0	0	0	0	0	0	0	0	0	0	0	0	0	0	0	0	0	0	0	0	0	0	0
4439783	0	0	0	0	0	0	0	0	0	0	0	0	0	0	0	0	0	0	0	0	0	0	0	0	0	0	0	0	0	5	0	0	0	0	0	0	0	0	0	0	0	0	0	0	0	0	0	0	0
359750	0	2	0	0	0	0	0	0	0	0	0	0	0	0	0	0	0	0	0	0	0	0	0	0	0	0	0	0	0	0	0	0	0	0	0	0	0	0	18	0	0	0	0	0	0	0	0	0	0
823816	0	0	0	0	0	2	0	0	0	0	0	0	0	0	0	0	0	0	0	47	66	43	0	0	0	0	0	0	0	0	5	0	0	0	0	0	0	0	0	0	0	0	0	0	0	0	0	0	0
17991	0	0	0	0	0	0	0	0	0	0	0	0	0	12	0	0	0	0	0	0	0	0	0	0	0	3	0	0	0	0	0	4	15	0	0	0	2	3	0	3	2	3	2	2	0	5	0	0	2
204422	2	0	0	0	0	0	0	0	2	0	2	0	0	0	0	0	0	0	0	0	0	0	0	0	0	0	0	0	0	0	0	0	0	0	0	0	0	0	0	5	0	0	0	2	0	0	3	0	0
1047041	0	0	0	0	0	0	0	0	0	0	0	0	0	0	0	0	0	0	0	0	0	0	0	0	0	0	0	0	0	0	0	0	0	0	18	0	0	43	0	0	0	0	0	0	0	0	0	0	0
586388	0	0	0	0	0	0	2	0	0	0	0	7	17	0	0	3	0	0	0	0	0	0	0	0	0	0	0	0	0	0	0	0	0	0	0	0	0	0	0	2	0	0	0	0	0	0	0	0	0
93368	7	0	0	0	0	0	0	0	13	4	7	4	0	0	2	0	0	0	2	0	0	0	3	0	0	0	7	0	0	0	0	0	10	0	0	0	0	0	0	0	0	0	0	0	0	0	0	0	0
4306353	0	0	0	0	0	0	0	0	0	0	0	0	0	0	0	0	0	0	0	0	0	0	0	0	0	0	0	0	0	0	0	0	0	0	0	0	0	0	0	0	0	0	0	0	0	0	0	0	0
4311457	4	0	0	0	5	0	2	0	3	4	2	2	0	0	0	2	0	0	0	0	0	0	0	0	0	0	0	0	0	0	0	0	0	0	0	0	0	0	0	0	0	0	0	0	0	0	0	0	0
238739	0	0	0	0	0	0	0	0	0	0	0	0	0	0	0	0	0	0	0	0	0	0	0	0	0	0	0	0	0	0	0	0	0	6	18	0	0	0	0	0	0	0	0	0	0	0	0	0	0
152017	7	0	0	0	0	0	0	0	0	0	0	0	0	3	0	0	0	0	0	0	0	0	0	0	0	0	0	0	0	0	0	0	0	0	0	0	0	0	0	0	0	0	0	0	0	0	0	0	0
367995	0	0	0	0	0	0	0	0	0	0	0	0	0	0	0	0	0	0	0	0	0	0	0	0	0	0	0	0	0	0	0	0	0	0	0	0	0	0	0	0	0	0	0	0	0	0	0	0	0
4479818	0	0	0	0	0	0	0	0	0	0	0	0	5	0	0	0	0	0	0	0	0	0	0	0	0	0	0	0	2	0	0	0	0	0	0	2	0	0	0	0	0	0	0	3	0	0	0	0	0
1033018	0	0	0	0	0	0	0	0	0	0	0	0	0	12	0	0	0	0	0	0	0	0	0	0	0	0	0	0	30	0	0	0	2	0	0	0	0	1	0	0	0	0	0	0	0	0	0	0	0
241499	12	4	5	0	2	0	0	2	0	7	4	2	0	2	2	0	0	0	0	0	0	0	10	5	0	0	0	4	8	4	0	0	0	0	0	0	0	0	0	0	0	0	0	0	2	2	0	0	0
2722608	0	0	0	0	0	2	4	0	6	0	0	0	0	0	0	6	0	0	0	48	0	0	0	0	0	0	0	0	0	47	15	0	0	0	0	0	0	0	0	0	0	0	0	0	0	0	0	0	0
3267604	0	0	0	0	0	0	0	0	0	0	0	0	0	0	0	0	0	0	0	0	0	0	2	1	4	0	0	0	1	0	0	0	0	0	0	0	0	0	0	0	0	0	0	0	0	0	0	0	0
4258048	0	0	4	0	0	0	0	2	1	1	0	0	1	0	0	0	0	0	0	0	0	0	0	1	0	0	0	0	0	0	0	0	0	0	0	0	7	0	0	0	4	4	0	0	0	0	0	0	1
138315	0	0	2	0	0	0	0	0	0	0	0	0	0	0	0	0	0	0	0	0	0	0	0	2	0	0	0	0	0	0	0	0	0	0	0	0	5	0	0	9	7	3	0	2	4	0	4	0	2
208645	2	0	0	0	0	0	0	4	0	4	0	0	2	0	0	0	0	0	0	0	0	0	0	0	0	0	0	0	0	0	0	0	0	0	0	0	0	0	0	0	0	0	0	0	0	0	0	0	0
576571	0	0	0	0	0	0	0	0	0	0	0	0	0	0	0	0	0	0	0	0	0	0	0	0	0	0	0	0	0	0	0	0	0	0	0	0	0	0	0	0	0	0	0	0	0	0	0	0	0
567622	0	0	0	0	1	0	0	0	0	1	0	0	0	0	0	0	0	0	0	0	0	0	2	2	2	0	0	2	0	0	0	0	3	0	0	0	0	0	0	0	0	0	0	0	0	0	2	0	0
826497	5	0	0	0	2	0	2	3	0	2	0	0	0	0	0	0	0	0	0	0	0	0	0	0	0	0	0	0	0	0	0	0	0	0	0	0	0	0	0	0	0	0	0	0	0	0	0	0	0
586458	0	0	0	5	8	0	0	0	0	0	0	0	0	0	0	0	0	26	0	0	0	0	0	0	0	0	0	0	0	0	0	0	0	0	0	0	0	0	0	0	0	0	0	0	0	0	0	0	0
63126	9	0	6	0	8	0	4	7	1	10	0	3	6	2	2	0	0	0	0	0	0	0	0	4	0	0	0	2	2	3	3	0	0	0	0	0	0	0	0	2	0	0	0	0	0	0	0	0	0
106543	0	0	0	0	0	0	0	0	0	0	0	0	0	0	0	0	0	0	0	0	0	0	0	0	0	0	0	0	0	0	0	0	2	0	0	0	2	0	0	8	6	11	10	11	5	22	12	11	10
4299593	0	0	0	0	14	0	0	2	0	0	0	0	0	0	0	0	0	0	0	0	0	0	0	0	0	0	0	0	0	0	0	0	0	0	0	0	0	0	0	0	0	0	0	0	0	0	0	0	0
1722070	0	0	0	0	0	0	0	0	0	0	0	0	0	0	0	0	0	0	0	0	0	0	0	0	0	0	0	0	0	0	0	0	0	0	0	0	0	0	0	0	0	0	0	0	0	0	0	0	0
223752	0	0	0	0	0	0	0	0	0	1	0	0	0	0	0	0	0	0	0	0	0	0	0	0	0	0	0	0	0	0	0	0	0	0	0	0	0	0	0	3	0	1	0	5	2	4	2	0	7
960695	0	8	0	22	0	0	0	0	0	0	0	0	0	0	0	0	93	185	2	2	2	2	4	0	0	47	0	0	0	0	0	0	0	90	29	0	0	56	95	0	0	0	0	0	0	0	0	0	0
4426289	0	0	0	0	0	0	0	0	0	0	0	0	0	0	0	0	0	0	0	7	0	0	0	0	0	0	0	0	0	0	2	0	0	0	0	0	0	0	0	0	0	0	0	0	0	0	0	0	0
544067	0	0	0	0	1	0	0	3	1	1	15	0	0	29	4	2	0	0	0	0	0	0	0	1	4	3	3	1	0	0	0	13	2	0	0	0	0	7	0	0	0	0	0	0	0	0	0	0	0
316407	0	0	0	0	0	0	0	0	0	0	0	0	0	0	0	0	0	0	0	0	0	0	0	0	0	0	0	0	0	0	0	0	0	14	0	0	0	0	0	0	0	0	0	0	0	0	0	0	0
2693227	0	0	0	0	0	0	0	0	0	0	0	0	0	0	0	0	0	0	0	0	0	0	0	0	0	0	0	0	0	0	0	0	0	0	0	0	0	0	0	0	3	0	5	5	0	3	4	0	8
3430522	0	0	0	0	0	0	0	0	0	0	0	0	0	0	0	0	0	0	0	0	0	0	0	0	0	0	0	0	0	0	0	0	0	0	0	0	3	0	0	6	2	2	0	1	0	0	0	0	0
758320	0	0	0	0	3	0	0	0	0	0	0	0	0	0	0	0	0	0	63	5	7	4	4	0	3	0	0	0	13	0	0	3	0	0	0	0	0	0	0	0	0	0	0	0	0	0	0	0	0
1639775	118	5	43	0	57	31	0	16	0	44	0	8	4	10	7	0	0	0	5	0	0	0	76	38	7	2	0	31	42	19	0	0	0	0	12	0	0	2	0	0	0	0	0	0	0	0	0	0	0
4449011	10	0	2	0	47	1	4	11	14	3	2	12	9	5	24	2	0	0	12	0	0	0	70	30	7	0	2	23	20	60	0	0	5	11	7	19	66	4	0	76	70	76	6	28	9	27	20	7	13
371783	0	0	0	0	0	0	4	0	0	0	0	0	0	0	0	0	0	0	0	0	0	0	5	0	0	0	1	0	0	0	0	7	4	0	0	0	0	0	0	1	3	5	0	2	0	0	0	0	0
112045	3	0	6	0	0	0	0	1	0	2	0	0	0	0	0	0	0	0	0	0	0	0	0	0	0	0	0	0	0	0	0	0	0	5	0	0	0	0	0	18	15	8	14	29	11	36	25	14	22
4309098	2	0	0	0	0	7	3	0	2	1	3	2	0	6	0	0	0	0	0	0	0	0	2	1	1	0	0	2	2	0	0	6	4	0	0	0	0	0	0	0	0	0	0	0	0	0	0	0	0
216224	3	0	0	0	0	0	0	0	0	0	0	0	0	0	0	0	0	0	0	0	0	0	0	0	0	0	0	0	0	0	0	0	0	0	0	0	0	0	0	0	0	0	0	0	0	0	0	0	0
4360814	0	0	0	0	4	2	14	0	0	0	0	0	0	0	0	0	0	0	0	0	0	0	0	0	0	0	0	0	3	0	2	0	0	0	0	0	0	0	0	0	0	0	0	0	0	0	0	0	0
337487	0	0	0	0	0	0	0	0	0	0	0	0	0	0	0	0	4	0	0	0	0	0	0	0	0	0	0	0	0	0	0	0	0	0	0	0	0	0	22	0	0	0	0	0	0	0	0	0	0
555945	0	0	0	0	0	0	0	0	0	0	0	0	0	0	0	0	0	8	0	0	0	0	0	0	0	0	0	0	0	0	0	0	0	0	8	0	0	0	32	0	0	0	0	0	0	0	0	0	0
550392	0	0	0	0	0	0	0	0	0	0	0	0	0	0	0	0	0	0	0	0	0	0	0	0	0	0	0	0	0	0	0	0	0	0	0	0	2	0	0	7	0	0	0	3	0	7	0	0	6
1076709	0	0	0	0	0	0	0	0	0	0	0	0	0	0	0	0	0	7	0	0	0	0	0	0	0	0	0	0	0	0	22	0	0	0	0	0	0	0	0	0	0	0	0	0	0	0	0	0	0
65683	30	2	24	7	3	8	35	16	28	21	21	21	13	26	14	20	0	0	0	0	0	0	12	28	21	0	18	2	14	0	4	29	23	0	0	0	10	2	0	23	12	5	5	8	4	13	6	4	13
902698	11	0	2	0	16	34	26	3	0	6	4	2	0	5	4	7	0	0	17	0	60	32	0	0	5	2	0	13	7	3	0	2	0	0	0	0	0	0	0	0	0	0	0	0	0	0	0	0	0
956702	0	0	0	0	0	0	0	0	0	0	0	0	0	0	0	0	19	0	0	2	0	0	0	0	0	0	0	0	0	0	0	0	0	4	0	0	0	0	0	0	0	0	0	0	0	0	0	0	0
925200	2	0	6	0	0	2	2	6	0	10	11	0	0	6	5	2	0	0	0	0	0	0	0	4	0	0	2	0	2	0	0	4	8	0	0	2	8	2	0	6	4	3	2	5	5	7	4	2	6
774561	0	0	0	0	0	11	21	0	14	2	6	0	0	5	1	3	0	0	0	0	0	0	6	2	11	2	4	3	2	0	0	10	27	0	2	0	0	0	0	0	0	0	0	0	0	0	0	0	0
670837	0	0	0	0	0	0	0	0	0	0	0	0	0	0	0	0	0	0	3	0	2	12	0	0	0	0	0	0	0	0	0	0	0	0	0	0	0	0	0	0	0	0	0	0	0	0	0	0	0
861881	0	52	0	358	2	0	0	3	0	0	0	0	0	0	0	0	331	502	8	7	9	3	8	0	0	236	0	6	0	3	0	0	0	553	806	6	0	385	761	0	0	0	0	0	0	0	0	0	0
1546870	0	0	0	0	0	0	0	0	0	0	0	0	0	0	0	0	0	0	0	0	0	0	0	0	0	0	0	0	0	0	0	0	0	0	0	2	3	0	0	0	0	0	0	0	0	5	0	0	0
4313854	0	0	0	0	0	0	0	0	0	0	0	0	0	0	0	0	0	0	0	12	0	0	0	0	0	0	0	0	0	0	0	0	0	0	0	0	0	0	0	0	0	0	0	0	0	0	0	0	0
4417171	0	0	0	0	0	0	0	0	0	0	0	0	0	0	0	0	0	0	0	0	0	0	0	0	0	0	0	0	0	0	0	0	0	0	0	0	0	0	0	0	0	0	0	0	0	0	0	0	0
1108281	0	0	0	0	0	0	0	0	0	0	0	0	0	0	0	0	0	0	0	0	34	47	0	0	0	0	0	0	0	0	11	0	0	0	0	0	0	0	0	0	0	0	0	0	0	0	0	0	0
2503686	19	4	3	0	0	0	8	6	74	12	58	16	0	7	17	7	0	0	3	0	0	0	85	37	49	0	3	35	0	2	0	0	34	0	10	0	0	2	0	8	3	0	0	0	1	0	0	1	0
554420	2	0	0	0	0	0	0	4	0	0	0	0	5	0	0	0	0	0	0	0	0	0	0	2	0	0	0	0	0	0	0	0	0	0	0	0	0	0	0	0	0	0	0	0	0	0	0	0	0
812522	12	2	8	0	4	0	0	4	0	2	0	4	9	5	0	0	0	0	2	0	0	0	2	3	2	0	0	2	3	3	0	0	0	0	0	0	0	0	0	0	0	0	0	0	0	0	0	0	0
4426298	0	0	0	27	0	0	0	0	0	0	0	0	0	0	0	0	0	0	0	0	0	0	0	0	0	0	0	0	0	0	0	0	0	0	0	0	0	0	0	0	0	0	0	0	0	0	0	0	0
167761	0	3	0	13	0	0	0	0	0	0	0	0	0	0	0	0	15	15	2	0	0	0	0	0	0	6	0	0	0	0	0	0	0	0	15	0	0	15	43	0	0	0	0	0	0	0	0	0	0
547148	0	0	2	0	0	0	0	0	2	2	2	6	8	4	2	3	0	0	0	0	0	0	0	0	0	2	0	0	0	0	0	0	0	0	0	1	14	2	0	0	1	0	0	0	4	1	13	0	1
2427929	1	0	0	0	0	0	2	0	2	0	6	3	0	4	2	2	0	0	0	0	0	0	0	2	1	2	1	2	0	0	0	1	0	0	2	0	2	0	0	1	3	0	6	7	1	5	4	4	9
1066664	0	0	2	0	0	0	0	0	0	0	0	0	0	0	0	0	0	0	0	0	0	0	0	2	0	0	0	0	0	0	0	0	0	0	0	0	0	0	0	0	0	0	0	0	0	0	0	0	0
3312248	0	0	0	0	0	0	0	0	0	0	0	0	0	4	0	3	0	0	0	0	0	0	0	0	0	0	0	0	0	0	0	4	0	0	2	0	0	0	0	0	0	0	0	0	0	0	0	0	0
704095	0	0	0	0	3	16	0	0	2	0	0	0	2	0	0	0	0	0	0	0	0	0	0	0	0	0	0	0	0	0	0	0	0	0	0	0	0	0	0	0	0	0	0	0	0	0	0	0	0
4393265	0	0	0	0	0	0	0	0	0	0	0	0	0	0	0	0	0	0	0	0	0	0	0	0	0	0	0	0	0	0	0	0	0	0	0	0	4	0	0	3	2	0	0	0	0	0	0	0	0
1146588	0	0	0	0	0	0	0	0	0	0	0	0	0	0	0	0	0	0	0	0	0	0	0	0	0	0	0	0	0	0	0	0	0	0	0	0	0	14	0	0	0	0	0	0	0	0	0	0	0
83414	29	0	4	0	5	14	29	9	7	5	20	0	5	20	14	14	0	13	0	52	29	37	0	0	4	3	6	6	3	5	32	24	6	3	0	0	0	0	20	0	0	0	0	0	0	0	0	0	0
1007399	0	0	0	15	0	0	0	0	0	0	0	0	0	0	0	0	0	0	0	0	0	0	0	0	0	0	0	0	0	0	0	0	0	0	3	0	0	0	0	0	0	0	0	0	0	0	0	0	0
673969	2	0	0	0	7	8	13	2	7	5	0	2	0	0	0	3	0	0	0	0	0	2	0	2	0	0	0	2	2	0	0	0	0	0	0	0	0	0	0	0	0	0	0	0	0	0	0	0	0
548050	0	0	0	0	0	0	0	0	0	0	0	0	0	0	0	0	0	0	2	0	0	0	0	0	0	0	0	0	0	0	0	0	0	0	7	0	0	0	0	0	0	0	0	0	0	0	0	0	0
247867	0	0	0	0	0	0	0	0	0	0	0	0	0	0	0	0	0	0	0	0	0	0	0	0	0	0	0	0	0	0	0	0	0	0	0	0	0	0	0	0	0	0	0	2	0	0	5	0	0
1110437	50	0	6	0	19	27	23	15	22	24	25	11	7	64	10	25	0	0	4	15	26	6	13	22	13	7	4	19	19	11	6	27	16	0	4	0	0	3	0	0	0	0	0	0	0	0	0	0	0
349986	11	0	4	0	28	21	10	4	21	19	10	13	16	3	3	16	0	0	0	0	0	0	0	11	0	0	7	2	11	3	16	3	14	0	0	0	6	0	6	8	3	0	2	4	3	4	4	0	4
537911	0	0	0	0	0	0	0	0	0	2	2	2	0	0	0	0	0	0	0	0	0	0	0	0	0	0	0	0	0	0	0	0	0	0	0	0	3	0	0	4	4	2	0	0	0	0	0	0	4
577068	0	0	0	0	0	0	0	0	0	0	0	0	0	0	0	0	0	0	0	0	0	0	0	0	0	0	0	0	3	0	0	0	0	0	0	0	0	0	0	0	0	0	0	0	0	0	0	0	0
4384236	0	0	5	0	0	0	0	0	0	0	2	0	2	0	0	0	0	0	0	0	0	0	0	0	0	0	0	0	0	0	0	0	0	0	0	0	5	24	0	5	3	4	0	3	0	0	5	2	2
648543	2	0	2	0	0	0	0	0	0	7	0	0	0	0	4	0	0	0	0	0	0	0	7	6	4	0	0	0	2	0	0	0	0	0	3	0	0	0	0	4	5	5	0	20	14	10	0	2	15
2248445	0	0	0	0	8	27	62	0	5	3	0	2	2	2	2	15	0	0	0	21	0	0	0	0	0	2	2	0	3	178	33	2	2	0	0	0	0	2	0	0	0	0	0	0	0	0	0	0	0
4420559	0	0	0	0	0	0	0	0	0	0	0	0	0	0	0	0	0	0	0	0	0	0	0	0	0	0	0	0	0	0	0	0	0	0	0	0	0	0	0	0	0	0	0	0	0	0	0	0	0
1114496	0	0	0	0	0	0	0	0	0	0	0	0	0	0	0	0	0	0	0	0	0	0	0	0	0	0	0	0	0	0	0	0	0	0	0	0	0	0	15	0	0	0	0	0	0	0	0	0	0
2025460	79	3	26	0	54	37	12	17	0	13	0	0	0	9	7	3	0	0	18	0	158	0	25	42	13	0	0	15	30	8	5	0	0	0	5	0	0	0	0	8	3	2	0	2	0	6	2	0	2
310817	2	0	0	0	0	0	2	0	0	0	10	3	0	14	2	2	0	0	0	0	0	0	2	0	3	0	2	3	0	0	0	10	3	0	0	0	0	0	0	0	0	0	0	0	0	0	0	0	0
1029858	0	0	0	0	0	0	4	0	2	0	3	0	0	2	0	0	0	0	0	0	0	0	0	0	0	0	0	0	0	0	0	2	3	0	0	0	0	0	0	0	0	0	0	0	0	0	0	0	0
909173	0	0	0	0	0	0	0	0	0	0	0	0	0	0	0	0	0	0	2	6	21	6	0	0	0	0	0	0	3	0	3	3	0	0	0	0	0	0	0	0	0	0	0	0	0	0	0	0	0
718979	0	0	0	0	0	0	0	0	0	0	0	0	0	0	0	0	0	0	0	0	0	0	0	0	0	0	0	0	0	0	0	0	0	0	0	0	0	0	0	0	4	2	0	0	0	2	0	0	3
855839	0	0	0	0	0	0	0	0	0	0	0	0	0	0	0	0	5	36	0	0	0	0	0	0	0	7	0	0	0	0	0	0	0	3	17	0	0	12	16	0	0	0	0	0	0	0	0	0	0
205267	47	0	9	0	0	0	110	0	18	13	16	9	0	9	8	15	0	0	0	0	0	0	0	0	7	0	6	5	0	1	2	22	23	0	4	0	0	3	0	0	0	0	0	0	0	2	2	0	0
1128083	32	2	25	0	0	0	0	15	0	13	0	4	6	8	7	0	0	0	0	0	0	0	0	6	0	4	0	0	6	0	0	0	0	0	0	0	4	0	0	28	11	12	0	3	0	2	0	0	2
241541	1	0	0	0	0	0	4	6	0	0	0	0	0	0	3	0	0	0	0	0	0	0	2	0	0	0	0	0	0	0	0	0	0	0	0	0	0	0	0	0	0	0	0	0	0	0	0	0	0
1692229	0	0	0	0	0	0	0	0	0	0	0	0	0	0	0	0	0	0	0	0	0	0	0	0	0	0	0	0	0	0	0	0	0	0	0	0	16	0	0	4	5	1	0	6	6	8	15	1	9
960234	1	2	0	0	0	0	0	2	0	6	8	2	0	5	4	0	0	0	0	0	0	0	0	2	0	0	5	2	0	0	0	2	10	0	0	0	0	2	0	7	4	0	2	2	0	2	0	2	0
2115777	3	2	0	0	2	0	0	2	0	3	0	0	0	2	0	0	0	0	0	0	0	2	2	0	0	0	0	0	0	2	0	7	0	0	0	0	0	0	0	0	1	2	0	0	0	0	0	0	0
4479035	0	0	0	0	11	2	0	0	0	0	0	0	0	0	0	0	0	0	0	0	0	0	0	0	0	0	0	3	0	0	0	0	0	0	0	0	0	0	0	0	0	0	0	0	0	0	0	0	0
1146916	0	2	0	0	0	0	0	0	0	0	0	0	0	0	0	0	18	4	0	0	0	0	0	0	0	2	0	0	0	0	0	0	0	6	36	0	0	0	0	0	0	0	0	0	0	0	0	0	0
112204	0	0	0	0	0	0	0	0	0	0	0	0	0	0	0	0	0	0	0	0	0	0	2	0	0	0	0	0	0	0	0	2	0	0	0	0	0	0	0	0	0	0	0	0	0	0	0	0	0
544841	0	0	0	10	0	0	0	0	0	0	0	0	0	0	0	0	0	0	0	0	0	0	0	0	0	0	0	0	0	0	0	0	0	0	0	0	0	2	0	0	0	0	0	0	0	0	0	0	0
1089190	2	0	0	0	0	0	0	0	0	0	0	0	0	1	0	0	0	0	0	0	0	0	0	0	0	0	0	0	0	0	0	0	0	0	0	0	0	0	0	0	0	0	0	0	0	0	0	0	0
1067268	2	0	0	0	0	0	0	2	0	0	0	0	0	0	0	0	0	0	0	0	0	0	0	0	0	0	0	0	0	0	0	0	0	0	0	0	0	0	0	1	0	0	2	0	0	0	0	0	0
137866	0	0	0	0	0	0	0	3	1	0	0	4	2	3	3	0	0	0	0	0	0	0	2	0	0	0	3	4	2	0	0	2	3	0	0	0	4	0	0	2	0	0	0	2	0	4	0	2	3
4327844	26	0	9	0	20	34	8	12	8	8	16	6	4	20	12	7	0	0	4	0	0	0	20	11	14	2	30	10	11	4	0	35	40	0	2	0	0	4	0	0	0	2	0	0	0	2	0	0	2
4482713	6	0	0	0	4	42	73	12	64	21	26	12	10	26	9	28	0	0	0	60	7	14	13	10	14	0	28	21	33	129	115	68	39	0	2	0	7	0	3	2	0	0	0	0	0	0	0	0	0
4419473	0	0	0	0	0	0	0	0	0	0	0	0	3	0	0	0	0	0	0	2	0	2	0	0	0	0	0	0	0	2	1	0	0	0	0	3	4	0	0	3	1	4	11	8	7	6	8	5	5
656652	17	0	9	0	0	0	2	2	5	4	4	11	3	3	3	0	0	0	0	0	0	0	2	3	0	0	3	4	0	0	0	0	6	0	0	0	0	0	0	2	5	0	2	0	0	2	2	0	0
521968	0	0	0	0	0	0	0	0	1	0	2	0	2	0	0	0	0	0	0	0	0	0	0	0	0	0	0	0	0	0	0	0	0	0	0	0	0	0	0	2	0	0	2	0	0	0	0	0	0
240881	0	0	0	0	0	0	0	0	0	0	0	0	0	0	0	0	0	0	0	0	0	0	2	2	0	0	0	0	2	0	0	0	0	0	0	0	0	0	0	6	6	10	0	32	0	8	0	0	11
4304789	0	0	0	0	7	1	4	0	0	0	0	0	0	0	0	5	0	0	0	2	0	0	0	0	0	0	0	0	0	0	0	0	0	0	0	0	0	0	0	0	0	0	0	0	0	0	0	0	0
305094	29	0	7	0	2	0	13	7	15	16	8	9	9	13	8	6	0	0	0	0	0	0	0	2	5	0	0	4	0	0	0	0	0	0	0	3	4	0	0	4	9	0	7	12	6	6	9	10	9
240087	0	0	1	0	0	4	0	0	5	7	9	4	6	1	5	2	0	0	0	1	1	0	17	10	19	1	5	27	23	0	0	29	14	0	4	5	4	3	0	3	1	0	6	2	2	2	5	5	4
112836	11	0	3	0	4	0	7	3	2	4	0	0	0	0	2	2	0	0	2	0	0	0	0	0	1	0	0	2	3	0	0	0	2	0	0	0	1	0	0	1	2	0	2	10	7	7	1	2	11
154174	0	0	0	0	0	0	0	0	0	0	0	0	0	0	0	0	0	0	0	0	0	0	0	0	0	0	0	0	0	0	0	0	0	0	0	0	0	11	0	0	0	0	0	0	0	0	0	0	0
968336	0	0	0	0	0	0	0	0	0	0	0	0	0	0	0	0	0	0	0	0	0	0	0	0	0	0	10	0	0	0	0	1	7	0	0	0	0	0	0	0	0	0	0	0	0	0	0	0	0
242929	6	0	10	0	0	0	0	2	0	0	0	0	0	0	0	0	0	0	0	0	0	0	0	0	0	0	0	0	0	0	0	0	0	0	0	0	0	0	0	0	0	0	0	0	0	0	0	0	0
821121	129	0	3	0	68	2	0	0	0	0	0	0	0	0	0	6	0	0	0	0	0	0	0	0	0	0	0	0	0	0	0	0	0	0	0	0	0	0	0	0	0	0	0	0	0	0	0	0	0
2605340	5	0	4	0	0	0	0	2	0	11	0	3	0	0	1	0	0	0	4	0	0	0	0	0	5	0	0	0	0	1	3	0	0	0	0	0	0	0	0	0	0	0	0	0	0	0	0	0	0
915240	0	0	0	0	0	0	0	0	0	0	0	2	0	0	0	0	0	0	0	0	0	0	0	0	0	0	0	0	0	0	0	0	2	0	0	0	3	0	0	3	0	2	3	4	0	0	0	0	0
4409038	0	0	0	0	0	0	0	0	0	0	0	0	0	0	0	0	12	0	0	0	0	0	0	0	0	0	0	0	0	0	0	0	0	0	23	0	0	0	0	0	0	0	0	0	0	0	0	0	0
248323	4	2	11	0	0	2	0	2	4	2	5	3	4	2	0	0	0	0	0	0	0	0	0	0	0	0	0	0	0	1	0	1	1	0	0	2	2	0	0	2	2	2	0	6	0	2	3	0	3
1068902	0	0	0	0	0	0	0	0	0	0	0	0	0	0	0	0	0	0	0	0	0	0	0	0	0	0	0	0	0	0	0	0	0	0	0	0	0	0	0	0	0	0	0	0	0	2	0	2	2
113170	16	3	6	0	2	0	0	5	2	4	0	3	0	4	2	0	0	0	2	0	0	0	4	8	0	0	0	0	6	0	0	0	0	0	0	0	0	0	0	0	0	0	2	11	5	5	3	3	0
4321043	14	0	12	0	19	21	15	11	5	11	2	14	14	20	6	2	0	0	0	0	0	0	0	5	2	2	0	2	2	0	0	0	0	0	0	0	1	59	0	2	10	1	2	3	2	2	2	0	2
1808	0	0	0	0	0	0	0	0	0	0	0	0	0	0	0	0	0	0	0	0	0	0	0	0	0	0	0	0	0	0	0	0	0	0	0	0	0	0	0	0	0	0	0	4	0	0	0	0	2
253754	14	0	8	0	0	3	9	6	14	11	8	12	3	6	4	4	0	0	0	0	0	0	18	25	34	0	7	7	9	0	0	8	14	0	3	0	0	0	0	12	7	7	25	20	9	29	23	14	13
4318356	0	0	0	0	0	5	0	0	0	0	0	0	0	0	0	0	0	0	0	0	0	0	0	0	0	0	0	0	0	0	0	0	0	0	0	0	0	0	0	0	0	0	0	0	0	0	0	0	0
769696	4	0	0	0	0	0	0	0	0	0	0	0	0	0	0	0	0	0	0	0	0	0	8	3	3	0	0	0	0	0	0	0	0	0	0	0	0	0	0	0	0	0	0	0	0	0	0	0	0
4397935	0	0	0	0	0	0	2	0	3	0	9	3	5	4	0	0	0	0	0	0	0	0	0	0	0	0	0	0	0	0	0	0	2	0	0	0	0	0	0	0	0	0	0	0	0	0	0	0	0
4041568	0	0	0	0	0	0	0	0	5	0	3	4	0	5	0	0	0	0	0	0	0	0	0	0	0	0	3	0	0	0	0	5	0	0	0	2	10	0	0	5	2	2	7	6	2	7	7	2	7
545996	0	0	0	0	0	0	0	0	0	0	0	0	0	0	0	0	10	7	0	0	0	0	0	0	0	7	0	0	0	0	0	0	0	29	49	0	0	35	14	0	0	0	0	0	0	0	0	0	0
4452922	0	0	0	0	0	0	0	0	0	0	0	0	0	0	0	0	0	0	0	0	0	0	2	3	2	0	0	0	0	0	0	0	0	0	0	2	3	2	0	2	2	0	4	2	2	2	0	0	0
748601	486	17	351	0	355	141	338	265	99	381	29	160	187	142	124	122	0	0	36	4	36	73	93	281	100	14	29	59	142	98	124	2	6	0	6	17	65	30	27	65	64	41	109	329	77	289	123	146	212
513073	0	0	0	0	0	0	0	0	0	0	0	0	0	0	0	0	0	0	0	0	0	0	0	0	0	0	0	0	0	0	0	0	0	0	0	0	6	0	0	2	0	0	0	0	0	0	0	0	0
114389	3	0	0	0	0	0	0	0	0	0	2	0	0	4	0	0	0	0	0	0	0	0	0	0	0	0	0	0	0	0	0	0	0	0	0	0	0	0	0	0	0	0	0	0	0	0	0	0	0
824845	180	8	27	0	31	88	91	64	103	145	39	32	20	32	52	50	0	0	81	18	31	48	113	75	134	4	50	171	115	44	18	44	20	0	18	0	0	4	0	6	5	2	2	0	0	2	0	3	0
2354411	0	0	0	0	0	0	0	0	0	0	0	0	0	0	0	0	0	6	0	0	0	0	0	0	0	0	0	0	0	0	0	0	0	0	0	0	0	0	0	0	0	0	0	0	0	0	0	0	0
516593	5	0	6	0	2	4	0	2	2	0	1	3	2	3	0	0	0	0	0	0	0	0	0	2	0	0	4	0	0	8	2	0	1	0	0	0	1	0	0	1	0	0	0	2	0	2	1	3	1
4343194	0	0	0	0	0	0	0	0	0	0	0	0	0	0	0	0	0	0	0	0	0	0	0	0	0	0	0	0	0	0	0	8	3	0	0	0	0	0	0	5	3	0	4	7	2	3	4	0	7
3334371	0	0	0	0	5	0	0	0	0	0	0	0	0	0	0	0	0	0	2	0	0	0	0	0	0	0	0	0	5	4	0	0	0	0	0	0	0	0	0	0	0	0	0	0	0	0	0	0	0
1107128	3	3	6	0	0	0	0	13	0	0	0	3	4	6	1	0	0	0	0	0	0	0	0	0	0	0	0	0	0	0	0	0	0	0	0	0	2	2	0	27	14	9	3	5	0	2	0	2	0
4390723	0	0	0	0	0	0	0	0	0	0	0	0	0	0	0	0	0	0	0	0	0	0	0	0	0	0	0	0	0	0	0	0	0	0	0	0	0	0	0	0	0	0	3	0	0	0	2	0	0
348570	1	0	0	0	0	0	0	2	7	0	2	4	0	1	0	0	0	0	0	0	0	0	1	0	0	0	2	0	0	0	0	8	2	0	0	2	0	0	0	0	0	0	0	3	0	7	5	0	4
4328471	0	0	0	0	0	2	0	0	0	0	0	0	0	0	0	0	0	0	0	0	0	0	0	0	0	0	0	0	0	2	0	0	0	0	0	0	0	0	0	0	0	0	0	0	0	0	0	0	0
1053775	0	0	0	0	0	0	3	0	0	0	2	0	0	9	0	0	0	0	0	0	0	0	0	0	0	0	0	0	0	0	0	4	12	0	0	0	0	0	0	0	0	0	0	0	0	0	0	0	0
579227	0	0	0	0	0	0	0	0	0	0	0	0	0	0	0	0	0	0	0	0	0	0	0	0	0	0	0	0	0	0	0	0	0	0	0	0	0	0	0	0	0	0	0	0	0	0	0	0	0
698236	8	0	0	0	0	0	10	0	4	2	28	4	0	14	2	6	0	0	0	0	0	0	0	0	1	2	0	0	0	0	0	3	4	0	2	0	1	3	0	8	6	4	4	6	2	8	6	2	9
235666	0	0	0	1	0	0	0	0	0	0	0	0	0	0	0	0	0	0	0	0	0	0	0	0	0	0	0	0	0	0	0	0	0	0	0	96	66	0	0	8	0	6	5	75	25	94	45	47	49
3053045	2	0	4	0	0	0	0	0	0	0	0	0	0	2	0	0	0	0	0	0	0	0	0	0	0	0	0	0	0	0	0	0	0	0	0	0	2	0	0	0	0	0	0	0	0	2	0	0	0
224486	15	0	0	0	0	5	0	0	0	0	0	0	0	0	0	0	0	0	0	0	0	0	0	2	0	0	0	0	0	0	0	0	0	0	0	0	0	0	0	0	0	0	0	0	0	0	0	0	0
3603697	0	0	0	0	0	0	0	0	0	0	0	0	0	0	0	0	0	0	0	0	0	0	0	0	0	0	0	0	0	0	0	0	0	0	0	0	0	0	0	0	0	0	0	0	0	0	0	0	0
4467056	3	0	0	0	0	0	5	4	4	5	4	1	6	14	7	4	0	0	2	9	2	4	4	0	2	2	3	4	11	10	15	11	0	0	0	0	0	3	0	0	0	0	0	0	0	0	1	0	1
2605341	0	0	0	0	0	0	0	0	0	2	0	0	0	0	5	0	0	0	0	0	0	0	0	0	4	0	1	4	1	0	5	1	0	0	0	0	0	0	0	0	0	0	0	0	0	0	0	0	0
559200	188	6	37	0	31	81	123	25	102	67	67	32	20	49	28	43	0	0	8	0	19	12	32	68	90	6	70	24	51	8	9	93	38	0	6	0	0	4	0	0	0	0	0	4	0	0	0	0	4
137881	5	0	2	0	0	0	3	0	0	0	0	0	0	2	0	0	0	0	4	0	0	0	0	0	2	0	5	0	3	0	2	2	5	0	0	0	0	0	0	0	0	0	2	0	0	2	2	0	2
812476	13	0	0	0	0	0	0	0	0	0	0	0	0	0	0	0	0	0	0	0	0	0	0	0	0	0	0	0	0	0	0	0	0	0	0	0	0	0	0	0	0	0	0	2	0	0	0	0	0
4440397	0	0	0	0	0	0	0	0	0	0	0	0	0	0	0	0	0	0	0	0	0	0	0	0	0	0	0	0	0	0	0	0	0	0	0	3	0	6	0	3	0	3	0	0	0	0	0	0	0
582187	15	0	7	0	0	0	0	4	0	6	0	0	0	4	0	0	0	0	0	0	0	0	4	10	0	0	0	0	0	0	0	0	0	0	0	0	0	0	0	2	0	5	0	2	0	2	0	0	2
4355811	0	0	0	0	0	0	0	0	0	0	0	0	0	0	0	0	0	0	0	0	0	0	0	0	0	0	0	0	0	0	0	0	0	0	0	0	0	0	0	0	0	0	0	0	0	0	0	0	0
4347159	0	0	0	0	0	0	0	0	0	0	0	0	0	0	0	0	5	4	0	0	0	0	0	0	0	1	0	0	0	0	0	0	0	0	0	0	0	8	14	0	0	0	0	0	0	0	0	0	0
816411	0	0	0	30	0	0	0	0	0	0	0	0	0	0	0	0	8	29	0	0	0	0	0	0	0	11	0	0	0	0	0	0	0	40	32	0	0	24	0	0	0	0	0	0	0	0	0	0	0
1143895	2	0	0	0	0	0	0	0	0	4	2	5	2	2	3	0	0	0	0	0	0	0	0	0	0	0	0	0	0	0	0	0	0	0	0	0	0	0	0	0	0	0	0	0	0	0	0	0	0
1114250	0	0	0	0	3	23	25	0	0	0	0	0	0	0	0	0	0	2	0	30	5	18	0	0	0	0	0	0	0	2	6	0	0	0	0	0	0	0	0	0	0	0	0	0	0	0	0	0	0
3768296	0	0	0	0	0	0	0	0	0	4	0	0	0	0	0	3	0	0	0	0	0	0	2	0	0	0	0	0	3	0	0	0	0	0	0	0	0	0	0	0	0	0	0	0	0	0	0	0	0
132661	0	0	0	85	0	0	0	0	0	0	0	0	0	0	0	0	0	0	0	0	0	0	0	0	0	0	0	0	0	0	0	0	0	0	0	0	0	14	0	0	0	0	0	0	0	0	0	0	0
4423681	19	2	12	0	0	0	0	8	24	7	16	11	4	20	10	2	0	0	0	0	0	0	0	5	3	3	0	0	0	0	0	0	0	0	0	0	3	0	0	7	8	7	0	6	0	0	0	0	2
4466196	0	0	0	0	0	0	0	0	0	0	0	0	0	0	0	0	0	0	0	0	0	0	0	0	0	0	0	0	0	0	0	0	0	0	0	2	0	4	0	7	6	4	1	2	3	17	12	10	4
4410158	0	0	0	0	0	0	0	3	0	0	0	0	0	0	0	0	0	0	0	0	0	0	0	0	0	0	0	0	0	0	0	0	0	0	0	4	7	0	0	11	22	7	9	4	4	6	10	5	6
788498	2	0	0	0	0	0	0	0	0	0	0	0	0	2	0	0	0	0	0	0	0	0	0	0	0	0	0	0	0	0	0	0	2	0	0	0	0	0	0	0	0	0	0	0	0	0	0	0	0
570594	0	0	2	0	3	0	2	0	2	0	0	2	4	0	0	6	0	0	0	0	0	0	0	2	0	0	0	0	0	0	3	0	0	0	0	0	0	0	0	0	0	0	0	0	0	0	0	0	0
3723650	4	0	0	0	13	2	0	1	1	5	0	7	1	0	6	0	0	0	0	0	0	0	6	0	0	0	8	6	1	0	1	0	0	0	0	0	0	0	0	0	0	0	0	1	0	0	0	0	0
268742	9	0	5	0	0	0	0	9	0	0	0	2	0	0	2	2	0	0	2	0	0	0	4	6	4	0	0	0	6	0	0	0	0	0	0	2	4	0	0	9	4	6	0	9	5	7	5	0	2
2984011	49	6	41	0	13	4	5	0	4	18	5	13	34	10	0	0	0	0	2	0	0	0	7	5	11	4	0	5	26	9	0	0	0	0	2	0	5	0	0	7	9	8	4	22	10	3	9	7	8
2307137	437	0	13	0	0	0	0	0	0	0	9	0	0	0	0	0	0	0	0	0	0	0	0	0	0	0	0	0	0	0	0	0	0	0	0	0	0	0	0	0	0	0	0	11	2	0	4	0	18
4402869	7	0	5	10	0	0	3	0	4	7	21	4	0	13	0	3	0	0	2	0	2	0	10	7	27	2	16	8	3	0	0	36	81	0	3	0	7	1	0	9	12	14	8	15	7	20	9	9	15
164098	5	0	2	0	0	0	0	2	0	4	2	2	0	0	0	0	0	0	0	0	0	0	2	2	2	0	0	3	0	0	0	0	2	0	0	0	0	0	0	0	0	0	0	4	0	2	4	0	0
248170	0	0	0	7	0	0	0	0	0	0	0	0	0	0	0	0	0	0	0	0	0	0	0	0	0	0	0	0	0	0	0	0	0	0	0	40	33	0	0	28	30	20	20	88	30	94	42	53	58
2419585	0	0	0	0	0	0	0	0	0	0	2	0	2	0	0	0	0	0	0	0	0	0	0	0	0	0	0	0	0	0	0	0	0	0	0	7	18	0	0	13	4	4	0	2	2	2	10	2	3
45962	0	2	0	0	0	0	0	0	0	0	0	0	0	3	0	3	0	0	0	0	0	0	0	0	0	0	0	0	0	0	0	0	0	0	0	0	0	0	0	0	0	0	0	0	0	0	0	0	0
859313	1	0	1	0	0	0	0	0	0	2	0	2	0	0	0	0	0	0	0	0	0	0	0	0	0	0	0	0	0	0	0	0	0	0	0	4	15	3	0	24	16	10	3	9	7	7	6	3	11
549954	673	20	295	7	634	321	689	304	271	510	209	268	251	213	187	279	0	0	97	10	34	53	160	259	135	23	34	90	215	121	62	24	68	0	33	67	340	32	0	208	187	136	177	464	202	378	307	180	315
583714	0	0	0	0	0	0	0	0	0	0	0	0	0	0	0	0	0	0	0	0	0	0	0	0	0	0	0	0	0	0	0	0	0	10	0	0	0	0	0	0	0	0	0	0	0	0	0	0	0
538368	1	0	0	0	0	0	0	0	0	0	0	0	0	0	0	3	0	0	0	0	0	0	0	0	0	0	0	0	0	0	0	0	0	0	0	2	0	0	0	0	0	0	0	1	0	4	3	0	4
3956482	3	0	2	0	0	1	0	8	0	0	0	6	0	6	0	3	0	0	3	0	0	0	5	6	3	2	0	0	10	6	0	0	0	0	0	0	0	0	0	0	0	0	0	0	0	0	0	0	0
538394	0	0	0	0	0	0	0	0	0	0	0	0	6	0	0	0	0	0	0	0	0	0	0	0	0	0	0	0	0	0	0	0	0	0	0	0	0	0	0	0	0	0	0	2	0	0	0	0	0
238800	7	0	13	0	0	0	0	11	0	4	0	4	28	6	3	2	0	0	0	0	0	0	0	3	0	0	0	0	4	0	0	0	0	0	0	27	19	0	0	15	5	9	23	106	35	101	37	85	56
1135830	0	0	0	8	0	0	0	0	0	0	0	0	0	0	0	0	0	0	0	0	0	0	0	0	0	0	0	0	0	0	0	0	0	0	0	0	0	0	0	0	0	0	0	0	0	0	0	0	0
3359685	2	0	9	0	0	0	0	3	0	0	0	7	6	4	0	0	0	0	0	0	0	0	0	2	0	0	0	0	0	0	0	0	0	0	0	7	10	0	0	30	17	20	3	16	8	10	16	13	24
922027	0	0	0	0	0	0	0	0	0	0	0	0	0	0	0	0	0	0	0	6	0	0	0	0	0	0	0	0	0	0	0	0	0	0	0	0	0	0	0	0	0	0	0	0	0	0	0	0	0
4364575	0	0	0	0	0	2	0	0	2	0	0	0	0	0	0	0	0	0	0	0	0	0	0	0	0	0	0	0	0	2	2	0	0	0	0	0	0	0	0	0	0	0	0	0	0	0	0	0	0
3230031	0	0	0	0	0	0	0	3	2	2	0	0	2	0	0	0	0	0	0	0	0	0	0	0	0	2	0	0	0	0	0	0	0	0	0	0	0	0	0	0	0	0	0	0	0	0	0	0	0
197174	19	0	0	0	0	12	3	0	0	7	16	0	0	31	0	0	0	0	9	5	4	5	7	14	20	4	0	2	6	0	0	12	6	0	0	0	0	0	0	0	0	0	2	6	2	4	0	0	2
791504	0	0	0	0	0	0	0	0	0	0	0	3	2	5	0	0	0	0	0	0	0	0	0	0	0	0	0	0	0	0	0	0	0	0	0	2	12	0	0	9	3	4	0	2	3	2	5	2	3
246579	0	0	0	0	0	0	0	0	0	0	0	0	0	0	0	0	0	0	0	0	0	0	0	0	0	0	0	0	0	0	0	0	0	0	0	0	2	0	0	3	3	0	0	2	0	0	0	0	0
4309488	10	0	0	0	0	0	0	3	0	3	3	2	4	3	0	0	0	0	0	0	0	0	0	0	0	0	0	0	0	0	0	0	0	0	0	0	3	0	0	7	9	2	0	4	0	0	0	0	0
258828	0	0	0	19	0	0	0	0	0	0	0	0	0	0	0	0	14	16	0	0	0	0	0	0	0	0	0	0	0	0	0	0	0	7	0	0	0	9	34	0	0	0	0	0	0	0	0	0	0
3956474	30	5	16	0	0	0	5	3	7	11	3	14	8	4	3	0	0	0	5	0	0	0	9	18	6	0	7	4	3	6	0	0	5	0	0	0	0	0	0	2	0	0	0	3	0	4	0	2	3
610383	0	0	0	0	6	2	17	0	0	0	0	0	0	0	0	0	0	0	0	0	0	0	0	0	0	0	0	0	0	0	0	0	0	0	0	0	0	0	0	0	0	0	0	0	0	0	0	0	0
4370458	0	2	0	0	0	0	0	0	0	0	0	0	0	0	0	0	0	0	0	0	0	0	0	0	0	0	0	0	0	0	0	0	0	0	12	0	0	0	0	0	0	0	0	0	0	0	0	0	0
2035238	46	0	2	0	0	0	0	0	0	0	0	0	0	0	0	0	0	0	0	0	0	0	0	0	0	0	0	0	0	0	0	0	0	0	0	0	0	0	0	0	0	0	0	6	2	0	0	0	4
113526	0	0	0	0	0	4	0	0	0	0	0	0	0	0	0	0	0	0	0	0	0	0	0	0	0	0	0	0	0	2	0	0	0	0	0	0	0	0	0	0	0	0	0	0	0	0	0	0	0
710863	6	0	2	0	0	0	0	2	0	0	0	0	0	2	0	0	0	0	0	0	0	0	2	12	2	0	0	3	2	0	0	0	0	0	0	0	0	0	0	0	0	0	0	0	0	2	0	0	0
832511	0	0	0	0	0	0	0	0	0	0	0	0	0	0	0	0	0	0	0	0	0	0	0	0	0	0	0	0	0	5	2	0	0	0	0	0	0	0	0	0	0	0	0	0	0	0	0	0	0
564914	0	0	0	0	0	0	0	0	0	0	0	0	0	0	0	0	0	20	0	0	0	0	0	0	0	0	0	0	0	0	0	0	0	0	0	0	0	0	0	0	0	0	0	0	0	0	0	0	0
518263	0	0	2	0	0	0	0	4	0	4	4	0	3	6	8	0	0	0	0	0	0	0	0	0	0	0	0	0	0	0	0	0	0	0	0	0	0	0	0	0	0	0	8	0	0	0	0	0	0
4465677	0	0	0	0	0	0	0	0	0	0	4	2	2	2	0	0	0	0	0	0	0	0	0	0	4	0	0	0	0	0	0	0	6	0	0	0	4	0	0	8	9	4	0	2	2	0	2	0	2
319944	0	0	0	0	0	0	0	0	0	0	0	0	4	0	0	0	0	0	0	0	0	0	0	0	0	0	0	0	0	0	0	0	0	0	0	0	0	0	0	0	0	0	0	0	0	0	0	0	0
2447176	1	0	0	0	0	0	2	3	1	2	0	2	5	2	2	0	0	0	0	0	0	0	0	4	0	0	6	5	0	0	0	0	10	0	0	0	0	0	0	0	0	0	0	0	0	0	0	0	0
158804	0	0	0	0	0	0	0	0	0	0	1	0	0	0	0	0	0	0	0	0	0	0	0	0	0	0	0	0	0	0	0	0	0	0	0	0	6	1	0	0	0	0	0	0	0	0	0	0	0
4380346	0	0	0	0	0	0	0	0	0	0	0	0	0	0	0	0	0	0	0	0	0	0	0	0	0	0	0	0	0	0	0	0	0	0	0	0	0	0	0	0	0	0	0	0	0	5	3	0	0
4415138	0	0	0	0	0	3	0	0	0	0	0	0	0	0	0	0	0	0	0	0	0	0	0	0	0	0	0	0	0	0	0	0	0	0	0	0	0	0	0	0	0	0	0	0	0	0	0	0	0
452924	0	0	0	0	0	0	0	0	0	0	4	0	0	0	0	0	0	0	0	0	0	0	0	0	0	0	4	0	0	0	0	10	10	0	0	0	2	0	0	3	0	2	0	0	0	2	0	0	0
1120888	10	0	6	0	0	0	0	10	0	2	0	4	0	7	7	0	0	0	2	0	0	0	15	8	13	0	0	3	8	0	0	0	0	0	0	0	0	0	0	0	0	0	0	0	0	0	0	0	0
993474	6	0	2	0	0	0	0	0	0	0	0	0	0	0	0	0	0	0	0	0	0	0	0	0	0	0	0	0	0	0	0	0	0	0	0	0	0	0	0	0	0	0	0	0	0	0	0	0	0
4343884	0	0	0	0	0	0	2	0	0	0	2	0	0	7	0	0	0	0	0	0	0	0	0	0	0	0	0	0	0	0	0	0	1	0	0	0	0	0	0	0	0	0	0	0	0	0	0	0	0
648806	0	0	0	0	0	0	0	0	0	0	0	0	0	0	0	0	0	0	0	0	0	0	0	2	0	0	0	0	0	0	0	1	4	0	2	0	0	0	0	0	0	0	0	0	0	0	0	0	0
245723	2	0	5	0	15	33	0	1	0	0	0	0	0	2	0	0	0	0	3	0	0	0	2	4	0	0	0	0	39	8	0	0	0	0	0	2	0	0	0	0	0	0	0	0	0	0	0	0	0
133306	0	0	0	0	0	0	0	0	0	0	0	0	0	0	0	0	0	0	0	0	0	0	0	0	0	0	0	0	0	0	0	0	0	0	0	0	0	0	0	0	0	0	0	0	0	0	0	0	0
755123	1	0	0	0	9	8	0	2	0	0	0	0	0	0	0	0	0	0	3	0	2	0	2	4	1	0	0	7	8	0	0	0	0	0	0	0	0	0	0	0	0	0	0	0	0	0	0	0	0
919487	5	0	4	0	0	0	4	7	6	0	9	10	6	16	5	1	0	0	0	0	0	0	11	1	0	2	0	4	0	0	0	2	6	0	0	1	0	1	0	9	13	0	5	7	2	3	10	2	3
160311	0	0	0	0	2	0	0	0	0	0	0	0	0	0	0	0	0	0	0	0	0	0	0	0	3	0	0	0	0	0	0	0	0	0	0	0	0	0	0	0	0	0	0	0	0	0	0	0	0
613294	0	0	0	0	0	0	0	0	0	0	0	0	0	0	0	0	0	0	0	0	0	0	0	0	0	0	0	0	0	0	0	0	0	0	0	0	0	0	0	0	0	0	0	0	0	0	0	0	0
204919	0	0	0	0	0	0	0	0	0	0	0	0	0	0	0	0	0	0	0	0	0	0	0	0	0	0	0	0	0	0	0	0	0	0	0	0	0	11	0	0	0	0	0	0	0	0	0	0	0
774086	0	0	0	6	0	0	0	0	0	0	0	0	0	0	0	0	0	0	0	0	0	0	0	0	0	0	0	0	0	0	0	0	0	0	0	0	0	4	0	0	0	0	0	0	0	0	0	0	0
4306355	0	0	0	0	0	0	0	0	0	0	0	0	0	0	0	0	0	0	0	0	0	0	0	0	0	0	0	0	0	0	0	0	0	0	0	0	0	0	0	0	0	0	0	0	0	0	0	0	0
4363683	0	0	0	0	0	0	0	0	1	0	0	0	0	0	0	0	0	0	0	0	0	0	0	0	0	0	0	0	0	0	0	0	0	0	0	0	2	0	0	3	0	0	0	0	0	0	0	0	0
296462	0	0	0	0	0	0	0	0	0	1	0	0	0	0	0	0	0	0	0	0	0	0	0	0	0	0	0	24	0	22	0	0	0	0	0	0	0	0	0	0	0	0	0	0	0	0	0	0	3
267851	0	0	0	0	0	0	0	0	0	0	0	0	0	0	0	0	0	0	0	0	0	0	0	0	0	0	0	0	0	0	0	0	0	0	0	0	0	0	0	5	0	0	0	0	0	0	0	0	5
957360	0	0	0	0	16	2	0	0	0	0	0	0	0	0	0	0	0	0	0	0	0	0	0	0	0	0	0	0	0	0	0	0	0	0	0	0	0	0	0	0	0	0	0	0	0	0	0	0	0
313174	0	0	0	0	0	0	0	0	0	0	0	0	0	0	0	0	0	0	0	0	0	0	0	0	0	0	0	0	0	0	0	0	0	0	0	0	0	11	12	0	0	0	0	0	0	0	0	0	0
268513	2	0	0	0	0	0	0	0	0	0	0	0	0	0	0	0	0	0	0	0	0	0	0	0	0	0	0	0	2	0	0	0	0	0	0	0	0	0	0	0	0	0	0	0	0	0	0	0	0
4386271	10	0	3	0	0	0	0	4	13	18	11	6	4	5	3	0	0	0	0	0	0	0	2	0	3	0	0	0	0	0	0	0	5	0	0	0	0	0	0	0	0	0	5	8	2	3	0	0	2
241504	0	0	0	0	0	0	0	0	0	0	0	0	0	0	0	0	0	0	0	0	0	0	0	0	0	0	0	0	0	0	0	0	0	0	0	0	0	0	0	0	0	0	0	1	0	0	0	0	3
555635	0	0	2	0	0	0	0	0	0	0	0	0	0	0	0	0	0	0	0	0	0	0	0	0	0	0	0	0	0	0	0	0	0	0	0	15	8	0	0	0	0	0	0	5	0	4	0	4	0
4363537	0	0	0	0	0	0	0	0	0	0	0	0	0	0	0	0	0	0	0	0	0	0	0	0	0	0	1	0	0	0	0	0	0	0	0	0	0	0	0	0	0	0	0	0	0	0	0	0	0
3188693	1	0	0	0	0	0	1	0	1	0	0	0	0	0	0	0	0	0	0	0	0	0	5	2	3	0	5	0	2	0	0	5	4	0	0	0	0	0	0	0	0	0	0	0	0	0	0	0	0
4313545	0	0	0	7	0	0	3	0	1	0	0	0	0	0	0	3	0	2	0	49	2	0	0	0	0	3	0	0	0	32	2	0	0	0	0	0	0	0	0	0	0	0	0	0	0	0	0	0	0
918840	0	0	2	0	0	0	0	0	0	0	0	0	0	0	0	0	0	0	0	0	0	0	0	0	0	0	0	0	0	0	0	0	0	0	0	0	0	0	0	0	0	0	2	0	0	0	0	0	1
212879	0	0	0	0	0	0	0	0	0	0	4	0	0	0	0	0	0	0	0	0	0	0	0	0	0	0	0	0	0	0	0	0	0	0	0	0	0	0	0	0	0	0	0	2	0	0	0	0	0
904196	0	0	0	0	0	0	0	0	0	0	0	0	0	0	0	0	0	0	0	0	0	0	0	0	0	0	0	0	1	1	0	0	0	0	0	0	0	0	0	0	0	0	0	0	0	0	0	0	0
649507	0	0	0	0	0	0	0	0	0	0	0	0	0	0	0	0	0	0	0	0	0	0	0	0	0	0	0	0	0	0	0	0	111	0	0	0	0	0	0	0	0	0	0	0	0	0	0	0	0
4446112	0	0	0	0	0	0	0	0	6	2	0	0	0	3	0	3	0	2	0	0	0	0	0	0	0	0	0	0	2	0	0	0	0	0	0	0	0	0	0	6	0	0	0	0	0	0	0	5	5
4301772	5	0	0	0	0	0	0	2	0	0	0	2	0	4	1	0	0	0	0	0	0	0	0	0	0	0	0	0	0	0	0	0	0	0	0	0	0	0	0	0	0	0	2	0	0	2	0	0	0
996434	0	0	0	4	8	0	0	0	0	0	0	0	0	0	0	0	0	10	0	0	0	0	0	0	0	0	0	0	0	0	0	0	0	0	0	0	0	0	0	0	0	0	0	0	0	0	0	0	0
790384	0	0	0	0	0	0	2	0	0	0	2	0	0	5	0	0	0	0	0	0	0	0	5	0	4	0	6	3	0	0	0	13	44	0	0	0	1	0	0	2	1	1	0	3	0	2	1	3	2
882018	0	0	0	4	0	0	0	0	0	0	0	0	0	0	0	0	0	0	0	0	0	0	0	0	0	0	0	0	0	0	0	0	0	0	0	0	0	21	0	0	0	0	0	2	0	0	0	0	0
111050	4	0	0	0	0	0	0	0	0	0	3	3	0	3	2	0	0	0	2	2	9	0	7	0	4	0	2	0	0	0	0	6	3	0	0	0	2	0	0	0	3	0	0	0	1	0	2	2	1
3076313	2	0	0	0	0	0	0	0	3	2	8	0	2	4	2	3	0	0	0	0	0	0	0	0	0	0	5	0	0	0	0	2	10	0	0	0	4	0	0	7	2	0	0	0	0	6	0	0	0
348688	0	0	0	0	0	0	0	0	0	0	0	0	0	0	0	0	13	0	0	0	0	0	0	0	0	0	0	0	0	0	0	0	0	0	0	0	0	0	0	0	0	0	0	0	0	0	0	0	0
770226	10	0	0	0	0	0	0	0	0	0	0	0	0	1	0	0	0	0	0	0	0	0	0	0	0	0	0	0	0	0	0	0	0	0	0	0	0	0	0	0	0	0	0	2	0	0	0	0	4
863970	0	0	0	0	0	0	0	0	0	0	0	0	0	0	0	0	0	0	0	0	0	0	0	0	0	0	0	0	0	0	0	0	0	0	0	0	0	19	0	0	0	0	0	0	0	0	0	0	0
223520	4	2	0	0	0	0	0	0	0	0	0	0	0	2	0	0	0	0	0	0	0	0	0	0	0	0	0	0	0	0	0	0	0	0	0	0	0	0	0	0	2	0	0	0	0	0	0	0	0
142335	12	0	6	0	0	0	0	2	0	6	0	2	0	2	4	2	0	0	0	0	0	0	0	0	0	0	0	0	0	0	0	0	0	0	0	0	0	0	0	0	0	0	0	0	0	0	0	0	0
434250	1	3	0	0	0	4	4	0	2	6	8	2	0	4	4	4	0	0	0	4	0	0	2	2	2	2	2	1	3	0	2	5	4	0	0	0	0	0	0	0	0	0	0	0	0	0	0	0	0
3334369	4	0	3	0	0	0	0	2	0	0	0	0	0	2	0	0	0	0	6	0	0	0	2	5	4	0	0	0	0	1	0	0	0	0	2	4	2	0	0	0	0	0	0	0	0	2	0	0	0
621952	0	0	0	0	0	0	0	0	0	0	0	0	0	0	0	0	0	0	0	0	0	0	0	0	0	0	0	0	0	0	0	0	0	0	0	0	0	0	0	0	0	0	0	0	0	0	0	0	0
254728	0	0	0	0	0	0	0	0	0	0	0	0	0	0	0	0	0	0	0	0	0	0	0	0	0	0	0	0	0	0	0	0	0	0	0	0	0	10	0	0	0	0	0	0	0	0	0	0	0
930926	0	14	0	55	0	0	0	0	0	0	0	0	0	0	0	0	37	132	0	2	0	0	0	0	0	64	0	0	0	0	0	0	0	100	229	0	0	74	244	0	0	0	0	0	0	0	0	0	0
767841	0	0	0	0	0	2	0	0	0	0	10	0	0	12	0	0	0	0	0	0	0	0	0	0	0	0	3	0	2	0	0	9	10	0	0	0	0	0	0	0	0	0	0	2	0	3	0	3	2
704830	52	3	22	0	2	10	41	19	28	30	39	23	12	17	12	23	0	0	9	4	0	4	36	23	42	4	10	14	10	8	8	19	23	0	12	7	9	4	0	46	45	43	110	138	48	96	115	49	82
748070	2	0	0	0	0	0	0	0	0	0	9	2	0	2	0	0	0	0	0	0	0	0	0	0	0	0	0	0	0	0	0	0	2	0	0	0	5	0	0	2	0	3	2	0	0	3	2	0	3
890073	11	0	0	0	0	3	9	4	9	4	7	8	4	19	11	12	0	0	2	0	0	0	0	2	6	0	3	1	2	0	0	3	1	0	0	0	0	0	0	0	0	0	0	0	0	0	0	0	0
4479700	0	0	0	0	0	0	0	0	0	0	0	0	0	0	0	0	0	0	0	0	0	0	0	0	0	0	0	0	0	0	0	0	0	0	0	0	0	0	0	0	0	0	0	0	0	0	0	0	0
1115272	7	2	8	4	19	24	1	13	2	10	0	8	5	5	3	4	0	0	4	16	1	0	1	11	3	0	0	2	26	0	3	0	0	0	1	2	2	3	0	0	0	0	1	0	2	3	2	2	3
4342012	40	8	23	0	0	0	0	12	0	7	0	16	48	11	4	0	0	0	5	0	0	0	0	13	37	0	0	4	16	0	0	0	0	0	0	0	2	2	0	0	0	0	2	13	2	2	0	4	7
2153555	0	0	0	0	0	0	0	0	0	0	0	0	0	0	0	0	0	0	0	2	0	0	0	0	0	0	0	0	0	3	2	0	0	0	0	0	2	0	0	2	0	0	0	0	0	0	0	0	0
4468617	0	0	0	0	0	3	0	0	3	0	0	0	0	2	0	0	0	0	0	0	0	0	0	0	0	0	0	0	0	0	0	0	0	0	0	0	0	0	0	0	0	0	0	0	0	0	0	0	0
271943	0	0	0	0	0	0	0	0	0	0	0	0	0	0	0	0	0	0	0	0	0	0	0	0	0	0	0	0	0	0	0	0	3	0	0	2	25	16	0	29	14	20	1	3	0	6	4	2	5
568575	0	0	0	0	0	0	0	0	0	0	0	0	2	3	0	0	0	0	0	0	0	0	0	2	0	0	0	0	0	0	0	0	0	0	0	0	0	0	0	0	0	0	0	0	0	0	0	0	0
619848	0	0	3	3	0	0	0	0	0	0	0	0	0	0	0	0	0	0	0	0	0	0	0	0	0	0	0	0	0	0	0	0	0	0	0	0	0	0	0	2	0	0	0	0	2	0	0	0	0
240298	0	0	0	0	24	0	1	1	2	0	10	1	0	6	0	2	0	0	2	0	0	0	0	2	4	4	0	1	0	0	2	0	3	0	0	0	0	1	0	0	1	3	2	3	1	1	3	0	1
110976	0	4	0	27	0	0	0	0	0	0	0	0	0	0	0	0	0	0	0	0	0	0	0	0	0	0	0	0	0	0	0	0	0	0	0	0	0	0	0	0	0	0	0	0	0	0	0	0	0
4331137	0	0	0	0	0	0	0	0	0	0	0	0	0	0	0	0	1	0	0	0	0	0	0	0	0	4	0	0	0	0	0	0	0	6	0	0	0	5	6	0	0	0	0	0	0	0	0	0	0
740519	0	0	0	0	0	0	0	0	0	0	0	0	0	0	0	0	0	0	0	0	0	0	0	0	0	0	0	0	0	0	0	0	0	0	0	0	0	0	0	0	0	0	0	0	0	0	0	0	0
1110169	0	0	0	0	0	1	9	0	0	1	0	0	0	0	0	1	0	0	0	0	0	2	0	0	2	0	0	0	0	20	6	0	0	0	0	0	0	0	0	0	0	0	0	0	0	0	0	0	0
360432	0	0	0	0	0	0	0	0	0	0	0	0	0	2	0	0	0	0	0	0	0	0	0	0	0	0	0	0	0	0	0	0	3	0	0	0	0	0	0	0	0	0	0	0	0	0	0	0	0
647097	0	0	0	0	0	0	2	0	0	0	2	0	0	11	0	0	0	0	0	0	0	0	0	0	0	1	0	0	0	0	0	0	4	0	0	0	0	0	0	0	0	0	0	0	0	0	0	0	0
109789	4	0	0	0	4	4	3	0	3	5	0	0	0	0	2	0	0	0	3	0	5	2	2	0	8	0	2	2	7	0	0	0	8	0	0	0	0	0	0	4	2	0	0	0	0	3	4	2	4
978846	0	0	0	0	0	0	3	0	2	0	3	2	2	0	2	2	0	0	0	0	0	0	0	0	2	0	3	0	0	0	0	3	8	0	0	0	0	0	0	0	0	0	0	0	0	0	0	0	0
495451	0	0	0	0	0	0	0	0	0	0	0	0	0	0	0	0	0	0	0	0	0	0	0	0	0	0	0	0	0	0	0	0	0	0	13	0	0	0	0	0	0	0	0	0	0	0	0	0	0
107036	4	0	0	0	0	9	4	0	0	3	6	0	2	8	0	0	0	0	0	0	0	0	3	2	5	0	3	2	4	4	3	11	8	0	0	0	0	0	0	0	0	1	0	0	0	0	0	0	0
1000876	0	0	0	0	0	0	0	0	0	0	0	0	0	0	0	0	0	0	0	0	0	0	0	0	0	0	0	0	0	0	0	0	0	0	0	0	0	0	0	2	2	2	0	0	0	4	4	0	2
2264289	0	0	0	0	0	0	1	4	0	0	0	0	0	0	0	0	0	0	0	0	0	0	3	0	0	0	0	1	0	0	0	0	0	0	0	0	0	0	0	0	0	0	0	0	0	0	0	0	0
369953	0	0	0	0	0	0	0	0	0	0	0	0	0	0	0	0	0	0	0	0	0	0	0	0	0	0	0	0	0	0	0	0	0	0	0	0	0	0	0	0	0	0	0	0	0	0	0	0	0
906820	25	2	5	0	0	0	12	17	44	15	20	15	9	13	5	42	0	0	2	0	0	0	4	3	13	0	1	4	0	2	0	2	2	0	0	0	3	0	0	6	6	3	4	10	5	16	5	6	6
256163	0	0	0	0	0	0	0	1	0	0	0	0	0	0	0	0	0	0	0	3	0	0	2	0	0	0	4	13	4	0	15	12	7	0	0	0	0	0	0	0	0	0	0	0	0	0	0	0	0
4343193	2	0	0	0	0	0	0	0	0	0	8	4	0	6	2	0	0	0	0	0	0	0	2	2	3	2	3	0	2	0	0	2	3	0	0	0	0	0	0	0	0	0	0	0	0	2	0	0	0
367069	3	0	5	0	0	0	0	0	0	0	0	0	0	0	0	0	0	0	0	0	0	0	2	0	0	0	0	0	2	0	0	0	0	0	0	0	0	13	0	0	0	0	0	0	0	0	0	0	0
4453972	0	0	2	0	0	0	5	2	0	0	0	2	1	0	0	0	0	0	0	0	0	0	0	0	0	0	0	0	2	4	0	0	2	0	0	0	0	0	0	0	0	0	0	0	0	0	0	0	0
93741	3	0	2	0	0	0	0	4	0	6	0	0	0	0	0	0	0	0	0	0	0	0	0	0	0	0	0	0	0	0	0	0	0	0	0	0	0	0	0	0	0	0	0	0	0	0	0	0	0
305946	0	0	0	4	0	0	0	0	0	0	0	0	0	0	0	0	0	9	0	0	0	0	0	0	0	0	0	0	0	0	0	0	0	0	0	0	0	0	0	0	0	0	0	0	0	0	0	0	0
1106016	2	0	0	0	32	15	0	0	0	0	0	7	13	5	0	4	0	0	0	0	0	0	0	7	0	0	0	0	8	0	0	0	0	0	0	0	0	0	0	0	0	0	0	0	0	0	0	0	0
240793	0	0	0	0	0	0	0	0	0	0	0	0	0	0	0	0	0	0	0	0	0	0	0	0	0	0	0	0	0	0	6	0	0	0	0	0	0	0	0	0	0	0	0	0	0	0	0	0	0
882333	0	0	0	0	0	0	0	0	0	0	0	0	0	0	0	0	0	0	0	0	0	0	0	0	0	0	0	0	0	0	0	0	0	0	0	0	0	0	0	0	0	0	0	0	0	0	0	0	0
4293581	3	0	0	0	2	6	5	3	2	1	4	7	10	0	0	9	0	0	2	0	0	0	0	2	2	0	0	0	4	0	0	0	1	0	0	0	2	0	0	0	0	2	0	0	4	2	2	2	0
4302753	0	0	0	0	0	0	0	0	0	0	3	2	0	2	0	0	0	0	0	0	0	0	0	0	0	0	0	0	0	0	0	0	5	0	0	0	11	0	0	5	8	7	2	4	5	6	9	5	8
4403263	0	0	0	0	0	0	0	0	0	0	0	0	0	0	0	0	0	0	0	0	0	0	0	0	0	0	0	0	0	0	0	0	0	0	0	0	0	0	0	0	0	0	0	0	0	0	0	0	0
206827	7	0	5	0	0	0	0	1	0	6	0	0	0	0	2	0	0	0	0	0	0	0	0	0	0	0	0	0	0	0	0	0	0	0	0	2	0	0	0	5	12	4	0	0	0	0	0	0	0
278544	6	0	0	0	106	0	0	0	0	0	0	4	0	4	0	0	0	0	0	0	0	0	0	4	0	0	0	0	13	0	0	0	13	0	0	0	0	0	0	0	0	0	0	0	0	0	0	0	0
1118660	0	0	0	0	0	0	0	0	0	0	0	0	0	0	0	0	0	0	0	0	0	0	0	0	0	0	0	0	0	0	0	0	0	0	0	0	0	0	0	0	0	0	0	0	0	0	0	0	0
527314	0	0	0	0	0	0	0	0	0	0	0	0	0	0	0	0	0	9	0	0	0	0	0	0	0	0	0	0	0	0	0	0	0	0	0	0	0	0	0	0	0	0	0	0	0	0	0	0	0
249571	20	2	13	0	0	0	10	5	15	11	21	15	9	29	12	6	0	0	2	0	0	0	3	4	8	5	8	3	16	0	4	13	27	0	2	5	6	4	0	8	11	8	21	28	8	37	23	18	19
512952	14	0	0	0	0	2	2	0	2	2	14	0	0	15	3	4	0	0	0	0	0	0	3	3	0	0	1	1	1	0	0	0	0	0	0	0	0	0	0	0	0	0	0	0	0	0	0	0	0
4479100	18	4	34	0	0	0	0	13	0	0	0	7	5	9	6	0	0	0	0	0	0	0	2	6	0	0	4	0	2	0	0	0	17	0	0	6	7	114	0	21	18	24	0	37	14	30	13	14	22
4361561	0	0	2	0	0	0	0	0	0	0	0	0	0	0	0	0	0	0	0	0	0	0	0	0	0	0	0	0	0	0	0	0	0	0	0	0	0	0	0	0	0	0	0	0	0	0	0	2	0
4413728	0	0	0	0	0	5	23	2	0	0	0	0	0	0	0	3	0	0	0	0	0	0	0	0	0	0	0	0	0	0	0	0	0	0	0	0	0	0	0	0	4	2	0	0	2	0	0	0	0
546114	7	0	0	0	0	0	0	0	9	2	12	12	2	3	7	2	0	0	0	0	0	0	10	3	4	0	27	4	4	0	0	0	14	0	2	0	0	0	0	0	0	0	0	0	0	0	0	0	0
245188	4	0	0	0	0	0	0	0	0	0	0	0	0	0	2	0	0	0	3	0	0	0	4	11	4	0	0	5	3	0	0	0	0	0	0	0	0	0	0	0	0	0	0	0	0	0	0	0	0
1977617	21	0	4	0	0	0	7	0	0	4	15	2	1	7	2	2	0	0	0	0	0	0	2	2	5	2	0	0	0	0	0	2	4	0	0	5	8	0	0	24	21	10	39	48	20	42	66	20	41
2603	2	0	0	0	0	0	0	0	0	0	4	0	0	4	0	0	0	0	0	0	0	0	0	0	0	0	0	0	0	0	0	0	0	0	0	0	0	0	0	0	0	0	0	0	0	0	0	0	0
256361	0	0	0	0	0	0	0	0	0	0	3	0	0	0	0	0	0	0	0	0	0	0	0	0	0	0	0	0	0	0	0	0	0	0	0	0	0	0	0	2	0	0	0	0	0	1	0	0	0
575028	0	0	0	0	0	0	0	0	0	0	0	0	0	0	0	0	0	0	0	0	0	0	0	0	0	5	0	0	0	0	0	0	0	2	0	0	0	12	0	0	0	0	0	0	0	0	0	0	0
136264	0	0	0	0	0	0	0	0	0	0	0	0	0	0	0	0	0	0	0	0	0	0	0	0	2	0	0	0	0	0	0	0	2	0	0	0	0	0	0	3	0	0	5	7	2	5	4	2	4
139321	0	0	0	0	0	0	0	0	0	0	0	0	0	0	0	0	0	31	0	0	0	0	2	0	0	0	0	0	0	0	0	0	0	19	29	0	0	9	0	0	0	0	0	0	0	0	0	0	0
902334	0	0	0	0	0	0	0	3	0	0	0	0	9	4	0	0	0	0	0	0	0	0	2	0	0	0	0	0	0	0	0	0	0	0	0	3	7	0	0	25	8	14	0	11	6	10	8	6	6
4362819	0	0	0	0	0	0	0	0	0	0	6	3	0	1	0	0	0	0	0	0	0	0	0	0	0	0	0	0	4	0	0	0	5	0	0	2	5	2	0	8	7	6	2	7	0	4	4	2	7
121575	2	0	2	0	0	0	0	0	3	0	0	2	0	0	0	0	0	0	0	0	0	0	0	0	0	0	0	0	0	0	0	0	0	0	2	0	4	0	0	4	7	0	0	2	0	0	0	0	2
890516	0	0	0	4	0	2	0	0	0	0	0	0	0	0	0	0	0	5	0	171	221	158	0	0	0	0	0	0	0	4	17	0	0	0	0	0	0	0	0	0	0	0	0	0	0	0	0	0	0
831097	0	0	0	0	12	45	22	0	3	0	0	3	11	0	0	13	0	5	0	38	22	15	3	5	0	2	0	0	4	99	21	0	0	0	0	0	0	15	0	0	0	0	0	0	0	0	0	0	0
884238	10	0	3	0	3	0	0	7	0	5	2	0	0	3	4	0	0	0	5	0	0	0	5	5	2	0	2	2	5	2	0	0	2	0	0	0	0	0	0	0	0	0	0	2	2	4	2	0	2
4408274	0	0	0	0	0	0	0	0	0	0	0	2	0	12	0	0	0	0	0	0	0	0	0	0	0	0	0	0	0	0	0	2	0	0	0	0	0	0	0	0	0	0	0	0	0	0	0	0	0
4445104	0	0	0	0	34	3	0	0	0	0	0	0	0	0	0	0	0	0	0	0	0	0	0	0	0	0	2	0	0	0	0	0	0	0	0	0	0	0	0	0	0	0	0	0	0	0	0	0	0
735356	0	0	0	0	0	0	0	0	0	0	0	0	0	0	0	0	0	0	0	0	0	0	0	0	0	0	0	0	0	0	0	0	0	0	0	0	0	6	0	0	0	0	0	0	0	0	0	0	0
4437174	0	0	0	0	0	0	0	0	0	0	0	0	0	0	0	0	0	0	0	0	0	0	0	0	0	0	0	0	0	0	0	0	0	0	0	0	0	0	0	0	4	2	0	0	0	0	2	0	0
4275182	0	0	0	0	0	0	0	0	0	0	0	0	0	0	0	0	0	0	0	0	0	0	0	0	0	0	0	0	0	0	0	0	0	0	0	0	0	0	0	0	0	0	0	2	0	0	0	0	0
957362	0	3	0	0	0	3	0	1	0	2	0	3	0	2	0	0	0	0	1	0	0	0	0	2	1	0	0	1	4	2	0	0	0	0	0	0	0	0	0	0	3	4	0	0	0	0	0	0	0
321054	0	0	0	0	0	0	0	0	0	0	0	0	0	0	0	0	0	0	0	0	0	0	0	2	0	0	0	0	0	0	0	0	0	0	0	0	0	0	0	0	0	0	0	0	0	0	0	0	0
1639768	8	0	7	0	0	0	0	2	2	6	0	4	9	2	0	2	0	0	0	0	0	0	0	5	0	0	0	0	2	0	0	0	0	0	0	0	0	0	0	0	0	0	0	0	0	8	0	0	4
272947	0	0	0	0	0	0	0	0	0	0	0	0	0	0	0	0	0	0	0	0	0	0	2	6	2	0	0	0	20	7	0	0	0	0	2	0	0	0	0	0	0	0	0	0	0	0	0	0	0
560228	10	0	0	0	2	3	1	2	2	0	0	2	0	4	2	2	0	0	0	0	0	0	0	0	2	0	0	0	0	0	0	2	2	0	0	0	0	0	0	0	0	0	0	0	0	2	0	0	0
1103871	2	0	0	0	0	3	0	6	4	6	0	0	0	15	4	2	0	0	0	0	0	0	4	0	2	0	0	0	0	0	0	5	3	0	0	0	0	0	0	0	0	0	0	0	0	0	0	0	0
572097	0	0	0	0	0	0	0	0	0	0	0	5	0	0	0	0	0	0	0	0	0	0	0	0	0	0	0	0	0	0	0	0	0	0	0	2	5	0	0	7	6	2	0	2	2	0	3	0	1
4458015	8	0	0	0	0	0	0	0	0	0	0	0	0	0	0	15	0	0	0	0	0	0	0	0	0	0	0	0	0	0	0	0	0	0	0	0	0	0	0	2	0	0	0	0	0	0	0	0	0
4319591	0	0	0	0	0	0	0	0	0	0	0	0	0	0	0	0	0	0	0	0	0	0	0	2	0	0	0	0	0	0	0	0	0	0	0	0	0	0	0	0	0	0	0	0	0	0	0	0	0
4366579	2	0	0	0	0	0	0	0	2	2	9	2	0	13	0	0	0	0	0	0	0	0	0	14	1	0	7	9	4	14	0	8	25	0	2	2	6	0	0	9	10	13	1	20	2	7	10	4	3
547960	0	0	1	0	0	0	0	0	0	0	2	0	0	1	0	2	0	0	0	0	0	0	0	0	0	0	0	0	0	0	0	0	0	0	0	0	0	0	0	0	0	0	0	0	0	0	0	0	0
377613	0	0	0	3	0	0	0	0	0	0	0	0	0	0	0	0	6	23	0	0	0	0	0	0	0	3	0	0	0	0	0	0	0	18	9	0	0	15	6	0	0	0	0	0	0	0	0	0	0
2065980	0	0	0	0	0	1	0	0	0	0	0	4	0	0	0	0	0	0	3	0	0	0	0	6	0	0	0	2	0	0	0	0	0	0	0	0	0	0	0	0	0	0	0	0	0	0	0	0	0
87098	3	0	2	0	0	0	2	0	0	2	0	1	0	7	3	0	0	0	0	0	0	0	0	0	0	2	0	0	0	0	0	0	0	0	0	0	0	0	0	0	0	0	0	0	0	0	0	0	0
4400134	88	0	24	0	3	1	4	27	40	33	22	33	40	19	12	13	0	0	0	0	0	0	18	10	17	0	14	9	7	3	2	3	10	0	2	3	11	0	0	129	174	88	37	39	23	63	57	13	53
1131157	0	0	0	0	6	0	0	0	0	0	0	0	0	0	0	0	0	0	0	0	0	0	0	0	0	0	0	0	0	0	0	0	0	0	0	0	0	0	0	0	0	0	0	0	0	0	0	0	0
4342315	0	0	0	0	0	0	0	0	0	0	0	0	0	0	0	0	0	0	0	0	0	0	0	0	0	0	0	0	0	0	0	0	0	0	0	0	0	0	0	0	0	0	0	0	0	0	0	0	0
331579	0	0	0	0	0	0	0	0	0	0	3	0	0	7	0	2	0	0	0	0	0	0	0	0	0	0	0	0	0	0	0	0	0	0	0	0	0	0	0	0	0	0	0	0	0	0	0	0	0
547097	0	0	0	0	0	0	0	0	0	0	0	0	0	0	0	0	0	0	0	0	0	0	0	0	0	0	0	0	0	0	0	0	0	0	0	0	0	0	0	0	0	0	0	0	0	0	0	0	0
4366499	0	0	0	0	0	0	0	0	0	0	0	0	0	0	0	0	0	0	0	0	0	0	0	0	0	0	0	0	0	0	0	0	0	0	0	0	0	0	0	6	0	0	2	4	0	2	0	2	0
4349732	1	0	2	0	14	0	4	0	7	3	0	2	5	1	1	5	0	15	10	6	20	1	5	17	2	0	0	12	8	27	17	2	2	0	2	0	0	1	10	0	0	2	2	0	0	1	0	0	0
4366263	12	3	3	0	0	0	0	6	7	4	0	6	3	7	0	0	0	0	0	0	0	0	0	3	5	0	0	0	0	0	0	0	5	0	0	0	0	0	0	5	6	6	8	5	9	2	4	3	3
995893	0	59	0	366	0	3	0	0	0	0	0	0	0	0	0	0	339	666	12	5	6	0	8	0	0	267	0	4	0	5	3	0	0	488	721	3	0	643	912	0	0	0	0	0	0	0	0	0	0
4301525	9	0	0	0	0	0	3	0	0	0	2	0	0	19	0	0	0	0	0	0	0	0	2	0	1	2	4	0	0	0	0	7	2	0	0	0	0	2	0	0	0	0	0	0	0	0	0	0	0
195168	0	0	0	0	0	0	0	0	0	0	0	0	0	0	0	0	0	0	0	0	0	0	0	0	0	0	0	0	0	0	0	0	5	0	0	0	0	0	0	0	0	0	0	0	0	0	0	0	0
1141995	0	0	0	0	14	2	10	0	5	0	0	2	2	1	0	7	0	0	0	0	0	0	0	2	1	0	0	0	2	4	0	0	0	0	0	0	0	0	0	0	0	0	0	0	0	0	0	0	0
1115685	0	0	0	0	0	0	0	0	0	0	0	0	0	0	0	0	0	0	0	0	0	0	0	0	0	0	0	0	0	5	0	0	0	0	0	0	0	0	0	0	0	0	0	0	0	0	0	0	0
819971	0	0	0	0	2	8	0	0	0	0	0	0	2	0	0	5	0	0	0	0	0	0	0	0	0	0	0	0	0	4	4	0	0	0	0	0	0	0	0	0	0	0	0	0	0	0	0	0	0
807260	11	0	5	0	0	2	2	8	3	5	10	6	8	11	7	6	0	0	0	0	0	0	0	4	0	0	4	4	6	0	0	0	6	0	2	0	4	0	0	12	4	6	2	0	3	7	5	0	2
829012	0	0	0	0	0	0	6	0	0	0	16	6	0	2	0	0	0	0	0	0	0	0	0	0	0	0	0	0	0	0	0	0	0	0	0	0	2	0	0	0	2	0	0	2	0	0	2	0	0
4456435	0	8	0	69	0	0	0	0	0	0	0	0	0	0	0	0	66	59	0	0	0	0	0	0	0	25	0	0	0	0	0	0	0	50	71	0	0	21	134	0	0	0	0	0	0	0	0	0	0
4305436	2	0	0	0	0	0	0	0	0	0	0	2	0	0	0	0	0	0	0	0	0	0	0	0	0	0	0	0	0	2	0	0	0	0	0	3	0	0	0	0	0	0	0	4	4	2	5	7	2
805432	33	0	4	0	0	0	1	0	0	0	12	1	1	23	3	3	0	0	0	0	0	0	0	1	3	2	2	3	0	0	0	29	16	0	0	0	0	3	0	0	0	0	0	0	0	0	0	0	0
243088	3	2	6	0	0	0	0	3	0	4	0	0	0	0	0	0	0	0	0	0	0	0	2	3	0	0	0	0	0	0	0	0	0	0	0	0	3	0	0	2	7	0	2	8	3	6	6	4	9
4403535	22	0	2	0	0	2	0	9	2	9	0	8	28	3	0	0	0	0	0	0	0	0	4	2	0	0	0	0	0	2	0	0	0	0	0	0	0	0	0	0	0	2	0	0	0	0	0	0	3
4357613	0	0	0	0	0	0	0	0	0	0	0	0	0	0	0	0	0	0	0	0	0	0	0	0	0	0	0	0	0	0	0	0	0	0	0	0	0	0	0	0	0	0	0	2	0	0	0	0	2
802477	2	0	0	0	3	0	2	0	0	0	0	0	0	0	0	0	0	0	0	0	0	0	0	0	0	0	0	0	0	0	0	0	0	0	0	0	2	0	0	2	0	0	0	2	0	0	0	0	2
103628	0	0	0	0	0	0	0	0	0	0	0	0	0	0	0	0	27	0	0	0	0	0	0	0	0	0	0	0	0	0	0	0	0	0	0	0	0	0	0	0	0	0	0	0	0	0	0	0	0
324217	0	0	1	0	0	0	0	0	0	0	4	0	0	4	0	0	0	0	0	0	0	0	0	0	0	0	0	0	0	0	0	0	0	0	0	0	0	0	0	0	0	0	0	0	0	0	0	0	0
243367	0	0	0	0	0	0	0	0	0	0	0	0	0	0	0	0	0	0	3	0	0	0	0	0	0	0	0	0	0	0	0	0	0	0	0	0	0	0	0	0	2	0	0	1	0	0	0	0	0
984895	0	0	0	0	0	0	0	0	0	0	0	0	0	1	0	0	0	0	0	0	0	0	0	0	0	0	0	0	0	0	0	0	0	0	0	0	0	0	0	0	0	0	0	0	0	0	0	0	0
149330	0	0	0	0	0	0	0	0	0	0	0	0	0	0	0	0	0	0	0	0	0	0	0	0	0	0	0	0	0	0	0	0	0	0	10	0	0	0	0	0	0	0	0	0	0	0	0	0	0
52036	7	0	2	0	5	0	6	8	2	7	0	0	0	0	3	5	0	0	0	0	0	0	0	0	0	0	0	0	0	0	0	0	0	0	0	0	0	0	0	0	0	0	0	0	0	0	0	0	0
3956475	0	0	0	0	0	0	0	0	3	0	0	2	0	2	0	0	0	0	0	0	0	0	0	0	0	0	0	0	1	0	0	0	0	0	0	0	0	0	0	0	0	0	0	2	0	0	0	0	0
166076	513	9	51	0	64	54	270	43	131	52	333	106	24	457	93	190	0	0	42	4	2	2	14	5	57	58	12	33	22	5	7	102	103	0	20	0	0	53	3	0	2	0	11	7	3	12	7	3	6
253026	2	0	0	0	0	0	0	0	0	0	4	0	0	2	0	0	0	0	0	0	0	0	0	0	0	0	0	0	0	0	0	0	0	0	0	0	2	0	0	0	2	2	0	0	0	0	0	2	0
550415	0	0	0	0	0	0	0	0	0	0	0	0	0	0	0	0	0	0	0	0	0	0	0	0	0	0	0	0	0	0	0	0	0	0	0	0	0	0	0	0	2	0	0	0	0	0	0	0	0
4374109	0	0	0	2	4	4	0	0	0	0	0	3	1	2	0	0	0	8	0	6	29	8	6	2	0	0	0	0	4	3	0	0	0	0	2	0	0	5	5	0	0	0	0	0	0	0	0	0	0
154684	1	0	2	0	0	0	0	0	0	0	0	0	0	2	0	0	0	0	0	0	0	0	0	2	0	0	1	0	0	0	0	0	2	0	0	0	0	2	0	0	0	2	0	3	0	1	0	0	0
4437411	19	6	9	0	61	163	4	13	14	57	7	18	16	17	7	3	0	0	3	11	72	59	1	11	5	0	10	7	10	6	20	2	6	0	0	0	0	0	0	0	0	0	0	0	0	0	0	0	0
257520	0	0	0	0	0	0	0	0	0	0	0	0	0	0	0	0	0	0	0	0	0	0	0	0	0	0	0	0	0	0	0	0	0	0	0	0	0	0	0	0	0	0	0	0	0	0	0	0	0
252274	0	0	0	0	0	0	0	0	0	0	0	0	0	0	0	0	0	0	0	0	0	0	0	0	0	0	0	0	0	0	0	0	0	0	0	0	2	0	0	0	7	4	0	3	0	0	0	0	2
4354635	0	0	0	0	0	0	0	2	0	0	0	2	0	0	0	0	0	0	0	0	0	0	0	0	0	0	0	0	0	0	0	0	0	0	0	0	4	0	0	3	7	2	0	2	0	0	5	2	0
1143953	0	0	5	0	0	0	0	2	0	0	0	7	12	7	0	0	0	0	0	0	0	0	0	4	0	0	0	0	0	0	0	0	0	0	0	0	0	2	0	3	3	4	3	0	0	0	0	0	0
257631	0	0	0	0	0	0	0	0	0	0	0	0	0	0	0	0	0	0	0	0	0	0	0	0	0	0	0	0	0	0	0	0	0	0	0	0	0	0	0	0	0	0	0	0	0	0	0	0	0
93175	0	0	0	0	0	0	0	0	0	0	0	0	0	2	0	0	0	0	0	0	0	0	0	0	0	0	0	0	0	0	0	0	0	0	0	0	3	0	0	0	0	0	2	0	2	2	0	0	0
4351681	17	2	17	0	0	11	0	25	5	4	2	4	9	11	2	0	0	0	2	0	1	13	17	16	4	4	0	9	8	17	0	0	0	0	4	0	0	0	2	0	0	0	0	0	0	0	0	0	0
113717	2	0	0	0	0	0	6	0	1	1	9	5	0	3	1	6	0	0	0	0	0	0	0	0	0	0	0	0	0	0	2	0	0	0	0	0	0	0	0	0	0	0	0	0	0	0	0	0	0
328081	10	0	10	0	3	0	7	6	2	6	2	15	5	5	5	11	0	0	0	0	0	0	2	3	0	2	0	0	0	0	0	0	2	0	0	0	1	2	0	0	0	0	0	2	0	0	0	2	0
4382411	0	0	0	0	4	2	24	0	2	0	0	0	0	0	0	7	0	0	0	28	0	2	0	0	0	0	0	0	0	21	18	0	0	0	0	0	0	3	0	0	0	0	0	0	0	0	0	0	0
2228274	0	0	0	0	0	0	0	0	0	0	0	0	0	0	0	0	0	0	0	0	0	0	2	0	0	0	0	0	0	0	0	2	2	0	0	0	2	0	0	0	0	0	0	0	0	0	0	2	0
542103	0	0	0	0	0	0	0	0	0	0	0	0	0	0	0	0	0	0	0	0	0	0	0	0	0	0	0	0	0	0	0	0	0	0	0	0	0	11	0	0	0	0	0	0	0	0	0	0	0
1072424	13	0	0	0	0	0	2	0	5	0	4	3	0	27	2	2	0	0	0	0	0	0	0	2	3	7	0	2	2	0	0	0	7	0	2	0	0	2	0	0	0	0	0	0	0	0	0	0	0
971170	3	0	0	0	0	0	0	0	0	0	0	0	0	3	0	0	0	0	0	0	0	0	0	0	0	0	0	0	0	0	0	0	0	0	0	0	0	0	0	0	0	0	0	0	0	0	0	0	0
136485	19	0	2	0	4	2	11	6	22	7	18	18	4	17	9	14	0	0	2	0	0	0	0	0	5	0	10	0	0	0	0	10	28	0	0	2	2	0	0	4	4	3	4	4	3	5	5	5	6
591482	0	0	0	0	0	3	0	0	0	0	0	0	0	0	0	0	0	0	0	0	0	0	0	0	0	0	0	0	0	13	13	0	0	0	0	0	0	0	0	0	0	0	0	0	0	0	0	0	0
4304329	4	0	2	0	0	0	0	0	0	1	0	0	0	0	0	0	0	0	0	0	0	0	0	0	0	0	0	0	0	0	0	0	0	0	0	0	0	0	0	0	0	0	0	0	0	0	0	0	0
503406	0	0	0	8	0	0	0	0	0	0	0	0	0	0	0	0	0	17	0	0	0	0	0	0	0	0	0	0	0	0	0	0	0	0	0	0	0	25	0	0	0	0	0	0	0	0	0	0	0
781407	1	0	0	8	0	0	0	0	0	0	0	0	1	0	0	0	0	0	0	0	0	0	0	0	0	0	0	0	0	0	0	0	0	0	0	0	8	0	0	9	8	6	0	1	0	2	3	2	0
4483373	0	0	0	0	0	0	0	0	0	0	0	0	0	0	0	0	0	0	0	0	0	0	0	0	0	0	0	0	0	0	0	0	0	0	0	0	0	0	0	0	3	3	0	4	0	0	2	0	2
4320437	0	0	4	0	0	0	0	4	0	4	0	0	0	2	0	0	0	0	0	0	0	0	0	0	0	0	0	0	0	0	0	0	0	0	0	0	0	0	0	0	0	0	0	0	0	0	0	0	0
2739099	2	0	2	0	19	10	0	0	0	0	0	0	0	5	0	0	0	0	0	0	0	0	12	20	3	2	0	0	23	21	0	0	0	0	0	0	0	0	0	0	0	0	0	0	0	0	0	0	0
727462	0	0	0	0	0	0	1	0	1	0	0	0	0	0	0	0	0	0	0	17	8	15	0	0	2	0	0	1	1	2	7	0	0	0	0	0	0	0	0	0	0	0	0	0	0	0	0	0	0
4430218	0	0	0	0	0	0	0	0	0	0	0	0	0	0	0	0	0	0	0	0	0	0	0	0	0	0	0	0	0	0	0	0	0	0	0	0	1	0	0	0	0	0	0	0	0	2	1	1	0
367851	4	0	3	0	0	0	0	0	0	0	2	0	0	0	0	0	0	0	0	0	0	0	0	0	0	0	0	0	0	0	0	2	0	0	0	0	0	0	0	0	3	2	9	13	4	33	18	9	12
728344	0	0	0	0	0	3	0	0	0	0	0	0	2	2	2	2	0	0	0	0	0	0	0	0	6	0	0	1	0	2	0	0	0	0	0	0	0	0	0	0	0	0	0	0	2	0	0	0	0
4454715	0	0	0	0	0	0	0	0	0	0	0	0	0	0	0	0	0	0	0	0	0	0	0	0	0	5	0	0	0	0	0	0	0	0	0	0	0	0	23	0	0	0	0	0	0	0	0	0	0
327290	0	0	0	0	0	0	0	0	0	0	0	0	0	0	0	0	0	0	0	0	0	0	1	0	0	0	0	0	0	0	0	0	0	0	0	0	0	0	0	0	0	0	0	0	2	0	0	0	0
4441019	3	0	2	0	0	0	0	0	9	6	0	0	3	0	2	0	0	0	0	0	0	0	0	0	0	0	0	0	0	0	0	0	0	0	0	0	0	0	0	0	0	0	0	0	0	0	0	0	0
277671	0	0	0	0	0	0	0	0	0	0	0	0	0	0	0	0	0	0	0	0	0	0	0	0	0	0	0	0	0	0	0	0	0	0	0	0	0	0	0	0	0	0	0	0	0	0	0	0	0
4382182	0	0	0	0	0	0	0	0	0	0	0	0	0	0	0	0	0	0	0	0	0	0	2	0	2	0	0	0	0	0	0	0	0	0	0	0	0	0	0	0	0	0	0	0	0	0	0	0	0
4466516	0	0	0	0	0	0	0	0	0	0	0	0	0	0	0	0	0	0	0	0	0	0	0	0	0	0	0	0	0	0	0	0	0	0	0	0	0	0	0	0	0	0	0	0	0	0	0	0	0
1733407	0	0	4	0	0	0	0	0	0	2	0	0	0	0	0	0	0	0	0	0	0	0	0	0	0	0	0	0	0	0	0	0	0	0	0	0	0	0	0	12	6	7	0	1	0	0	0	0	0
175203	0	0	0	0	0	0	0	0	0	0	0	0	0	6	0	0	0	0	0	0	0	0	0	0	0	0	0	0	0	0	0	0	3	0	0	0	0	0	0	0	0	0	0	0	0	0	0	0	0
1934305	0	0	0	0	0	3	1	0	0	0	0	0	0	0	0	0	0	0	0	0	0	0	0	0	0	0	0	2	0	2	0	0	0	0	0	0	0	0	0	0	0	0	0	0	0	0	0	0	0
3526333	5	0	3	0	0	0	0	0	0	5	0	0	2	5	3	0	0	0	0	0	0	0	0	0	2	0	0	0	2	0	0	0	0	0	0	0	0	0	0	0	0	0	0	0	0	0	0	0	0
246243	0	0	0	0	3	0	0	0	0	0	0	0	0	0	0	0	0	0	0	0	0	0	0	0	0	0	0	0	0	0	0	0	0	0	0	0	0	0	0	0	0	0	0	0	0	0	0	0	0
856926	0	0	0	0	0	0	0	0	0	0	0	0	0	0	0	0	0	0	0	0	0	0	0	0	0	0	0	0	0	0	0	0	0	0	0	0	0	0	0	0	0	0	0	0	0	0	0	0	0
567569	11	0	6	0	31	20	0	5	0	17	0	1	0	2	0	0	0	0	0	0	0	0	0	3	0	0	0	0	5	16	0	0	0	0	0	2	0	0	0	0	3	0	0	0	0	0	0	0	0
251499	0	0	0	0	8	0	0	0	0	0	0	0	0	0	0	0	0	0	0	0	0	0	0	0	0	0	0	0	0	0	0	0	0	0	0	0	0	0	0	0	0	0	0	0	0	0	0	0	0
4316013	0	0	0	0	0	0	0	0	0	0	0	0	0	0	0	0	0	0	0	0	0	0	0	0	0	0	0	0	0	2	2	0	0	0	0	0	0	0	0	7	3	0	0	0	0	2	0	2	5
209725	16	0	2	0	4	5	14	2	21	19	19	3	5	3	7	18	0	0	17	0	0	0	5	2	22	2	24	24	4	2	0	15	23	0	2	0	3	0	0	0	2	0	0	0	0	2	0	0	0
247956	4	0	12	0	0	0	0	2	0	0	0	0	0	4	0	0	0	0	0	0	0	0	0	0	0	0	0	0	0	0	0	0	0	0	0	2	0	0	0	5	2	2	0	0	0	2	0	0	4
1897510	0	0	0	0	0	0	0	0	0	0	0	0	0	4	0	0	0	0	0	0	0	0	0	0	0	0	0	0	0	0	0	3	0	0	0	0	0	0	0	0	0	0	0	0	0	0	0	0	0
561713	0	0	0	0	0	0	0	0	0	0	0	0	0	0	0	0	0	0	0	0	0	0	0	0	0	0	0	0	0	0	0	0	0	0	0	0	0	0	0	0	0	0	0	0	0	0	0	0	0
247022	11	0	0	0	0	0	0	6	2	4	0	5	0	0	2	0	0	0	0	0	0	0	0	0	0	0	0	0	0	0	0	0	0	0	0	0	0	0	0	25	9	8	0	0	0	0	0	0	0
250298	0	0	0	0	0	0	0	0	0	0	0	0	0	0	0	0	0	0	0	0	0	0	0	0	0	0	0	0	0	0	0	0	0	0	0	2	0	0	0	0	0	0	0	0	0	0	2	0	4
4349212	23	2	28	0	0	0	0	9	0	11	0	7	5	3	5	0	0	0	0	0	0	0	5	32	7	0	0	0	6	0	0	0	0	0	0	0	2	2	0	5	7	4	4	14	7	6	2	2	2
1109913	8	0	3	0	20	4	2	0	8	2	12	0	28	5	2	5	0	0	0	0	0	0	0	0	0	0	0	0	0	2	6	0	0	0	0	0	0	0	5	0	0	0	0	0	0	0	0	0	0
4354193	0	0	0	0	6	6	0	0	0	0	0	0	0	0	0	0	0	0	0	0	0	0	0	0	0	0	0	0	0	0	0	0	0	0	0	0	0	0	0	0	0	0	0	0	0	0	0	0	0
411799	0	0	0	0	0	0	0	0	0	0	0	0	0	0	0	0	0	0	0	0	0	0	0	0	0	0	0	0	0	0	0	0	0	0	0	0	0	0	0	0	0	0	0	0	0	0	0	0	0
4416537	6	0	5	0	0	0	0	0	0	0	4	7	2	7	0	0	0	0	0	0	0	0	0	0	0	0	0	0	0	0	0	0	0	0	0	8	10	0	0	30	11	14	11	8	4	3	17	4	11
277026	0	5	0	2	0	0	0	0	0	0	0	0	0	0	0	0	0	0	0	0	0	0	0	0	0	11	0	0	0	0	0	0	0	4	9	0	0	0	0	0	0	0	0	0	0	0	0	0	0
641189	11	4	7	0	0	0	7	9	0	7	3	0	7	0	2	4	0	0	4	0	0	0	0	3	4	0	0	0	0	3	3	0	0	0	0	0	0	0	0	0	0	0	0	0	0	0	0	0	0
112929	49	5	31	0	0	0	2	21	21	33	10	13	23	4	10	7	0	0	4	0	0	0	24	45	10	0	0	8	6	0	0	0	0	0	0	5	8	6	0	14	14	9	2	14	15	13	0	5	0
1129787	0	0	0	0	2	0	0	0	0	0	2	0	0	0	0	2	0	0	0	0	0	0	0	0	0	0	0	0	0	0	0	0	0	0	0	0	0	0	0	0	0	0	0	0	0	0	0	0	0
443417	0	0	0	0	0	0	0	0	0	0	0	0	0	0	0	0	0	0	0	0	0	0	0	0	0	0	0	0	0	0	0	0	0	0	0	0	0	0	0	0	0	0	0	0	0	0	0	0	0
255294	5	0	5	0	0	0	4	7	5	5	4	2	3	4	3	0	0	0	0	0	0	0	0	0	2	0	0	0	0	0	0	0	0	0	0	2	2	123	0	2	4	2	0	6	2	3	5	0	4
4314522	7	0	0	0	0	0	0	0	0	1	0	0	0	0	0	0	0	0	0	0	0	0	0	0	0	0	0	0	2	0	0	0	0	0	0	0	0	0	0	0	0	0	0	0	0	0	0	0	0
4325519	0	2	0	0	0	0	1	0	0	0	1	1	0	7	0	0	0	0	0	1	0	0	1	3	0	0	0	0	0	0	0	7	5	0	0	2	4	4	0	2	0	0	1	2	1	0	1	1	1
4411670	24	0	0	0	7	3	27	10	7	1	12	17	19	12	8	8	0	0	0	0	0	0	1	8	2	2	4	0	5	0	0	0	6	0	2	0	3	2	0	7	4	3	2	7	0	6	4	0	4
586320	0	0	0	0	0	0	0	0	0	0	0	0	0	0	0	0	0	0	0	0	0	0	0	0	0	0	0	0	0	0	0	0	0	0	0	0	0	0	0	0	0	0	0	0	0	0	0	0	0
3348150	0	0	0	0	63	10	7	0	6	7	0	3	0	0	0	2	0	0	0	2	0	0	0	6	2	0	0	0	12	47	6	0	0	0	0	0	0	0	0	0	0	0	0	0	0	0	0	0	0
142261	0	0	0	0	0	0	0	0	0	0	0	0	0	0	0	0	0	0	0	1	0	0	0	0	0	0	0	0	0	0	1	0	0	0	0	0	0	0	0	0	0	0	0	0	0	0	0	0	0
254133	2	0	0	0	0	0	0	0	0	0	0	0	0	0	0	0	0	0	0	0	0	0	5	2	0	0	0	0	0	0	0	0	0	0	0	0	0	0	0	0	0	0	0	0	0	0	0	0	0
838596	0	0	0	0	0	0	0	0	0	0	0	0	0	0	0	0	0	0	0	0	0	0	0	0	0	0	0	0	0	0	0	0	0	0	0	0	3	0	0	3	4	4	0	6	5	5	2	4	1
4421014	0	0	0	0	8	8	3	0	0	0	0	0	0	0	0	0	0	0	0	0	0	0	0	0	0	0	0	0	0	0	0	3	1	0	0	0	0	0	0	0	0	0	0	0	0	0	0	0	0
651077	0	0	0	0	0	0	0	0	0	0	0	0	0	0	0	0	0	0	0	0	0	0	0	0	0	0	0	0	0	0	0	0	0	0	0	0	0	0	0	3	3	3	0	0	0	6	0	0	0
577123	0	0	0	0	0	0	0	0	0	0	0	0	0	0	0	0	0	6	0	0	0	0	0	0	0	0	0	0	0	0	0	0	0	5	0	0	0	0	24	0	0	0	0	0	0	0	0	0	0
4466258	0	0	0	11	0	0	0	0	0	0	0	0	0	0	0	0	0	0	0	0	0	0	0	0	0	8	0	0	0	0	0	0	0	0	0	0	0	0	10	0	0	0	0	0	0	0	0	0	0
837378	0	0	0	0	0	0	0	0	0	0	0	0	0	0	0	0	0	0	0	0	0	0	0	0	0	0	0	0	0	2	2	0	0	0	0	0	0	0	0	0	0	0	0	0	0	0	0	0	0
1024572	4	0	0	0	0	4	2	0	0	0	6	5	0	8	0	0	0	0	0	0	2	5	5	0	0	2	3	3	0	2	0	15	4	0	0	0	0	2	0	0	0	0	0	2	0	0	0	0	2
2470350	0	0	0	0	0	0	10	0	0	0	0	0	0	3	0	8	0	0	0	0	0	0	0	0	2	0	0	0	0	0	0	0	2	0	0	0	5	5	0	1	0	0	0	0	0	0	0	0	0
4483428	0	0	0	0	0	0	0	0	0	0	0	0	0	0	0	0	0	0	0	0	0	0	0	0	0	0	0	0	0	0	0	0	0	0	0	0	0	0	0	0	0	0	0	0	0	0	0	0	0
1133399	0	0	0	0	0	0	0	0	0	0	0	0	0	0	0	0	0	0	0	0	0	0	4	0	3	0	2	0	0	0	0	0	3	0	0	0	0	0	0	0	0	0	0	0	0	0	0	0	0
676268	0	0	0	0	0	0	0	2	0	0	0	2	0	5	0	0	0	0	0	0	0	0	0	0	2	0	0	0	0	0	0	0	0	0	0	0	0	0	0	0	0	0	0	0	0	0	0	0	0
310925	2	0	0	0	0	0	0	0	0	0	0	0	0	0	0	0	0	0	0	0	0	0	0	0	0	0	0	0	0	0	0	0	0	0	0	0	0	0	0	0	0	0	0	4	0	3	0	5	3
4413717	0	0	2	0	0	0	0	0	0	0	0	0	0	0	0	0	0	0	0	0	0	0	0	0	0	0	0	0	2	0	0	0	0	0	0	0	0	0	0	0	0	0	0	0	0	0	0	0	0
617271	0	0	0	0	0	0	0	0	0	0	0	0	0	0	0	0	0	38	0	0	0	0	0	0	0	2	0	0	0	0	0	0	0	0	28	0	0	22	18	0	0	0	0	0	0	0	0	0	0
4335779	5	0	2	0	2	0	0	1	2	2	0	2	0	0	0	0	0	0	0	0	0	0	0	0	0	0	0	0	0	0	0	0	0	0	0	0	0	0	0	0	0	0	0	0	0	0	0	0	0
2974310	1	0	0	0	0	0	0	0	0	0	0	0	0	0	0	1	0	0	0	0	0	0	0	0	0	0	0	0	0	0	0	0	0	0	0	0	0	0	0	0	0	0	0	0	0	0	0	0	0
831877	7	0	2	0	2	4	2	2	0	0	0	0	0	0	0	0	0	0	2	3	6	14	2	5	2	0	0	0	9	0	0	0	0	0	0	0	0	0	0	0	0	0	0	0	0	0	0	0	0
227534	7	0	0	0	5	0	0	4	2	7	0	4	2	2	2	0	0	0	0	0	0	0	2	6	6	0	0	0	2	0	0	6	4	0	0	0	4	0	0	4	4	5	2	9	2	6	0	3	5
55354	24	0	15	0	0	0	0	0	11	0	7	8	0	5	0	0	0	0	0	0	0	0	0	2	0	0	0	0	0	0	0	0	0	0	0	0	4	0	0	20	27	7	0	9	6	2	0	2	6
990234	2	0	0	0	0	0	0	0	0	0	0	0	0	0	0	0	0	0	0	0	0	0	0	0	0	0	0	0	0	0	0	0	0	0	0	0	0	0	0	2	0	0	0	0	0	0	0	0	0
974796	2	0	0	2	0	0	0	5	7	5	2	3	5	0	5	2	0	0	0	0	0	0	0	0	0	0	0	0	0	0	0	0	0	0	0	0	12	0	0	34	48	19	25	81	28	56	37	27	45
862250	3	0	0	0	0	0	0	0	0	0	0	2	0	2	0	0	0	0	0	0	0	0	0	0	2	0	0	0	0	0	0	0	2	0	0	0	0	0	0	0	0	0	0	0	0	0	0	0	0
811954	9	0	0	0	38	0	3	0	0	0	0	0	0	9	0	4	0	0	0	0	0	0	0	0	0	2	0	0	0	0	0	0	0	0	0	0	0	0	0	0	0	0	0	0	0	0	0	0	0
534265	0	0	0	0	0	0	0	0	0	0	0	0	0	0	0	0	0	0	0	0	0	0	0	0	0	0	0	0	0	0	0	0	0	0	0	0	0	0	0	0	0	0	0	0	0	0	0	0	0
565457	0	0	3	0	0	0	17	0	0	3	0	0	0	0	0	0	0	0	3	0	1	0	0	0	0	0	0	2	1	0	0	8	0	0	0	0	0	0	0	0	0	0	0	0	0	0	0	0	0
249693	2	0	3	0	0	0	0	0	0	0	0	0	0	0	0	0	0	0	0	0	0	0	0	0	0	0	0	0	0	0	0	0	0	0	0	0	0	0	0	0	0	5	0	0	0	0	0	0	0
2053915	0	0	0	0	0	0	59	2	8	2	0	2	0	2	3	3	0	0	0	13	0	2	0	0	0	0	0	0	0	4	2	0	2	0	0	0	0	0	0	0	0	0	0	0	0	0	0	0	0
1079393	3	0	2	0	0	0	2	2	2	2	6	3	2	2	4	3	0	0	0	0	0	0	0	0	0	0	4	0	0	0	0	5	0	0	0	0	0	7	0	10	4	0	2	0	0	6	2	4	3
4330047	2	0	0	0	0	0	0	0	0	0	0	0	0	0	0	0	0	0	0	0	0	0	0	0	0	0	0	0	0	0	0	0	0	0	0	0	0	0	0	2	0	0	0	0	2	0	0	0	0
1145172	0	0	2	0	0	0	0	0	0	0	0	0	0	0	0	0	0	0	0	0	0	0	0	0	0	0	0	0	1	0	0	0	0	0	0	0	2	3	0	13	0	6	0	3	0	0	2	0	0
4333668	34	0	5	0	8	5	25	6	2	8	20	3	0	33	6	7	0	0	2	0	0	0	0	0	5	0	0	0	0	0	0	2	6	0	2	0	0	2	0	0	0	0	0	0	0	0	0	0	0
791214	7	0	0	0	0	0	0	6	0	0	0	0	0	3	0	0	0	0	0	0	0	0	4	2	0	0	0	0	4	0	0	0	0	0	0	0	0	0	0	0	0	0	0	0	0	0	0	0	0
709657	6	0	6	0	0	0	0	4	0	0	0	0	0	5	0	0	0	0	0	0	0	0	0	0	0	0	0	0	0	0	0	0	0	0	0	6	21	0	0	12	5	9	0	5	5	6	11	5	13
4373459	2	0	0	0	0	0	0	1	0	0	0	0	0	0	0	0	0	0	0	0	0	0	0	0	0	0	0	0	0	0	0	0	0	0	0	0	0	0	0	0	0	0	0	0	0	0	0	0	0
4319207	0	0	0	0	0	0	0	0	0	0	0	3	0	2	0	0	0	0	0	0	0	0	0	0	0	0	0	0	0	0	0	0	0	0	0	0	0	0	0	0	0	0	4	0	0	0	3	0	2
1011380	0	0	0	0	22	9	0	0	0	0	0	0	0	0	0	0	0	0	0	0	0	0	0	0	0	0	0	0	0	1	0	0	0	0	0	0	0	0	0	0	0	0	0	0	0	0	0	0	0
4298049	0	0	2	0	4	0	0	0	0	2	0	2	2	0	0	0	0	0	0	0	0	0	0	2	0	0	0	0	0	0	0	0	0	0	0	0	0	0	0	0	0	0	0	0	0	0	0	0	0
256643	0	8	0	12	0	0	0	0	0	0	0	0	0	0	0	0	8	10	0	0	0	0	0	0	0	12	0	0	0	0	0	0	0	52	86	0	0	11	0	0	0	0	0	0	0	0	0	0	0
828320	0	0	0	0	0	0	6	0	1	0	0	0	0	0	0	2	0	0	0	0	0	0	0	0	0	0	0	0	0	0	0	0	0	0	0	0	0	0	0	0	0	0	0	0	0	0	0	0	0
218239	23	0	7	0	0	0	3	12	10	6	3	12	8	7	2	3	0	0	0	0	0	0	0	0	0	0	0	0	0	0	0	0	0	0	0	0	2	0	0	0	0	0	0	0	0	0	0	0	0
1090006	8	0	2	0	0	0	0	9	3	9	32	8	18	13	6	5	0	0	0	0	0	0	0	0	2	0	2	0	0	0	0	0	6	0	0	3	7	8	0	27	9	7	7	0	0	6	2	0	6
1124709	6	0	4	0	0	0	0	2	3	0	0	7	4	0	0	0	0	0	0	0	0	0	0	3	0	0	0	0	2	2	0	0	0	0	0	0	0	0	0	0	0	0	0	0	0	0	0	0	0
818439	0	0	0	0	0	0	0	0	0	0	0	0	0	0	0	0	0	0	0	0	0	0	0	16	2	0	2	0	10	0	0	0	0	0	0	0	0	0	0	0	0	0	0	0	0	0	0	0	0
1145268	6	4	5	0	0	0	0	0	9	0	3	9	10	4	0	0	0	0	0	0	0	0	0	0	0	0	0	0	0	0	0	0	0	0	0	0	0	0	0	0	0	0	0	0	0	0	0	0	0
1104806	0	0	0	0	0	0	0	0	0	0	0	0	0	2	0	0	0	0	0	0	0	0	0	0	0	0	0	0	0	0	0	0	0	0	0	0	0	0	0	0	0	0	0	0	0	0	0	0	0
4377104	2	0	3	3	0	0	0	0	0	0	0	0	2	0	0	0	0	0	0	0	0	0	0	2	0	2	0	0	2	0	0	0	0	0	0	4	16	0	2	0	3	0	3	7	3	0	3	5	0
733758	5	0	2	0	3	0	2	3	0	0	3	0	2	3	0	0	0	0	0	3	5	3	0	0	0	0	0	0	0	0	0	0	0	0	0	1	0	0	0	3	2	5	0	3	2	0	0	0	2
946344	42	4	18	0	14	9	5	20	19	29	11	22	39	18	4	7	0	0	10	0	0	1	25	19	11	4	3	8	19	6	0	4	7	0	4	16	37	12	0	68	61	34	10	52	25	16	45	13	39
735136	0	0	0	0	0	0	0	0	0	0	0	0	0	0	0	0	0	0	0	0	0	0	0	0	0	0	0	0	0	0	0	0	0	0	0	0	0	0	0	0	0	0	0	0	0	0	0	0	0
4476401	0	0	2	0	0	0	0	2	0	2	0	0	0	2	0	0	0	0	0	0	0	0	0	0	0	0	0	0	0	0	0	0	0	0	0	0	0	0	0	0	0	0	0	0	0	0	0	0	0
213587	9	0	0	0	0	2	0	0	0	0	0	0	0	6	1	2	0	0	2	0	0	0	4	0	1	2	2	2	2	0	0	8	2	0	0	0	0	2	0	1	0	0	0	0	0	0	0	0	0
588559	0	0	0	4	0	0	0	0	0	0	0	0	0	0	0	0	0	0	2	0	0	0	0	0	0	0	0	0	0	0	0	0	0	7	23	0	0	0	21	0	0	0	0	0	0	0	0	0	0
439036	0	0	0	84	0	0	0	0	0	0	0	0	0	0	0	0	0	0	0	0	0	0	0	0	0	0	0	0	0	0	0	0	0	0	0	0	0	0	0	0	0	0	0	0	0	0	0	0	0
631107	2	0	0	0	2	0	0	0	0	0	0	0	0	0	0	0	0	0	0	0	0	0	0	0	0	0	0	1	0	0	0	0	0	0	0	0	0	0	0	0	0	0	0	0	0	0	0	0	0
4467425	0	0	0	0	0	0	0	2	0	0	0	0	0	0	0	0	0	0	0	0	0	0	0	0	0	0	0	0	0	0	0	0	0	0	0	0	0	0	0	0	0	0	2	0	0	0	0	0	0
113347	0	0	0	0	0	0	0	0	2	0	2	0	0	3	0	2	0	0	0	0	0	0	0	0	0	0	0	0	2	0	0	0	0	0	0	0	0	0	0	0	0	0	0	0	0	0	0	0	0
166838	0	0	0	0	0	0	0	0	0	0	0	0	0	0	0	0	0	0	0	0	0	0	0	0	0	0	0	0	0	0	0	0	0	0	0	0	0	0	0	2	4	0	0	2	0	0	2	0	4
4222085	0	0	0	0	0	0	0	0	3	0	2	2	2	0	0	2	0	0	0	0	0	0	0	0	0	0	0	0	0	0	0	0	0	0	0	0	6	0	0	0	0	0	0	0	0	0	0	0	0
4479944	2	0	2	0	0	0	0	2	1	14	4	9	3	2	0	0	0	0	0	0	0	0	0	0	0	0	0	0	0	0	0	0	0	0	0	0	0	0	0	0	0	0	0	0	0	0	0	0	0
4417388	9	0	21	0	0	4	10	5	5	0	14	8	3	16	0	2	0	0	0	4	0	3	2	0	0	3	9	2	3	2	0	6	19	0	0	2	4	3	0	3	2	4	0	4	0	3	4	0	2
701989	0	0	0	0	0	0	0	0	3	0	0	4	2	0	3	0	0	0	0	0	0	0	0	0	0	0	0	0	0	0	0	0	0	0	0	0	4	0	0	4	4	0	0	0	0	0	0	0	0
4306899	0	0	0	0	0	0	0	0	0	0	0	0	0	0	0	0	0	0	0	0	0	0	0	0	0	0	0	0	0	0	0	0	0	0	0	0	0	0	0	0	0	0	0	0	0	0	0	0	0
1639771	9	2	2	0	0	62	3	15	4	7	6	0	0	2	4	0	0	0	18	0	0	0	1	6	5	2	0	6	20	2	0	0	0	0	0	0	0	0	0	0	0	0	0	0	0	0	0	0	0
1124241	0	0	0	0	3	0	0	0	0	0	0	0	0	0	0	0	0	0	0	0	0	0	0	3	0	0	0	0	0	0	0	0	0	0	0	0	0	0	0	0	0	0	0	0	0	0	0	0	0
4461506	4	0	2	0	2	3	11	2	11	10	15	12	0	2	3	12	0	0	5	0	0	0	0	0	0	0	0	0	0	0	0	0	0	0	0	0	0	0	0	2	6	0	0	0	0	0	0	0	0
875049	0	0	0	0	0	0	0	0	0	0	0	0	0	0	0	0	0	0	0	0	0	0	0	0	0	0	0	0	0	0	0	0	0	0	0	0	2	0	0	2	0	2	0	0	0	0	0	0	0
4423858	0	0	0	0	0	0	6	0	0	0	0	0	0	0	0	0	0	0	0	9	0	0	0	0	0	0	0	0	2	9	6	0	0	0	0	0	0	0	0	0	0	0	0	0	0	0	0	0	0
927367	175	2	18	0	12	14	165	21	127	83	112	38	5	49	39	113	0	0	26	103	7	41	12	10	67	4	41	144	23	77	102	11	37	0	6	2	20	8	21	14	11	3	3	2	0	5	2	4	3
1012786	0	0	0	0	0	0	0	0	0	0	0	0	0	2	0	0	0	0	0	0	0	0	0	0	0	0	0	0	0	0	0	2	0	0	0	0	0	0	0	0	0	0	0	0	0	0	0	0	0
1681404	0	0	0	0	0	0	0	0	0	0	0	0	0	2	0	0	0	0	0	0	0	0	0	0	0	0	0	0	0	0	0	0	0	0	0	0	0	0	0	0	0	0	0	0	0	0	0	0	0
1110625	29	4	25	0	19	3	38	31	35	46	24	25	21	23	9	14	0	0	6	2	8	0	27	33	9	2	6	13	16	9	11	4	7	0	6	4	4	3	0	26	18	8	5	5	4	12	7	3	9
4421849	11	0	8	0	7	2	2	7	0	8	2	8	10	4	0	0	0	0	0	0	0	0	0	3	0	0	0	0	0	0	0	0	0	0	0	0	0	0	0	0	2	0	0	0	0	4	0	0	0
1135999	17	2	10	0	1	0	2	1	1	1	0	0	2	13	4	0	0	0	1	0	0	1	4	3	16	0	0	1	1	0	0	0	0	0	0	0	0	0	0	0	0	0	0	0	0	0	0	0	0
100307	0	0	0	0	0	0	0	0	0	0	0	0	0	0	0	0	0	0	0	0	0	0	0	0	0	0	0	0	0	0	0	0	0	0	14	0	0	0	0	0	0	0	0	0	0	0	0	0	0
266850	0	0	0	0	0	0	0	0	0	0	0	0	0	0	0	0	0	0	0	0	0	0	0	0	0	0	0	0	0	0	0	0	0	0	0	0	0	0	9	0	0	0	0	0	0	0	0	0	0
536238	2	0	0	0	0	0	0	0	0	0	0	8	0	4	0	0	0	0	0	0	0	0	0	0	0	0	0	0	0	0	0	0	0	0	0	0	0	0	0	0	0	0	0	0	0	0	0	0	0
256974	4	0	0	0	0	0	9	0	3	0	0	0	0	0	0	0	0	0	0	0	0	0	0	0	0	0	0	0	0	9	0	0	0	0	0	0	3	0	0	4	3	5	0	0	0	0	0	0	0
538111	7	0	0	0	0	0	0	0	4	0	6	5	0	5	3	0	0	0	0	0	0	0	4	0	3	0	0	0	0	0	0	0	4	0	0	0	7	0	0	2	5	0	2	2	0	2	0	0	0
697457	4	0	2	0	0	0	0	0	2	0	0	0	0	2	2	0	0	0	0	0	0	0	0	0	0	0	0	0	0	0	0	0	2	0	0	0	0	0	0	0	0	0	0	0	0	0	0	0	0
136025	0	14	0	31	0	0	0	0	0	0	0	0	0	0	0	0	72	22	0	2	0	0	2	0	0	27	0	0	0	0	0	0	0	24	84	0	0	48	68	0	0	0	0	0	0	0	0	0	0
247879	0	0	0	0	0	0	0	0	0	0	0	0	0	0	0	0	0	0	0	0	0	0	3	3	1	0	0	0	0	0	0	0	0	0	0	0	0	0	0	0	0	0	0	0	0	0	0	0	0
4479566	0	0	0	0	41	0	0	0	0	0	0	0	0	0	0	0	0	0	2	0	0	0	0	0	0	0	0	0	0	0	0	0	0	0	0	0	0	0	0	0	0	0	0	0	0	0	0	0	0
527485	0	0	0	2	0	0	0	0	0	0	0	0	0	0	0	0	4	0	0	0	0	0	0	0	0	0	0	0	0	0	0	0	0	0	0	0	0	0	22	0	0	0	0	0	0	0	0	0	0
237482	4	0	3	0	0	0	0	0	0	0	0	2	0	3	0	0	0	0	0	0	0	0	0	2	0	0	0	0	0	0	0	0	0	0	0	0	0	0	0	2	0	5	0	0	2	4	0	0	8
4303083	0	0	0	2	0	0	0	0	0	0	0	0	0	0	0	0	14	0	0	0	0	0	0	0	0	2	0	0	0	0	0	0	0	5	19	0	0	20	0	0	0	0	0	0	0	0	0	0	0
501584	12	0	0	0	0	0	0	0	0	0	0	0	0	0	0	0	0	0	0	0	0	0	0	0	0	0	0	0	0	0	0	2	5	0	0	0	0	0	0	0	0	0	0	0	0	0	0	0	0
4370817	22	0	2	0	2	8	13	5	6	3	35	9	3	66	4	7	0	0	2	6	7	4	17	11	12	5	7	6	9	0	6	39	34	0	0	0	0	5	0	0	0	0	2	7	2	4	2	0	0
1093945	0	0	0	0	0	0	0	0	0	0	0	2	0	11	0	0	0	0	0	0	0	0	0	0	0	0	0	0	0	0	0	0	0	0	0	0	0	0	0	0	0	0	0	0	0	0	0	0	0
93550	5	0	2	0	7	4	4	6	15	6	10	2	5	0	4	4	0	0	0	0	0	0	0	2	2	0	0	0	0	0	0	0	2	0	0	0	0	0	0	0	0	0	0	0	0	0	0	0	0
570383	0	0	4	0	0	0	0	4	0	0	0	0	0	0	0	0	0	0	0	0	0	0	7	4	0	0	0	0	7	0	0	0	0	0	0	0	0	0	0	0	8	0	0	2	0	0	0	0	0
539230	0	0	0	0	0	0	2	0	0	6	12	3	0	2	0	0	0	0	0	0	0	0	0	0	0	0	0	0	0	0	0	0	0	0	2	3	2	0	0	0	2	0	0	4	0	0	2	0	0
4437581	0	0	0	0	0	0	0	0	0	0	1	1	0	2	0	0	0	0	0	0	0	0	0	0	2	0	0	0	5	0	0	0	0	0	0	2	5	0	0	10	6	3	5	6	0	4	8	3	8
570112	3	0	4	0	0	0	0	2	0	0	0	4	0	6	0	0	0	0	0	0	0	0	0	0	0	2	0	0	2	0	0	0	0	0	0	3	12	0	0	8	4	5	0	12	6	3	2	3	5
411183	2	0	2	0	0	0	0	0	2	2	0	0	0	0	0	0	0	0	0	0	0	0	2	0	2	0	0	0	0	0	0	0	0	0	0	0	0	0	0	0	0	0	0	0	0	0	0	0	0
136998	0	0	0	0	0	0	0	0	0	0	2	0	0	3	0	0	0	0	0	0	0	0	2	0	0	0	7	0	0	0	0	7	2	0	0	0	0	0	0	2	2	0	0	0	0	2	2	0	0
1065051	0	0	0	0	0	0	0	0	0	0	0	0	18	0	0	0	0	0	0	0	0	0	0	0	0	0	0	0	0	0	0	0	0	0	0	3	6	0	0	0	0	0	0	0	0	0	0	0	0
962282	0	0	0	0	0	0	0	0	0	0	2	0	0	0	0	0	0	0	0	0	0	0	0	0	0	0	0	0	0	0	0	0	2	0	0	0	1	0	0	0	0	0	0	0	0	0	0	0	0
4446005	0	0	0	0	0	0	0	0	2	0	0	0	0	0	0	0	0	0	0	0	0	0	0	0	0	0	0	0	0	0	0	0	0	0	0	0	2	7	0	1	0	1	0	0	0	0	2	0	0
513639	0	0	2	0	0	0	0	0	0	0	0	0	0	0	0	0	0	0	0	0	0	0	0	0	0	0	0	0	0	0	0	0	0	0	0	0	0	0	0	0	0	0	0	2	0	3	0	0	2
248034	0	0	6	0	31	68	25	6	4	2	0	1	0	0	0	10	9	42	0	137	0	21	0	4	4	4	5	1	0	160	173	0	0	7	1	0	0	10	0	0	0	0	0	0	0	0	2	0	0
570552	0	0	0	0	0	0	0	0	0	0	0	0	0	0	0	0	0	0	0	0	0	0	0	0	0	0	0	0	0	0	0	0	0	0	0	0	0	0	0	4	0	3	0	0	0	0	0	0	0
4353898	151	3	19	0	61	131	179	68	213	149	93	37	42	58	53	52	0	0	74	42	23	10	85	52	115	4	110	160	63	43	33	53	190	0	12	2	6	5	4	10	2	5	7	8	6	4	5	5	11
191698	0	0	0	0	0	0	0	0	0	0	5	2	1	0	0	0	0	0	0	0	0	0	0	0	0	0	0	0	0	0	0	0	0	0	0	0	0	0	0	0	0	0	0	0	0	0	0	0	1
242612	0	0	0	0	28	2	0	0	0	0	0	0	0	0	0	0	0	0	0	0	0	0	0	4	0	0	0	0	8	0	0	0	0	0	0	0	0	0	0	3	2	1	0	0	0	0	0	0	0
1126886	0	0	0	4	0	0	0	0	0	0	0	0	0	0	0	0	0	0	0	0	0	0	0	4	4	0	0	4	0	0	0	0	0	0	0	6	40	0	0	71	76	32	13	25	10	33	36	22	20
150673	0	0	0	0	0	0	0	0	0	0	0	0	0	0	0	0	268	0	0	0	0	0	0	0	0	0	0	0	0	0	0	0	0	0	0	0	0	0	0	0	0	0	0	0	0	0	0	0	0
247060	0	0	0	0	99	44	3	2	0	0	0	2	0	4	0	0	0	0	1	0	0	0	21	14	0	0	0	2	6	5	0	0	0	0	2	0	0	0	0	0	0	0	0	0	0	0	0	0	0
804742	0	0	0	0	0	6	0	0	1	0	0	0	2	0	0	5	0	0	0	0	0	0	0	3	0	0	0	0	0	1	0	0	2	0	0	0	0	0	0	0	0	0	0	0	0	0	0	0	0
547806	17	0	10	0	0	0	0	0	5	0	11	9	0	16	0	0	0	0	0	0	0	0	0	0	0	4	0	0	0	0	0	2	0	0	2	0	3	4	0	0	0	0	0	3	0	2	2	0	0
773538	0	0	0	0	0	0	0	0	0	0	1	0	0	0	0	0	0	0	3	0	0	1	0	0	4	0	4	7	0	3	1	11	26	0	0	0	0	0	0	0	0	0	0	0	0	0	0	0	0
616924	0	0	0	0	0	0	0	0	0	0	0	0	0	0	0	0	0	0	0	0	0	0	0	0	0	0	0	0	0	0	0	0	0	0	0	0	0	0	0	0	0	0	0	0	0	0	0	0	0
251983	0	0	0	0	0	0	0	0	0	0	0	0	0	0	0	0	0	0	0	0	0	0	0	0	0	0	0	0	0	0	0	0	0	0	0	0	0	0	0	0	0	0	0	0	0	0	0	0	0
616219	5	0	10	0	0	0	0	5	0	11	0	3	0	5	2	0	0	0	0	0	0	0	0	0	0	0	0	0	0	0	0	0	0	0	0	0	0	0	0	13	5	0	3	4	2	0	0	4	4
3956477	0	0	0	0	0	0	0	0	0	0	0	0	0	0	0	0	0	0	0	0	0	0	0	0	0	0	0	0	0	0	0	0	0	0	0	0	0	0	0	0	0	0	0	0	0	0	0	0	0
4469865	0	0	0	0	0	0	0	0	0	0	0	0	0	0	0	0	0	0	0	0	0	0	0	0	0	0	0	0	0	0	0	0	0	0	0	0	0	0	0	0	0	0	0	0	0	0	0	0	0
657455	5	0	4	0	0	0	1	1	3	3	8	5	4	8	3	5	0	0	0	0	0	0	0	0	1	0	0	0	0	0	0	0	0	0	0	0	3	0	0	7	3	4	2	1	0	5	9	0	2
566185	0	0	0	0	0	0	0	0	0	0	2	0	0	0	0	0	0	0	0	0	0	0	0	0	0	0	0	0	0	0	0	0	6	0	0	0	0	0	0	0	0	0	0	0	0	0	0	0	0
532232	0	4	0	9	0	0	0	0	0	0	0	0	0	0	0	0	2	4	0	0	0	0	0	0	0	0	0	0	0	0	0	0	0	12	0	0	0	15	0	0	0	0	0	0	0	0	0	0	0
999784	0	0	0	0	1	0	0	0	10	5	0	0	5	0	0	8	0	0	0	0	0	0	0	0	0	0	0	0	0	2	0	0	0	0	0	0	0	0	0	0	0	0	0	0	0	0	0	0	0
165827	116	2	14	2	13	49	25	5	4	2	54	10	8	288	14	25	60	0	0	6	4	0	83	4	40	21	31	62	47	4	21	108	120	0	12	0	4	29	0	2	2	0	6	18	3	12	1	8	2
1669790	4	0	0	0	0	0	0	0	0	0	0	0	0	0	0	0	0	0	0	0	0	0	0	0	0	0	0	0	2	0	0	0	0	0	0	0	0	0	0	0	0	0	0	0	0	0	0	0	0
696456	4	4	3	0	0	0	0	4	2	5	0	9	2	0	3	3	0	0	3	0	0	0	2	4	0	0	0	0	2	0	0	0	0	0	0	2	2	0	0	2	0	0	0	0	0	0	4	0	5
2293964	0	0	0	0	0	0	0	0	0	0	1	2	0	0	0	0	0	0	0	0	0	0	0	0	0	0	0	0	0	0	0	0	0	0	0	0	2	20	0	2	3	4	0	0	0	3	2	0	0
1121806	57	3	36	0	46	23	56	24	113	93	88	73	108	32	21	81	0	0	2	0	2	0	0	8	17	9	21	8	9	35	44	0	34	0	6	15	38	28	0	152	52	61	8	15	14	20	12	7	17
1132745	0	0	0	0	0	0	0	0	0	0	0	0	0	0	0	0	0	0	0	0	0	0	0	0	0	0	0	0	0	0	0	0	0	0	0	12	10	0	0	0	0	0	7	20	11	42	43	25	10
2674060	20	0	7	0	0	0	0	0	0	7	4	10	11	2	0	0	0	0	0	0	0	0	0	3	0	0	0	0	4	0	0	0	0	0	0	0	0	0	0	8	3	6	0	4	0	4	2	0	4
4410196	0	0	0	0	0	0	0	2	0	3	3	6	0	0	0	0	0	0	0	0	0	0	0	0	0	0	0	0	0	0	0	0	0	0	0	0	2	0	0	0	3	0	0	0	0	0	0	0	0
4378677	0	0	0	0	0	0	0	0	0	2	3	0	0	3	0	0	0	0	0	0	0	0	0	0	0	0	3	0	0	2	0	6	0	0	0	0	0	0	0	0	0	0	0	0	2	5	3	0	2
220013	0	0	0	0	0	0	0	0	0	0	0	0	0	0	0	0	0	0	0	0	0	0	0	0	0	0	0	0	0	0	0	0	0	0	0	0	0	0	0	0	0	0	0	0	0	0	0	0	0
321022	0	0	0	0	0	0	0	0	0	0	0	0	0	0	0	0	0	0	0	0	0	0	0	0	0	0	0	0	2	0	0	0	0	0	0	0	0	0	0	0	0	0	0	0	0	0	0	0	0
4329074	0	0	0	0	0	0	0	0	0	0	0	0	2	2	0	0	0	0	0	0	0	0	0	0	0	0	0	0	0	0	0	0	0	0	0	0	0	0	0	0	0	0	0	0	0	0	0	0	0
249748	87	2	14	0	441	21	135	159	19	19	21	136	62	52	232	15	0	0	0	0	0	0	28	3	2	12	11	60	9	97	9	0	0	0	3	3	6	4	0	1	3	2	0	27	6	7	6	2	5
806026	0	0	0	0	0	0	0	0	0	0	0	2	0	0	0	0	0	0	0	0	0	0	0	2	0	0	0	0	0	4	0	0	6	0	0	0	0	2	0	0	0	0	0	0	0	3	0	2	3
735771	0	0	0	0	0	2	0	0	0	0	0	0	0	4	0	0	0	0	0	0	2	0	0	0	0	0	0	0	0	0	0	0	0	0	0	2	0	0	0	0	0	0	0	0	0	0	0	0	0
331849	0	0	1	0	0	0	2	1	2	0	5	1	3	3	4	2	0	0	0	0	0	0	0	0	0	0	0	0	0	0	0	0	6	0	0	0	0	0	0	3	0	2	0	2	0	3	0	4	2
407459	0	0	0	10	0	0	0	0	0	0	0	0	0	0	0	0	4	0	0	0	0	0	0	0	0	0	0	0	0	0	0	0	0	0	0	0	0	0	0	0	0	0	0	0	0	0	0	0	0
1026431	0	0	0	0	0	0	0	0	0	0	0	0	0	1	0	0	0	0	0	0	0	0	0	0	0	0	0	0	0	0	0	0	0	0	0	0	0	0	0	0	0	0	0	0	0	0	0	0	0
563023	2	0	0	0	0	0	0	0	0	0	0	0	0	0	0	0	0	0	0	0	0	0	0	2	0	0	0	0	0	0	0	0	0	0	0	0	0	0	0	0	0	0	0	0	0	0	0	0	0
4363210	0	0	3	0	0	0	0	0	0	2	0	2	0	0	0	0	0	0	0	0	0	0	0	0	0	0	0	0	0	0	0	0	0	0	0	0	0	0	0	0	0	0	0	0	0	0	0	0	0
1108876	13	0	1	0	3	11	7	1	3	0	10	3	0	31	4	7	0	0	0	2	4	12	6	0	8	1	7	6	4	0	5	14	21	0	4	0	0	6	0	0	0	2	3	8	1	5	0	2	2
4398983	0	0	0	0	0	0	0	0	2	0	1	0	0	2	0	0	0	0	0	0	0	0	0	0	0	0	0	0	0	0	0	0	0	0	0	0	0	0	0	0	0	0	0	0	0	0	0	0	0
85863	4	0	0	0	0	0	0	0	2	0	2	4	0	0	0	0	0	0	0	0	0	0	0	0	0	0	0	0	0	0	0	0	3	0	0	0	0	0	0	3	2	0	2	0	1	2	3	0	0
465079	0	4	0	0	0	0	0	0	0	0	0	0	0	0	0	0	0	4	0	0	4	2	0	0	0	2	0	0	0	0	0	0	0	0	1	0	0	0	5	0	0	0	0	0	0	0	0	0	0
537599	0	0	0	0	0	0	0	0	0	0	0	0	0	0	0	0	0	0	0	0	0	0	0	0	0	0	0	0	0	0	0	0	0	0	0	0	0	0	0	0	0	0	0	0	0	0	0	0	0
2579230	0	0	0	0	0	0	0	0	0	0	0	0	0	0	0	0	0	0	0	0	0	0	0	0	0	0	0	0	5	0	0	0	0	0	0	0	0	0	0	0	0	0	0	0	0	0	0	0	0
1131309	0	0	0	0	0	0	0	3	0	0	0	2	9	0	0	0	0	0	0	0	0	0	0	0	0	0	0	0	0	0	0	0	0	0	0	0	2	0	0	2	0	0	0	0	0	0	0	0	0
130922	0	0	0	0	0	0	0	0	0	0	0	0	0	0	0	0	7	16	0	0	0	0	0	0	0	0	0	0	0	0	0	0	0	0	0	0	0	0	0	0	0	0	0	0	0	0	0	0	0
580173	8	0	2	0	0	2	0	0	4	3	14	11	0	0	2	4	0	4	0	3	0	2	0	2	3	0	0	0	0	3	0	4	4	0	0	3	8	0	0	23	11	12	2	22	9	17	12	4	19
1007278	45	0	6	0	6	9	24	7	20	6	36	6	6	18	18	13	0	0	2	9	10	14	20	8	19	2	6	11	24	8	13	11	15	0	4	0	0	0	0	0	0	0	0	0	0	2	0	2	2
1131355	3	4	5	0	0	0	0	0	4	0	5	0	0	4	5	0	0	0	0	0	0	0	0	0	0	0	0	0	0	0	0	0	0	0	0	0	0	0	0	0	0	0	0	0	0	0	2	0	0
1639777	17	2	15	0	0	0	0	8	0	3	0	2	4	5	3	0	0	0	0	0	0	0	0	0	0	0	0	0	2	0	0	0	0	0	0	6	7	0	0	20	10	10	0	20	7	17	2	7	14
4393701	0	0	0	0	0	0	0	0	0	0	2	0	0	0	0	0	0	0	0	0	0	0	0	0	0	0	0	0	0	0	0	0	0	0	0	0	0	0	0	0	0	0	0	0	0	0	0	0	0
801268	107	0	29	0	62	55	178	65	87	102	138	56	57	51	60	71	0	0	8	0	0	2	27	36	25	5	25	15	19	14	16	14	23	0	13	0	23	2	0	53	47	29	36	47	23	51	50	22	54
4391550	0	0	0	0	0	0	0	0	6	0	0	0	2	0	0	2	0	0	0	0	0	0	0	0	0	0	0	0	0	0	0	0	0	0	0	0	0	0	0	0	0	0	0	0	0	0	0	0	0
1110760	1	0	0	0	0	0	0	0	0	0	0	0	0	0	0	0	0	0	0	0	0	0	0	0	0	0	0	0	0	0	0	0	0	0	0	0	3	0	0	2	0	0	0	0	0	0	0	0	0
572843	0	0	0	0	0	0	0	0	0	0	0	0	0	0	0	0	0	21	0	0	0	0	0	0	0	0	0	0	0	0	0	0	0	0	0	0	0	0	0	0	0	0	0	0	0	0	0	0	0
4352055	4	0	0	0	0	0	0	0	0	0	6	0	0	2	0	2	0	0	0	0	0	0	0	0	3	0	0	4	5	0	0	5	0	0	0	0	0	2	0	0	0	0	0	0	0	0	0	0	0
1110303	5	0	0	0	0	0	0	0	0	0	0	0	0	0	0	0	0	0	0	0	0	0	0	0	0	0	0	0	0	0	0	0	3	0	0	0	0	0	0	0	0	0	0	0	0	0	0	0	0
217030	0	0	0	0	0	0	0	0	0	0	0	0	0	0	0	0	0	0	0	0	0	0	0	0	0	0	0	0	0	0	0	0	0	0	0	2	2	0	0	6	4	3	0	4	4	0	0	2	4
3329863	0	0	0	0	0	0	0	0	0	0	2	0	0	0	0	0	0	0	0	0	0	0	0	0	0	0	0	0	0	0	0	0	0	0	0	0	0	52	0	0	0	0	0	0	0	2	0	0	0
256823	0	0	0	0	0	0	0	3	0	0	0	2	0	0	0	0	0	0	0	0	0	0	0	0	0	0	0	2	0	0	0	0	2	0	0	0	0	0	0	0	0	0	0	0	0	0	0	0	0
631854	6	0	0	0	0	0	0	0	0	0	0	0	0	0	0	0	0	0	0	0	0	0	0	0	0	0	0	0	0	0	0	0	0	0	0	0	0	0	0	0	0	0	0	0	0	0	0	0	0
4351337	0	0	0	0	0	0	0	0	0	0	0	0	0	0	0	0	0	0	0	0	0	0	0	0	2	0	3	0	0	0	0	12	9	0	0	0	2	0	0	1	0	0	1	3	0	3	0	0	2
250264	0	0	0	0	0	0	0	0	0	5	2	2	1	0	0	0	0	0	0	0	0	0	0	0	0	0	0	0	0	0	0	0	0	0	0	0	0	0	0	0	0	0	0	0	0	7	0	0	0
244582	6	0	12	0	0	0	0	0	0	0	0	0	0	0	0	0	0	0	0	0	0	0	0	0	0	0	0	0	0	0	0	0	0	0	0	0	0	0	0	0	0	0	0	2	0	0	0	0	0
4340285	13	0	3	0	15	0	2	0	10	15	8	12	15	5	2	5	0	0	0	2	0	0	6	15	1	0	0	1	3	0	2	2	0	0	0	5	7	0	0	8	7	5	5	14	4	11	15	3	12
4307347	0	0	0	0	0	0	0	0	0	0	0	0	0	0	0	0	11	0	0	0	0	0	0	0	0	0	0	0	0	0	0	0	0	0	0	0	0	0	0	0	0	0	0	0	0	0	0	0	0
1118913	4	0	5	0	0	0	0	4	0	2	4	2	0	3	3	0	0	0	0	0	0	0	0	0	0	0	0	0	0	0	0	0	0	0	0	1	2	0	0	6	5	0	4	1	1	0	0	3	1
356083	0	0	0	0	0	0	0	0	0	0	0	0	2	2	0	0	0	0	0	0	0	0	0	0	0	0	0	0	0	0	0	0	0	0	0	0	0	0	0	0	0	0	0	0	0	0	0	0	0
316335	2	0	0	0	0	0	0	0	2	0	0	0	0	0	0	0	0	0	0	0	0	0	0	0	0	0	0	0	0	0	0	0	0	0	0	0	0	0	0	0	0	0	0	0	0	0	0	0	0
1140241	0	0	0	0	0	0	0	3	0	3	0	0	0	0	0	0	0	0	0	0	0	0	0	0	0	0	0	0	0	0	0	0	0	0	0	0	0	0	0	0	0	0	0	0	0	0	0	0	0
761545	0	0	0	0	0	0	0	0	0	0	3	0	0	0	0	0	0	0	0	0	0	0	0	0	0	0	0	0	0	0	0	0	0	0	0	0	4	0	0	0	2	0	0	2	0	0	0	0	0
4215716	0	0	0	0	0	0	0	2	0	0	0	0	2	0	0	0	0	0	4	0	0	0	11	0	0	0	0	2	2	0	0	0	0	0	0	0	0	0	0	0	0	0	0	1	0	0	0	3	0
254949	2	0	0	0	0	0	0	0	0	0	7	2	3	9	3	2	0	0	0	0	0	0	0	0	0	0	0	0	0	0	0	2	0	0	0	0	2	0	0	2	0	0	0	0	0	0	0	0	0
4449829	0	0	0	3	0	0	0	0	0	0	2	0	2	4	0	0	0	0	0	0	0	0	0	0	0	2	0	0	0	0	0	0	0	0	0	0	0	0	0	0	0	0	0	0	0	0	0	0	0
4339286	0	0	0	0	190	7	0	0	0	0	0	0	0	0	0	0	0	0	2	0	0	0	0	3	0	0	0	0	14	19	0	0	0	0	0	0	0	0	0	0	0	0	0	0	0	0	0	0	0
1898675	0	0	0	0	0	0	0	0	0	0	4	0	0	4	0	0	0	0	0	0	0	0	2	0	0	0	4	0	0	0	0	15	16	0	0	0	14	0	0	4	6	4	0	2	0	7	0	0	5
593659	0	0	0	0	0	0	0	0	0	0	0	0	0	0	0	0	0	0	0	0	0	0	0	0	0	0	0	0	0	0	0	0	0	0	0	0	0	0	0	0	0	0	0	0	0	0	0	0	0
4308576	0	0	0	0	0	0	0	0	0	0	3	0	0	3	0	0	0	0	0	0	0	0	0	0	0	0	5	0	0	0	0	0	5	0	0	0	0	0	0	2	0	0	0	0	0	0	0	0	0
244657	0	0	0	0	0	0	0	0	0	0	0	2	0	0	0	0	0	28	0	0	0	0	0	0	0	0	0	0	0	0	0	0	0	6	0	0	0	0	13	0	0	0	0	0	0	0	0	0	0
152371	0	0	0	0	3	0	0	2	9	0	0	0	1	5	0	0	0	4	0	15	21	7	5	0	3	2	4	2	17	9	10	11	4	0	0	0	0	0	0	0	0	0	0	0	0	1	0	0	0
583231	0	0	0	0	0	0	0	0	0	0	0	0	0	0	0	0	0	0	0	0	0	0	0	0	0	0	0	0	0	0	0	0	0	0	0	0	0	0	10	0	0	0	0	0	0	0	0	0	0
259822	0	0	0	0	0	0	0	0	0	0	0	0	0	0	0	0	13	0	0	0	0	0	0	0	0	6	0	0	0	0	0	0	0	0	0	0	0	0	6	0	0	0	0	0	0	0	0	0	0
688259	21	0	7	0	0	2	4	2	1	1	19	0	0	9	3	2	0	0	0	2	0	0	2	0	3	0	1	0	0	0	2	4	2	0	0	0	5	0	0	3	1	1	0	1	3	1	1	0	0
3612124	0	0	0	0	0	0	0	0	0	0	0	0	0	0	0	0	0	0	0	0	0	0	0	0	0	0	0	0	0	0	0	0	0	0	0	0	0	0	0	0	0	0	0	0	0	0	0	0	0
4341176	0	0	0	0	0	0	0	0	0	0	0	0	0	0	0	0	0	0	0	0	0	0	0	0	0	0	0	0	0	0	0	0	0	0	0	0	0	0	0	0	0	0	0	0	0	0	0	0	0
254116	0	0	4	8	0	0	0	2	0	0	0	0	0	3	0	0	0	0	0	0	0	0	0	0	0	5	0	0	2	0	0	0	0	0	0	7	7	6	3	15	8	7	2	14	5	6	4	3	11
2806353	0	4	0	17	0	0	0	0	0	0	0	0	0	0	0	0	40	0	0	2	0	0	0	0	0	5	0	0	0	0	0	0	0	54	42	0	0	96	34	0	0	0	0	0	0	0	0	0	0
72820	0	2	0	0	0	0	0	0	0	0	0	0	0	0	0	0	0	0	0	0	0	0	0	0	0	4	0	0	0	0	0	0	0	0	5	0	0	0	0	0	0	0	0	0	0	0	0	0	0
4093084	2	0	0	0	0	0	0	2	0	0	0	0	0	0	2	0	0	0	0	0	0	0	0	0	0	0	0	0	0	0	0	0	0	0	0	0	0	0	0	0	0	0	0	0	0	0	0	0	0
809272	0	0	0	0	0	0	0	0	0	0	0	0	0	0	0	0	0	0	0	0	0	0	0	0	0	0	0	0	0	0	0	0	0	9	0	0	0	0	0	0	0	0	0	0	0	0	0	0	0
156154	2	0	2	0	2	0	0	0	0	3	2	0	0	0	0	0	0	0	0	0	0	0	0	0	0	0	0	0	2	0	0	0	0	0	0	0	0	0	0	0	4	0	0	0	0	3	0	0	0
530861	0	0	0	0	0	0	0	0	0	2	11	2	1	0	0	2	0	0	0	0	0	0	0	0	0	0	0	0	0	0	0	2	17	0	0	2	9	0	0	14	5	10	2	3	2	1	6	2	2
4371517	2	0	2	0	0	0	0	0	0	0	0	0	0	0	0	0	0	0	0	0	0	0	0	0	0	0	0	0	0	0	0	0	0	0	0	0	0	0	0	0	0	0	0	0	0	0	0	0	0
966113	0	0	2	0	0	0	0	0	0	0	0	0	0	0	0	0	0	0	0	0	0	0	0	0	0	0	0	0	0	0	0	0	0	0	0	0	0	0	0	0	0	0	0	0	0	0	0	0	0
4364838	2	0	0	0	0	0	23	0	8	0	44	8	0	21	0	4	0	0	0	0	0	0	0	0	7	0	6	3	3	0	0	11	48	0	0	2	10	0	0	8	2	2	5	14	4	10	4	0	11
244331	1	0	0	0	0	2	0	0	3	0	9	0	2	4	0	2	0	0	0	0	0	0	0	0	0	0	4	3	0	0	0	6	16	0	0	0	0	0	0	0	0	0	0	0	0	1	1	0	0
562912	3	0	0	0	0	0	0	0	2	0	0	0	0	0	0	0	0	0	0	0	0	0	0	0	0	0	0	0	1	0	2	0	14	0	0	0	0	0	0	0	2	3	0	0	0	0	0	0	0
263762	0	0	0	0	0	0	0	0	0	0	0	0	0	0	0	0	1	12	0	13	16	0	0	0	0	3	0	0	0	18	26	0	0	3	0	0	0	0	0	0	0	0	0	0	0	0	0	0	0
4237652	0	0	0	0	0	0	0	2	0	3	0	0	0	0	2	0	0	0	2	0	0	0	4	0	0	0	0	0	0	0	0	0	0	0	0	0	0	0	0	0	0	0	0	0	0	0	0	0	0
817451	0	0	0	0	0	0	0	0	0	0	0	0	0	0	0	0	0	0	0	0	0	0	0	0	0	0	0	0	0	0	0	0	0	0	0	0	0	0	0	0	0	0	0	0	0	0	0	0	0
3334374	19	0	15	0	4	4	11	4	9	22	12	6	16	8	8	2	0	0	2	0	0	9	5	8	4	0	6	8	4	7	0	0	13	0	0	0	2	0	0	6	8	7	0	3	0	3	2	0	3
593219	0	0	0	0	0	0	0	0	0	0	0	0	0	0	0	0	0	0	0	0	0	0	0	0	0	0	0	0	0	0	0	0	0	0	0	0	2	0	0	0	0	0	0	2	0	0	0	0	0
1108340	4	0	8	0	0	0	0	2	0	0	0	0	0	2	0	0	0	0	0	0	0	0	0	0	0	0	0	0	0	0	0	0	0	0	0	0	0	0	0	0	0	0	0	0	0	0	0	0	0
4413720	4	0	8	0	0	0	0	4	0	4	0	0	2	5	4	0	0	0	2	0	0	0	2	9	3	0	0	0	4	1	1	0	0	0	0	0	0	0	0	0	0	0	0	0	0	0	0	0	0
794417	0	0	2	0	0	0	0	3	0	0	0	0	7	0	0	0	0	0	0	0	0	0	0	0	0	0	0	0	0	0	0	0	0	0	0	0	0	0	0	0	0	0	0	0	0	0	0	0	0
4347868	0	0	0	0	0	0	0	0	0	0	0	0	0	0	0	0	0	0	0	0	0	0	0	0	0	0	0	0	0	0	0	0	0	0	0	0	0	0	0	0	0	0	0	0	0	0	0	0	0
4418269	4	0	6	0	0	0	0	3	4	0	0	2	0	2	2	0	0	0	0	0	0	0	0	0	0	0	0	0	0	0	0	0	0	0	0	0	0	0	0	2	0	0	2	0	0	0	0	0	3
4313529	4	0	7	0	0	0	0	2	2	0	2	2	4	4	0	2	0	0	0	0	0	0	0	2	0	0	0	0	0	0	0	0	0	0	0	0	2	0	0	0	0	0	0	2	0	0	0	0	0
1140514	4	0	0	0	0	0	0	0	0	0	7	0	0	4	0	0	0	0	0	0	0	0	0	0	0	0	0	0	0	0	0	0	0	0	0	2	4	0	0	6	15	3	2	4	0	0	4	2	4
2738701	7	0	0	0	0	0	8	0	0	0	4	0	2	5	2	0	0	0	0	0	0	0	0	3	4	0	0	2	0	0	0	4	11	0	0	0	0	0	0	0	0	0	0	0	0	0	0	0	0
511572	72	6	15	0	6	4	89	29	63	75	28	25	18	20	27	48	0	0	18	0	0	0	4	6	19	3	9	14	17	0	1	13	28	0	3	0	0	5	0	9	7	4	14	13	2	10	14	10	2
574018	0	0	0	0	0	0	0	0	0	0	0	0	0	0	0	0	0	0	0	0	0	0	0	2	0	0	0	0	0	2	0	0	0	0	0	0	0	0	0	0	0	0	0	0	0	0	0	0	0
1113302	0	0	0	0	0	0	0	0	0	0	0	0	0	0	0	0	0	0	0	0	0	0	0	0	0	3	0	0	0	0	0	0	0	0	0	0	8	0	0	0	0	2	0	0	0	0	3	0	0
30701	3	0	0	0	0	0	0	0	0	0	0	0	0	0	0	0	0	0	0	0	0	0	0	0	0	0	0	0	0	0	0	0	0	0	0	0	0	0	0	0	0	0	0	0	0	0	0	0	0
113607	9	0	3	0	13	5	4	3	0	0	2	2	2	2	3	3	0	0	0	0	0	0	0	4	0	0	0	0	0	0	0	0	8	0	0	0	0	0	0	0	0	0	0	0	0	0	0	0	0
811257	0	0	0	16	0	0	0	0	0	0	0	0	0	0	0	0	0	0	0	0	0	0	0	0	0	0	0	0	0	0	0	0	0	0	0	0	0	0	18	0	0	0	0	0	0	0	0	0	0
144589	0	0	0	0	0	0	0	0	0	0	0	0	0	0	0	0	0	0	0	0	0	0	0	0	0	0	0	0	0	0	0	0	0	0	0	0	0	10	0	0	0	0	0	0	0	0	0	0	0
224266	0	0	4	0	0	0	0	0	0	0	0	0	0	0	0	0	0	0	0	0	0	0	0	0	0	0	0	0	0	0	0	0	0	0	0	0	2	0	0	4	6	5	0	0	0	2	0	0	2
731014	6	0	3	0	0	0	0	3	0	4	0	0	0	0	0	0	0	0	0	0	0	0	0	0	0	0	0	0	0	0	0	0	0	0	0	0	0	0	0	0	2	2	0	0	0	0	0	0	0
4433512	1	0	0	0	9	6	0	0	0	1	0	0	1	0	2	3	0	0	0	0	0	0	0	1	2	0	0	0	2	0	0	0	0	0	0	0	0	0	0	3	0	3	0	0	2	2	2	0	0
4476079	12	6	0	3	0	0	2	0	0	0	2	0	0	0	0	0	0	0	9	0	0	0	6	11	0	0	0	0	0	0	0	0	0	0	0	4	10	9	0	23	10	11	0	0	0	0	0	0	0
993930	0	0	2	0	0	0	0	0	0	0	2	0	0	2	3	0	0	0	0	4	0	0	0	0	0	0	0	0	0	7	2	0	0	0	0	0	2	0	0	0	0	0	0	0	0	0	0	0	2
248199	0	0	0	0	0	0	0	0	0	0	0	0	0	0	0	0	0	0	0	0	0	0	0	2	0	0	0	0	0	0	0	0	0	0	0	0	0	0	0	0	0	0	0	0	0	0	0	0	0
106874	9	0	2	0	2	2	5	0	12	9	12	12	0	2	7	10	0	0	2	69	30	64	5	4	5	0	2	4	2	6	9	2	7	0	4	0	0	0	0	18	12	7	4	14	4	9	13	4	6
804877	21	0	9	0	5	53	18	6	42	19	8	6	0	26	3	23	0	0	4	29	6	4	16	18	13	0	9	19	16	2	8	55	35	0	2	0	0	3	0	0	0	0	0	0	0	2	0	8	0
3893713	0	0	2	0	0	0	0	0	0	0	0	0	0	0	0	0	0	0	0	0	0	0	0	0	0	0	0	0	3	0	0	0	0	0	0	0	0	0	0	0	0	0	0	0	0	0	0	0	0
1107148	0	0	0	0	2	0	3	0	0	2	0	0	0	2	0	0	0	0	0	0	0	0	0	2	0	0	0	4	6	0	0	0	0	0	0	0	0	0	0	0	0	0	0	0	0	0	0	0	0
1106275	11	2	0	0	5	0	2	0	2	3	0	0	0	0	0	2	0	0	0	0	0	0	0	0	0	0	0	0	0	0	0	0	0	0	0	0	0	0	0	3	0	2	0	0	0	2	0	0	0
2391398	0	0	0	0	0	0	2	0	0	0	0	0	0	2	0	0	0	0	0	0	0	0	0	0	0	0	0	0	0	0	0	0	0	0	0	0	0	0	0	0	0	0	0	0	0	0	3	0	3
716611	0	0	0	0	0	0	0	0	0	0	0	0	0	0	0	0	0	0	0	0	0	0	0	0	0	0	0	0	0	0	0	0	0	0	0	0	0	0	0	0	0	0	0	0	0	0	0	0	0
113244	0	0	0	0	0	3	0	0	0	0	0	0	0	0	0	0	0	0	0	0	0	0	0	0	0	0	0	0	0	2	0	0	0	0	0	0	0	0	0	0	0	0	0	0	0	0	0	0	0
4310319	7	4	4	0	0	0	13	3	2	0	23	6	0	3	3	2	0	0	2	0	0	0	2	3	0	0	4	0	0	0	0	0	0	0	2	2	3	3	0	3	2	0	0	0	0	3	6	2	2
150237	0	0	0	0	0	0	0	0	0	0	0	0	0	0	0	0	0	8	0	0	0	0	0	0	0	0	0	0	0	0	0	0	0	0	25	0	0	0	0	0	0	0	0	0	0	0	0	0	0
509980	0	0	0	0	0	0	0	0	0	0	0	0	0	0	0	0	0	0	0	0	0	0	0	0	0	0	0	0	0	0	0	0	0	0	0	0	0	0	0	0	0	0	0	0	0	0	0	0	0
584331	0	0	0	0	0	0	0	3	0	0	2	0	0	2	0	0	0	0	0	0	0	0	0	0	2	0	0	2	0	0	0	0	0	0	0	0	0	0	0	3	0	5	0	0	0	3	0	2	0
401798	2	0	0	0	4	3	1	0	3	2	13	0	0	8	2	2	0	0	4	0	7	0	2	4	7	0	2	13	10	0	0	2	7	0	0	0	0	0	2	0	0	0	0	0	0	0	0	0	0
2611107	0	0	0	0	0	0	0	0	0	0	0	0	0	0	0	0	6	22	0	0	0	0	0	0	0	0	0	0	0	0	0	0	0	0	10	0	0	4	32	0	0	0	0	0	0	0	0	0	0
550937	72	0	23	0	56	30	52	10	11	14	5	4	5	5	7	25	0	0	17	0	18	4	19	35	35	0	9	57	19	4	0	4	1	0	5	0	0	0	0	0	0	0	0	0	0	0	0	1	0
501795	7	0	2	0	13	16	19	11	45	43	1	4	7	0	4	8	0	0	7	0	0	0	19	5	5	0	10	8	5	2	4	0	3	0	2	0	1	0	0	2	1	0	0	0	0	0	0	0	0
4298052	2	0	4	0	0	0	0	0	0	0	2	9	2	15	3	0	0	0	0	0	0	0	0	0	0	2	0	0	0	0	0	0	0	0	0	0	13	2	0	20	13	15	2	1	0	11	6	0	6
248375	16	2	13	0	0	0	0	5	0	17	0	2	4	4	0	0	0	0	0	0	0	0	0	6	2	0	0	0	8	0	0	0	0	0	0	0	0	0	0	0	0	0	0	0	0	0	0	0	0
656144	2	0	2	0	0	0	0	0	0	0	1	0	0	18	0	0	0	0	0	0	0	0	0	0	0	2	0	0	0	0	0	2	0	0	0	0	4	3	0	0	0	2	0	4	0	0	1	0	0
4337868	0	0	0	0	0	0	0	0	0	0	0	1	0	1	0	0	0	0	0	0	0	0	0	0	0	0	0	0	0	0	0	0	0	0	0	0	0	0	0	0	0	0	0	0	0	0	0	0	0
237047	15	0	13	0	0	0	0	3	0	0	2	0	0	6	3	0	0	0	0	0	0	0	0	0	0	0	0	0	0	0	0	0	0	0	0	0	1	0	0	14	3	4	0	2	0	4	0	2	2
4455576	25	0	5	0	8	13	14	6	7	3	17	6	3	22	7	13	0	0	5	7	10	6	23	18	11	4	9	16	22	4	17	41	55	0	0	0	0	3	0	0	0	0	4	7	0	8	0	2	0
102894	0	0	0	0	0	0	0	0	0	0	0	0	0	0	0	0	10	0	0	0	0	0	0	0	0	0	0	0	0	0	0	0	0	0	15	0	0	0	51	0	0	0	0	0	0	0	0	0	0
1092833	0	4	0	205	0	0	0	0	0	0	0	0	0	0	0	0	0	0	0	0	0	0	0	0	0	0	0	0	0	0	0	0	0	0	0	0	0	8	0	0	0	0	0	0	0	0	0	0	0
1101451	0	0	0	0	0	0	0	0	0	0	0	0	0	0	0	0	0	16	0	0	0	0	0	0	0	0	0	0	0	0	0	0	0	0	8	0	0	100	0	0	0	0	0	0	0	0	0	0	0
1831095	7	2	2	0	0	0	6	0	5	3	18	6	0	17	3	4	0	0	0	0	4	0	17	1	30	5	8	7	1	0	0	27	66	0	3	0	16	2	0	13	2	3	2	0	1	0	1	2	1
142732	0	0	0	0	0	0	0	0	0	0	0	0	0	0	0	0	0	0	0	0	0	0	0	0	0	0	0	0	0	0	0	0	0	0	0	0	3	0	0	2	0	0	0	0	0	0	0	0	2
1662279	4	0	0	0	0	0	2	0	0	0	15	3	4	11	0	0	0	0	0	0	0	0	0	0	0	0	5	0	3	0	0	6	12	0	0	0	3	0	0	5	0	0	0	4	0	4	4	0	4
236820	0	0	0	0	0	9	0	0	0	0	0	0	0	0	0	0	0	0	0	2	0	0	0	0	0	0	0	0	0	2	0	0	0	0	0	0	0	0	0	0	0	0	0	0	0	0	0	0	0
4316193	8	0	2	0	9	1	17	16	25	5	3	27	17	11	10	4	0	0	0	0	0	0	6	0	23	5	1	16	3	0	0	1	13	0	0	0	20	2	0	13	5	0	0	3	0	0	0	0	0
248352	0	0	0	0	0	0	0	0	0	0	0	0	0	0	0	0	0	0	0	0	0	0	0	2	0	0	0	0	0	0	0	0	0	0	0	0	0	0	0	0	0	0	0	0	0	0	0	0	0
1140802	0	0	0	0	0	0	0	0	0	0	0	0	0	0	0	0	0	0	0	0	0	0	0	0	0	0	0	0	0	0	0	0	0	0	0	0	0	0	0	0	0	0	0	0	0	0	0	0	0
296086	0	0	0	0	0	0	0	0	3	0	0	4	0	0	0	18	0	0	0	0	0	0	0	0	0	0	0	0	0	0	0	0	0	10	0	2	10	0	0	4	25	4	46	7	3	4	6	5	12
243579	27	2	8	0	0	0	66	21	42	53	2	16	9	4	12	37	0	0	10	3	12	2	19	33	6	0	2	13	7	10	4	0	0	0	0	0	0	2	0	2	0	0	0	0	0	0	0	0	0
204795	0	0	0	0	0	0	0	0	2	1	0	0	0	2	0	0	0	0	0	0	0	0	0	0	0	0	0	0	0	0	0	0	0	0	0	0	0	0	0	0	0	0	0	0	0	0	0	0	0
254635	1	0	0	0	0	0	5	0	8	0	3	0	3	3	2	1	0	0	0	0	0	0	4	0	4	2	0	0	2	0	0	2	0	0	0	5	6	3	0	6	4	5	9	19	11	33	15	15	25
2551965	0	0	0	0	0	0	0	0	0	0	0	0	0	0	0	0	0	0	2	0	0	0	0	0	0	0	0	0	0	0	0	0	0	0	0	0	0	0	0	0	0	0	0	0	0	0	0	0	0
145575	0	0	0	0	0	0	0	0	0	0	0	0	0	0	0	0	0	0	0	0	0	0	0	0	0	0	0	0	0	0	0	0	0	0	0	0	0	4	0	0	0	0	0	0	0	0	0	0	0
168212	0	0	0	0	0	0	4	0	0	0	8	3	0	5	0	3	0	0	0	0	0	0	0	0	0	0	0	0	0	0	0	3	3	0	0	0	0	0	0	0	2	2	0	2	0	6	0	0	4
1132655	0	0	0	0	0	0	0	0	0	0	0	0	0	0	0	0	0	0	0	0	0	0	0	0	0	0	0	0	0	0	0	0	6	0	0	0	0	0	0	3	4	2	0	0	0	0	6	0	5
4463767	0	0	0	5	0	0	0	0	0	0	0	0	0	2	0	0	0	0	0	0	0	0	0	0	0	0	0	0	0	0	0	0	1	0	0	3	32	0	0	28	4	4	4	5	2	4	9	4	15
756681	0	0	0	0	0	0	0	0	0	0	0	0	2	0	0	2	0	3	0	11	0	0	0	0	0	0	2	2	3	42	19	12	5	0	0	0	0	0	0	0	0	0	0	0	0	0	0	0	0
1078375	0	0	0	0	0	0	6	0	0	0	0	2	0	3	0	4	0	0	0	0	0	0	0	0	0	0	2	0	0	0	0	3	2	0	0	2	5	0	0	12	8	2	0	2	2	2	3	2	11
4342066	0	0	0	0	2	5	10	0	0	0	0	0	0	0	0	0	0	0	0	0	3	0	0	0	0	0	0	0	3	0	0	0	0	0	0	0	0	0	0	0	0	0	0	0	0	0	0	0	0
4465897	0	0	2	0	0	0	0	0	0	5	0	2	0	0	0	0	0	0	0	0	0	0	0	0	0	0	0	0	0	0	0	0	0	0	0	0	0	0	0	0	0	0	0	0	0	0	0	0	0
1075821	0	0	0	0	0	0	0	0	0	0	0	0	0	0	0	0	15	0	0	0	0	0	0	0	0	7	0	0	0	0	0	0	0	0	19	0	0	9	6	0	0	0	0	0	0	0	0	0	0
4434998	1	0	0	0	0	0	0	0	0	0	0	1	0	9	0	0	0	0	0	0	0	0	5	5	0	0	0	0	0	0	0	0	0	0	0	0	0	2	0	5	1	0	0	2	0	0	0	2	1
572125	0	0	0	0	0	0	0	0	0	0	0	0	0	0	0	0	0	0	0	0	0	0	0	0	0	0	0	0	0	0	0	0	0	0	0	0	0	0	0	0	0	0	0	0	0	0	0	0	0
4330545	9	2	4	0	0	0	2	4	13	6	13	20	3	5	12	2	0	0	2	0	0	0	10	8	10	0	2	0	0	0	0	0	4	0	0	2	13	3	0	41	29	13	10	12	10	23	25	5	14
1037032	2	0	0	0	0	2	0	0	0	0	0	0	0	0	0	0	0	0	0	0	0	0	0	0	0	0	0	0	0	0	0	0	0	0	0	0	0	0	0	0	0	0	0	0	0	0	0	0	0
4373378	0	0	0	0	0	0	0	0	0	0	0	0	0	0	0	0	0	0	0	0	0	0	0	0	0	0	0	0	7	0	3	0	0	0	0	0	0	0	0	0	0	0	0	0	0	0	0	0	0
710414	2	0	0	0	0	0	0	13	2	2	0	2	0	5	5	4	0	0	8	0	0	0	14	6	8	0	0	8	7	4	0	0	0	0	3	0	0	0	0	0	0	0	0	0	0	0	0	0	0
4304622	0	18	0	25	0	2	0	0	0	0	0	0	0	0	0	0	141	135	0	0	0	0	2	0	0	63	0	0	0	2	0	0	0	154	132	0	0	111	268	0	0	0	0	0	0	0	0	0	0
591340	0	0	0	0	0	0	0	0	0	0	0	2	0	0	0	0	0	0	0	0	0	0	0	0	0	0	0	0	0	0	0	0	0	0	0	2	6	0	0	0	0	0	0	0	0	0	0	0	0
611528	0	0	0	0	0	0	0	0	0	0	0	0	0	0	0	0	0	0	0	0	0	0	1	4	0	0	0	0	14	8	0	0	0	0	0	0	0	0	0	0	0	0	0	0	0	0	0	0	0
4446003	1	3	1	0	17	4	0	6	0	4	0	1	0	1	0	4	0	0	0	0	0	0	3	2	2	0	0	0	12	6	0	0	0	0	0	0	5	0	0	6	0	5	1	2	0	5	1	2	2
2629538	12	0	0	0	2	0	2	3	7	7	5	7	3	2	6	4	0	0	0	0	0	0	0	2	0	0	0	0	0	0	0	0	2	0	0	0	5	0	0	8	7	7	0	6	0	0	2	0	4
886735	0	2	0	0	0	0	0	0	0	0	0	0	0	0	0	0	2	0	0	0	0	0	0	0	0	2	0	0	0	0	0	0	0	0	2	0	0	6	9	0	0	0	0	0	0	0	0	0	0
253744	0	0	0	0	0	0	0	0	0	0	0	0	0	0	0	0	0	0	0	0	0	0	0	0	0	0	0	0	0	5	0	0	0	0	0	0	0	0	0	0	0	0	0	0	0	0	0	0	0
1003206	0	0	0	2	0	0	0	0	0	0	0	0	0	0	0	0	0	0	0	0	0	0	0	0	0	0	0	0	0	0	0	0	0	18	0	0	1	0	0	0	0	0	0	0	0	0	0	0	0
4308913	0	0	0	0	0	10	0	5	0	4	3	4	0	4	2	2	0	0	0	0	0	0	0	0	2	0	4	0	0	0	0	0	19	0	0	10	16	0	0	12	14	7	2	4	2	7	6	4	8
4389260	0	0	0	0	0	0	0	0	2	0	0	2	2	0	0	0	0	0	0	0	0	0	0	0	0	0	0	0	0	0	0	0	0	0	0	0	0	0	0	0	0	0	2	0	0	0	0	0	0
582391	4	0	2	0	0	0	0	0	0	0	0	2	0	6	0	0	0	0	0	0	0	0	2	3	0	0	0	0	0	0	0	0	0	0	0	5	2	0	0	2	5	0	0	7	0	3	3	4	2
4384068	0	0	0	0	0	0	0	0	0	0	0	0	1	0	0	0	0	0	0	0	0	0	0	0	0	0	0	0	0	0	0	0	0	0	0	0	0	0	0	0	0	0	0	0	0	0	0	0	0
1120543	6	0	2	0	103	5	68	2	1	12	0	3	3	3	2	17	0	0	6	54	102	149	6	3	4	0	0	18	3	4	0	0	0	0	0	0	0	0	0	0	0	0	0	0	0	0	0	0	0
2036774	0	0	0	0	2	14	16	0	19	3	3	0	4	0	0	8	0	0	0	4	0	0	0	0	0	0	0	0	0	7	3	0	0	0	0	0	0	0	0	0	0	0	0	0	0	0	0	0	0
4305211	0	0	0	0	0	0	0	0	0	0	0	0	0	0	0	0	0	0	0	0	0	0	0	0	0	0	0	0	0	0	0	0	0	0	14	0	0	0	14	0	0	0	0	0	0	0	0	0	0
587534	56	5	19	2	6	22	62	47	35	37	6	27	36	12	14	22	0	0	14	0	0	0	16	29	16	0	2	18	38	0	0	5	11	0	2	71	83	4	0	74	88	57	130	286	98	357	228	175	241
870223	0	0	0	0	0	0	0	0	0	0	0	0	0	0	0	1	0	0	0	0	0	0	0	0	0	0	0	0	0	0	0	0	0	0	0	0	0	0	0	0	0	2	0	2	0	2	0	0	0
579869	0	0	0	0	0	0	0	0	0	0	0	0	0	0	0	0	0	0	0	0	0	0	0	0	0	0	0	0	0	0	0	0	0	0	0	0	0	0	0	0	0	0	0	0	0	0	0	0	0
4365306	0	0	2	0	0	0	0	0	0	0	0	0	0	0	0	0	0	0	0	0	0	0	0	0	0	0	0	0	0	0	0	0	0	0	0	4	6	0	0	0	12	16	10	34	7	25	23	15	25
4302012	0	0	0	0	5	13	11	2	4	0	6	0	0	15	4	9	0	0	2	6	7	0	10	4	4	0	4	4	6	2	6	10	9	0	0	0	0	0	0	0	0	0	0	0	0	0	0	0	0
86545	0	0	0	0	0	4	8	0	2	2	1	0	2	0	0	3	0	0	0	17	1	4	0	0	0	0	0	0	3	10	5	0	2	0	0	0	0	0	0	0	0	0	0	0	0	0	0	0	0
4441792	0	0	0	0	0	0	0	0	0	0	1	0	0	0	0	0	0	0	0	0	0	0	0	0	1	0	0	2	5	0	0	1	7	0	0	0	0	0	0	1	2	1	2	2	2	3	0	0	0
824399	6	0	8	0	0	0	0	0	0	2	0	2	0	0	0	0	0	0	0	0	0	0	0	0	0	0	0	0	0	0	0	0	0	0	0	0	0	0	0	13	3	0	0	0	0	3	0	2	2
1119224	14	6	21	1	111	45	5	22	4	35	3	8	23	10	11	8	5	7	26	36	72	57	49	36	21	2	1	26	54	73	19	0	1	0	36	5	10	9	16	17	5	7	30	55	16	48	65	25	39
562177	0	0	0	0	0	0	0	0	0	0	0	0	2	8	0	0	0	0	0	0	0	0	0	0	0	0	0	0	0	0	0	0	0	0	0	0	0	0	0	3	0	0	0	0	0	0	3	0	0
3469792	0	0	0	0	0	0	0	0	0	5	2	2	0	0	0	0	0	0	0	0	0	0	0	0	0	0	0	0	0	0	0	0	0	0	0	0	4	0	0	12	20	8	5	34	7	26	11	12	14
183158	0	0	0	0	0	0	0	0	0	0	0	0	0	0	0	0	8	0	0	0	0	0	0	0	0	6	0	0	0	0	0	0	0	0	20	0	0	0	21	0	0	0	0	0	0	0	0	0	0
3614443	3	0	2	0	0	5	0	0	0	0	0	2	5	2	0	0	0	0	0	0	0	0	0	0	0	0	0	0	0	0	0	0	0	0	0	0	0	0	0	0	0	0	0	0	0	0	0	0	0
339660	0	0	0	0	0	0	0	0	0	0	0	0	0	0	0	0	0	0	0	0	0	0	0	0	0	0	0	0	0	0	0	0	0	0	0	6	15	0	0	2	2	0	0	0	0	0	2	0	2
544615	0	0	0	0	0	0	0	0	0	0	0	0	0	0	0	0	0	0	0	0	0	0	0	0	0	0	0	0	0	0	0	0	0	0	0	0	4	0	0	0	0	0	0	0	0	0	4	0	0
4424553	2	0	0	0	0	0	0	0	3	0	0	4	0	2	0	0	0	0	0	0	0	0	0	0	0	0	0	0	0	0	0	0	0	0	0	0	0	0	0	3	6	0	2	3	0	2	2	0	0
4451432	0	0	0	0	0	0	0	2	0	0	0	0	0	0	0	0	0	0	0	0	0	0	0	0	0	0	10	13	0	0	0	0	4	0	0	0	0	0	0	0	0	0	0	0	0	0	0	0	0
4391119	0	0	0	0	0	0	0	0	0	0	0	0	0	0	0	0	0	0	0	0	0	0	0	0	0	0	0	0	2	4	1	0	0	0	0	0	0	0	0	0	0	0	0	0	0	0	0	0	0
672839	0	0	0	0	0	0	0	0	0	0	0	0	0	0	0	0	0	0	0	0	0	2	0	0	0	0	0	0	0	0	0	0	1	0	0	0	0	0	0	0	0	0	0	0	0	0	0	0	0
940161	5	4	3	0	16	11	12	6	5	5	0	5	4	2	0	10	0	0	0	2	0	8	2	0	0	0	0	0	0	3	3	0	0	0	0	0	0	0	0	0	0	0	0	0	0	0	0	0	0
317511	0	0	0	0	0	0	2	0	0	0	2	0	0	6	0	0	0	0	0	0	0	0	0	0	0	0	0	0	0	0	0	0	0	0	0	0	0	0	0	0	0	0	0	2	0	0	0	0	0
3482975	13	0	0	0	3	0	8	0	0	0	7	0	0	7	2	2	0	0	0	0	0	0	0	0	0	0	0	0	0	0	0	0	2	0	0	0	0	2	0	0	0	0	0	0	0	0	0	0	0
1015143	0	0	0	89	0	0	0	0	0	0	0	0	0	0	0	0	0	0	0	0	0	0	0	0	0	0	0	0	0	0	0	0	0	0	0	0	0	0	0	0	0	0	0	0	0	0	0	0	0
152130	2	0	4	0	0	0	0	5	1	6	1	2	2	3	1	0	0	0	0	0	0	0	7	1	5	0	0	2	6	0	0	0	0	0	2	0	2	0	0	8	16	13	2	2	0	0	2	2	3
1142660	3	0	0	0	0	0	0	0	0	0	0	0	0	0	2	0	0	0	0	0	0	0	0	0	0	0	0	0	0	0	0	0	0	0	0	0	0	0	0	0	0	0	0	0	0	0	0	0	0
685845	0	0	0	0	2	0	0	2	0	2	0	0	0	0	0	0	0	0	0	0	0	0	0	2	0	0	2	3	0	0	0	0	0	0	0	0	0	0	0	0	0	0	0	0	0	0	0	0	0
606789	0	0	0	0	0	0	0	0	0	0	0	0	2	0	0	0	0	0	0	0	0	0	0	0	0	0	0	0	0	0	0	0	0	0	0	0	0	0	0	0	0	0	0	0	0	0	0	0	0
4321226	20	0	8	0	6	0	8	7	5	11	8	6	13	4	5	8	0	0	5	0	0	0	6	13	4	0	4	6	7	6	2	0	0	0	0	1	1	0	0	0	0	2	2	4	5	8	3	0	5
113711	14	2	15	0	2	2	10	0	0	0	4	0	5	0	0	2	0	0	0	0	0	0	0	2	0	0	0	0	2	0	2	0	0	0	0	0	4	0	0	0	14	4	0	0	0	0	0	0	2
1007384	0	0	0	0	0	0	2	0	0	0	0	0	0	0	0	0	0	0	0	0	0	0	0	0	0	0	0	0	0	0	0	0	0	5	0	0	0	10	0	1	0	0	0	0	0	0	0	0	0
2545365	15	0	2	0	4	4	2	4	6	10	8	4	7	8	5	9	0	0	2	0	0	0	4	3	9	0	2	4	2	0	0	5	6	0	0	0	0	0	0	0	0	0	2	1	0	1	2	0	0
575116	0	0	0	0	0	0	0	0	0	0	0	0	0	0	0	0	0	0	0	0	0	0	0	0	0	0	0	0	0	0	0	0	0	0	0	0	0	0	0	0	0	0	0	0	0	0	0	0	0
818188	0	0	0	0	0	0	0	0	0	0	0	0	0	0	0	0	0	0	0	0	0	0	0	0	0	0	0	0	0	0	0	0	0	0	0	0	0	0	0	0	0	0	0	6	0	3	0	0	0
819659	2	0	0	0	0	0	2	0	0	2	2	0	2	5	3	2	0	0	0	0	0	0	0	0	3	0	4	0	0	0	0	0	1	0	0	0	0	0	0	0	0	0	0	2	0	0	0	0	0
104265	6	0	0	0	1	0	9	1	0	5	0	2	4	0	2	1	0	0	2	0	5	0	9	3	6	0	0	5	11	1	0	5	2	0	0	0	0	0	0	0	0	2	0	0	0	0	0	0	0
3423663	0	0	0	0	0	0	0	0	0	0	0	0	0	0	0	0	0	0	0	0	0	0	0	0	0	0	0	0	0	0	0	0	0	0	0	0	0	13	0	0	0	0	0	0	0	0	0	0	0
836155	2	0	6	0	0	0	0	0	0	0	0	0	0	0	0	0	0	0	0	0	0	0	0	0	0	0	0	0	0	0	0	0	0	0	0	0	0	0	0	0	0	0	0	0	0	0	0	0	0
409932	7	0	0	0	0	0	0	0	0	0	2	2	8	0	0	3	0	0	0	0	0	0	2	0	0	0	0	0	2	0	0	1	0	0	0	0	0	2	0	0	2	1	0	8	3	0	2	0	0
2771646	0	0	0	0	0	0	0	0	0	0	0	0	0	0	0	0	0	0	0	0	0	0	0	0	0	0	0	0	0	0	0	0	0	0	9	0	0	9	0	2	0	0	0	0	0	2	0	0	0
592858	0	0	0	0	0	0	0	0	0	0	0	0	0	0	0	0	0	0	0	0	0	0	0	0	0	0	0	0	0	0	0	0	0	0	0	0	0	0	0	0	0	0	0	0	0	0	0	0	0
1079742	0	0	0	0	0	0	0	0	0	0	0	0	0	0	0	0	0	4	0	0	0	0	0	0	0	0	0	0	0	0	0	0	0	18	0	0	0	36	0	0	0	0	0	0	0	0	0	0	0
146122	8	0	0	0	9	17	45	8	3	4	4	2	2	2	7	7	6	4	10	9	27	17	11	6	13	0	0	13	13	4	4	4	3	0	0	0	4	0	0	2	1	0	0	0	0	2	4	0	2
174755	0	2	0	0	0	0	0	0	0	0	0	0	0	0	0	0	2	21	0	0	0	0	0	0	0	4	0	0	0	0	0	0	0	4	0	0	0	0	2	0	0	0	0	0	0	0	0	0	0
217798	0	0	0	0	0	0	0	2	0	5	0	2	0	0	1	0	0	0	0	0	0	0	0	0	0	0	0	0	0	0	0	0	0	0	0	0	0	0	0	1	0	0	2	7	0	1	0	5	4
112952	30	0	19	0	0	0	0	6	17	20	27	26	12	9	10	2	0	0	0	0	0	0	0	2	0	0	1	0	0	0	0	0	14	0	0	6	33	5	0	68	66	53	8	28	16	39	12	15	18
1000512	12	0	5	0	1	4	7	4	2	1	0	0	0	0	0	10	0	0	0	0	0	0	0	1	0	0	0	0	0	2	5	0	0	0	0	0	0	0	0	0	0	0	0	0	0	0	0	0	0
811403	8	0	4	0	20	2	12	5	4	8	0	3	14	5	0	4	0	5	0	4	5	3	2	6	0	0	0	0	9	4	2	0	0	0	0	0	0	0	0	0	0	0	0	3	0	0	0	2	0
610418	4	0	4	0	0	0	0	0	0	0	0	3	4	0	0	0	0	0	0	0	0	0	0	2	0	0	0	0	0	0	0	0	2	0	0	2	6	0	0	7	4	4	0	3	2	6	3	0	5
65689	0	0	0	0	0	0	0	2	0	0	0	2	0	0	0	0	0	0	0	0	0	0	0	0	0	0	0	0	0	0	0	0	0	0	0	0	0	0	0	0	0	2	0	0	0	0	0	0	0
606349	3	0	4	0	0	0	0	0	0	0	0	0	0	0	0	0	0	0	0	0	0	0	0	0	0	0	0	0	0	0	0	0	0	0	0	0	7	0	0	0	0	0	0	0	0	0	3	0	0
831353	0	0	0	0	0	0	0	0	6	4	8	2	4	0	0	4	0	0	0	0	0	0	0	0	0	0	0	0	0	0	0	0	0	0	0	0	0	0	0	2	0	0	0	2	2	0	0	0	0
637301	2	0	0	0	0	3	5	0	0	0	0	0	0	3	0	0	0	0	0	0	3	0	0	0	2	0	0	0	0	0	0	0	0	0	0	0	0	0	0	0	0	0	0	0	0	0	0	0	0
4433035	0	0	0	0	0	0	0	0	0	0	0	0	0	0	0	0	0	0	0	0	0	0	0	0	0	0	0	0	2	0	0	0	0	0	0	0	0	0	0	3	0	4	0	0	0	0	3	0	3
4301957	0	0	0	0	0	0	0	0	0	0	0	0	0	0	0	0	0	0	0	0	0	0	0	0	0	0	0	0	0	0	0	0	0	0	0	0	0	0	0	0	0	0	0	0	0	0	0	0	0
106252	2	0	0	0	0	0	2	1	2	0	0	2	0	0	3	1	0	0	0	0	0	0	2	0	3	0	1	2	0	0	0	0	2	0	0	0	0	0	0	0	0	0	0	1	0	0	0	0	0
4364813	0	0	0	0	0	0	0	0	0	0	0	0	0	0	0	0	3	0	0	0	0	0	0	0	0	0	0	0	0	0	0	0	0	0	0	0	0	0	0	0	0	0	0	0	0	0	0	0	0
113054	2	0	1	0	4	0	3	2	2	12	9	5	1	4	4	1	0	0	0	0	0	0	0	1	3	0	0	0	0	0	3	0	4	0	0	2	3	2	0	0	0	0	3	0	2	2	0	0	0
868209	1	2	2	0	0	0	0	0	0	1	0	1	1	2	0	0	0	0	0	0	0	0	0	0	0	0	0	0	0	0	0	0	0	0	0	2	2	0	0	0	0	0	0	1	0	0	0	0	0
3952124	0	0	0	0	0	0	0	0	0	0	0	0	0	0	0	0	0	0	0	0	0	0	0	0	0	0	0	0	0	0	0	0	0	0	0	0	0	0	0	0	0	0	0	0	0	2	3	0	1
4465158	18	0	0	0	0	5	0	0	0	0	5	2	0	13	0	0	0	0	0	3	0	0	5	0	6	0	5	2	0	2	3	12	4	0	0	0	0	0	0	0	0	0	0	0	0	0	0	0	0
4355810	125	15	116	0	7	5	65	83	26	95	45	49	33	33	48	82	0	0	11	0	0	0	142	142	63	7	42	88	73	18	9	2	7	0	17	0	0	6	0	3	3	3	0	4	2	2	0	2	0
996116	0	0	0	0	0	0	0	0	0	0	10	0	0	13	0	1	0	0	0	0	0	0	2	0	0	0	4	7	0	0	3	11	5	0	0	3	2	2	0	0	0	2	4	4	8	3	6	4	5
1110227	1	0	3	0	0	0	0	1	0	2	0	0	0	0	0	0	0	0	1	0	0	0	2	3	0	0	0	1	0	0	0	0	0	0	0	0	0	0	0	3	1	0	0	0	0	1	0	0	0
4340386	0	0	0	0	0	0	0	0	0	0	0	0	0	0	0	0	0	0	0	0	0	0	0	0	0	0	0	0	0	0	0	0	0	0	0	0	0	0	0	0	0	0	0	4	0	0	0	0	0
4335821	0	0	0	0	0	0	0	0	0	0	0	0	0	0	0	0	0	0	0	0	0	0	0	0	0	0	0	0	0	0	0	0	0	0	0	0	0	0	12	0	0	0	0	0	0	0	0	0	0
4348101	10	0	6	0	0	6	7	0	4	0	25	6	2	37	9	5	0	0	0	0	0	0	0	0	7	5	2	3	0	0	0	10	18	0	3	0	0	8	0	0	0	5	5	5	5	9	0	3	5
4328659	0	0	6	0	0	2	7	2	6	7	10	5	0	7	0	3	0	0	0	0	0	0	0	0	2	0	0	0	0	0	0	0	1	0	0	0	0	2	0	0	0	0	6	4	0	4	0	2	0
4299497	0	0	0	0	0	0	2	0	0	0	0	0	0	9	0	2	0	0	0	0	0	0	0	0	0	0	0	0	0	0	0	0	0	0	0	0	0	0	0	0	0	0	0	0	0	0	0	0	0
1143223	0	0	0	0	0	0	0	0	0	0	0	0	0	0	0	0	0	0	0	0	0	0	0	0	0	0	0	0	0	0	0	0	0	0	0	0	0	0	0	0	0	0	0	0	0	0	0	0	0
874190	28	0	2	0	0	0	10	0	2	3	10	2	0	14	4	4	0	0	0	0	0	0	0	0	0	0	0	0	0	0	0	0	2	0	0	0	0	3	0	0	0	0	0	0	0	0	0	0	0
341142	12	0	0	0	0	3	6	3	4	15	8	5	2	9	6	6	0	0	0	0	0	0	0	5	11	0	4	2	0	0	0	2	8	0	0	0	0	0	0	0	0	0	0	0	0	2	0	0	0
828305	4	0	0	0	4	15	27	0	2	0	0	0	0	0	0	0	0	0	7	0	16	19	6	3	0	0	0	9	12	2	1	9	2	0	0	0	0	0	0	0	0	0	0	0	0	0	0	0	0
1118355	0	0	0	0	0	0	0	2	0	0	0	2	0	0	0	0	0	0	0	0	0	0	3	2	0	0	0	0	0	0	0	0	0	0	0	0	0	0	0	0	3	3	2	0	0	0	0	0	0
4398706	4	0	0	0	0	0	8	0	0	0	19	4	0	11	5	2	0	0	0	0	0	0	0	0	4	4	7	0	0	0	0	2	9	0	0	0	0	0	0	0	0	0	0	0	0	0	0	0	0
226516	45	0	13	0	4	0	4	25	10	37	17	14	11	17	19	8	0	0	0	0	0	0	2	5	2	6	0	2	2	0	0	0	0	0	0	2	3	2	0	5	8	3	7	33	14	23	14	15	6
1117022	68	4	14	1	74	48	25	88	9	47	1	38	60	24	15	23	0	23	33	21	108	96	41	52	38	0	2	28	72	43	35	0	0	0	12	1	0	6	8	0	0	0	1	9	3	3	0	1	6
581821	8	2	12	0	0	0	6	2	0	0	15	8	3	13	0	2	0	0	0	0	0	0	0	2	0	2	0	0	0	0	0	0	0	0	0	7	26	21	0	6	4	4	0	4	5	2	4	0	5
4349731	0	0	0	0	181	33	3	0	0	0	0	0	2	2	0	3	0	0	8	9	3	0	2	2	0	0	0	0	8	26	0	0	0	0	0	0	0	0	0	0	0	0	0	0	0	0	0	0	0
4356724	0	0	0	0	0	0	0	0	0	0	0	0	0	0	0	0	0	0	0	0	0	0	0	0	0	0	0	0	0	0	0	0	0	0	0	11	68	0	0	6	22	4	7	18	5	27	26	10	24
717396	4	0	0	0	0	0	0	0	0	0	0	2	2	2	0	0	0	0	0	0	0	0	0	5	2	0	0	0	3	0	0	2	5	0	0	2	2	0	0	4	2	2	4	6	0	3	2	2	4
912714	11	0	19	0	20	10	29	3	14	14	17	18	13	10	9	10	0	0	0	0	0	6	6	14	9	0	4	0	2	0	4	2	14	0	0	3	17	0	0	26	15	10	7	20	18	25	21	11	33
543914	13	0	2	0	0	0	0	0	0	0	0	0	2	2	2	0	0	0	0	0	0	0	0	2	0	0	0	0	0	0	0	0	0	0	0	0	0	0	0	0	0	0	0	0	0	0	0	0	0
1639776	17	5	10	0	0	7	4	17	1	5	0	4	8	5	3	0	0	0	11	0	0	0	36	44	1	0	0	0	25	5	0	0	0	0	2	0	0	0	0	0	0	0	0	0	0	0	0	0	0
12987	0	0	0	0	0	0	0	0	0	0	0	0	0	0	0	0	0	0	0	0	0	4	0	0	0	0	0	0	0	0	0	0	0	0	0	0	0	0	0	0	0	0	0	0	0	0	0	0	0
4334725	0	2	1	0	0	0	0	0	0	0	0	0	0	0	0	0	0	0	0	0	0	0	0	0	0	0	0	0	0	0	0	0	0	0	0	2	1	11	0	0	1	0	0	0	0	0	0	0	0
511271	0	0	0	0	2	0	0	0	0	0	0	0	0	0	0	0	0	0	0	0	0	0	0	0	0	0	0	0	0	0	0	0	0	0	0	0	0	0	0	0	0	0	0	0	0	0	0	0	0
4383662	4	0	0	0	0	0	0	0	0	0	0	0	0	0	0	0	0	0	0	0	0	0	0	0	0	0	0	0	0	0	0	0	0	0	0	0	0	0	0	0	0	0	0	0	0	0	0	0	0
1104521	0	0	0	0	0	2	3	0	0	0	0	0	2	0	0	0	0	0	0	5	0	0	0	0	0	0	0	0	0	0	2	0	0	0	0	0	0	0	0	0	0	0	0	0	0	0	0	0	0
271898	0	6	0	26	0	0	0	0	0	0	0	0	0	0	0	0	9	18	0	0	0	0	0	0	0	0	0	0	0	0	0	0	0	46	55	0	0	17	61	0	0	0	0	0	0	0	0	0	0
788268	0	0	0	0	0	0	0	0	0	0	0	0	0	0	0	0	0	0	0	0	0	0	0	0	0	0	0	0	0	0	0	0	0	0	0	6	2	30	0	19	15	9	67	76	54	185	149	53	66
4414336	0	0	0	0	24	13	0	0	0	0	0	0	0	0	0	0	0	0	3	0	12	0	2	8	0	0	0	1	13	6	0	0	0	0	0	0	0	0	0	0	0	0	0	0	0	0	0	0	0
258161	0	0	0	0	0	0	0	0	0	0	0	0	0	2	0	0	0	0	0	0	0	0	0	0	0	0	0	0	0	0	0	0	0	0	0	0	0	0	0	0	0	0	0	0	0	0	0	0	0
694995	256	4	111	0	43	7	0	140	7	109	3	48	134	46	36	14	0	0	6	0	0	0	52	74	35	6	3	9	27	13	0	0	0	13	3	2	31	4	2	42	50	50	22	57	23	48	15	30	62
4402734	0	0	0	0	0	0	0	0	0	0	0	0	0	0	0	0	0	0	0	0	0	0	0	0	0	3	0	0	0	0	0	0	0	0	24	0	0	0	31	0	0	0	0	0	0	0	0	0	0
513449	0	0	0	0	0	0	0	0	0	0	0	0	0	0	0	0	13	0	0	0	0	0	0	0	0	3	0	0	0	0	0	0	0	10	0	0	0	2	11	0	0	0	0	0	0	0	0	0	0
251133	2	0	3	0	0	0	0	0	0	0	0	0	0	0	0	0	0	0	0	0	0	0	0	0	0	0	0	0	0	0	0	0	0	0	0	0	0	0	0	3	0	2	0	0	2	0	0	0	0
620224	41	11	17	0	20	6	2	14	19	26	5	15	34	12	9	4	0	0	0	0	0	0	6	6	0	0	0	2	9	5	0	0	0	0	0	0	2	0	0	7	5	5	3	9	5	7	8	7	9
4320783	0	0	0	0	0	0	0	0	0	0	0	4	0	0	0	0	0	0	0	0	0	0	0	0	0	0	0	0	0	0	0	0	0	0	0	0	1	0	0	4	0	0	0	2	2	2	4	0	1
248223	3	0	7	0	0	0	0	0	0	0	0	0	0	4	0	0	0	0	0	0	0	0	0	0	0	0	0	0	0	0	0	0	0	0	0	0	0	0	0	0	0	0	0	0	0	0	0	0	0
1106384	0	0	0	0	0	0	0	0	0	0	0	0	0	0	0	0	0	0	0	0	0	0	0	0	0	0	0	0	0	0	0	0	0	0	0	0	0	0	10	0	0	0	0	0	0	0	0	0	0
518380	2	0	0	0	0	0	0	0	2	3	13	0	0	6	0	4	0	0	0	0	0	0	0	0	2	0	2	0	2	0	0	1	0	0	0	0	1	0	0	5	1	2	3	2	0	2	0	0	2
211507	4	0	2	0	2	1	4	4	6	9	11	6	4	1	5	3	0	0	3	0	0	0	8	4	2	2	2	7	0	4	0	12	21	0	0	1	5	1	0	19	3	6	2	2	1	2	1	4	1
1115973	0	0	0	0	0	3	0	0	0	0	0	0	0	0	0	0	0	0	0	0	0	0	0	2	0	0	0	0	0	0	0	0	0	0	0	0	0	0	0	0	0	0	0	0	0	0	0	0	0
216418	0	0	0	0	0	0	0	0	0	0	3	4	0	2	0	0	0	0	0	0	0	0	0	0	0	0	5	0	0	0	0	0	8	0	0	0	4	2	0	5	0	7	0	2	2	2	3	2	3
82007	5	2	3	0	0	0	0	0	11	12	4	0	1	2	4	0	0	0	5	0	0	0	6	0	0	0	0	0	9	1	0	0	2	0	0	0	0	2	0	2	2	0	0	0	0	3	0	0	6
4460853	0	0	0	0	0	0	0	0	0	0	0	0	0	0	0	0	5	0	0	0	0	0	0	0	0	0	0	0	0	0	0	0	0	0	7	0	0	9	10	0	0	0	0	0	0	0	0	0	0
3595453	0	0	0	0	0	0	0	0	0	0	0	0	0	0	0	0	0	0	0	0	0	0	0	0	0	0	0	0	0	0	0	0	0	0	0	0	0	0	0	1	0	2	0	0	0	0	0	0	3
510471	2	2	0	0	0	0	0	0	5	0	7	0	0	0	0	0	0	0	0	0	0	0	0	0	0	0	0	0	0	0	0	0	0	0	0	0	0	0	0	0	0	0	0	0	0	0	0	0	0
109057	0	4	0	5	0	0	0	0	0	0	0	0	0	0	0	0	10	0	0	0	0	0	0	0	0	3	0	0	0	0	0	0	0	16	14	0	0	16	16	0	0	0	0	0	0	0	0	0	0
558911	0	0	0	0	0	0	0	0	0	0	0	0	0	0	0	0	0	0	0	0	0	0	0	0	0	0	0	0	0	0	0	0	0	0	0	0	10	0	0	0	0	0	0	0	0	0	0	0	0
4442076	0	0	0	0	0	0	0	2	0	0	7	4	0	4	0	0	0	0	0	0	0	0	0	0	0	0	0	0	0	0	0	0	2	0	0	2	16	0	0	5	2	3	0	4	0	2	5	0	0
4418696	5	0	5	0	6	10	16	5	8	22	0	2	2	0	4	18	0	3	3	11	87	36	12	5	2	4	0	5	4	14	19	0	0	0	0	0	0	0	0	0	0	0	0	0	0	0	0	0	0
828826	0	0	0	0	0	0	0	0	0	0	0	0	0	0	0	0	0	0	0	2	3	10	0	0	0	0	0	0	0	0	0	0	0	0	0	0	0	0	0	0	0	0	0	0	0	0	0	0	0
515709	0	0	0	0	0	0	0	0	0	0	0	0	0	0	0	0	0	0	0	0	0	0	0	0	0	0	0	0	0	0	0	0	0	0	0	0	6	0	0	4	2	2	0	0	4	0	3	0	0
358464	0	0	0	0	0	0	0	0	0	0	0	0	0	0	0	0	5	0	0	0	0	0	0	0	0	0	0	0	0	0	0	0	0	0	11	0	0	0	0	0	0	0	0	0	0	0	0	0	0
2984012	4	5	7	0	0	0	0	2	0	1	0	1	2	1	0	0	0	0	0	0	0	0	0	2	4	2	0	1	0	0	0	0	0	0	0	3	9	0	0	4	3	1	10	39	15	37	17	22	34
4479507	2	0	0	0	2	0	3	0	2	0	0	0	0	0	0	2	0	0	0	0	0	0	0	0	2	0	0	0	0	0	0	0	0	0	0	0	3	0	0	2	0	2	0	0	0	4	3	0	0
139019	0	0	0	0	0	0	0	0	0	0	0	0	0	0	0	0	0	0	0	0	0	0	0	0	0	0	0	0	41	0	0	0	0	0	0	0	0	0	0	0	0	0	0	0	0	0	0	0	0
89763	2	0	0	0	0	0	3	3	0	0	0	0	0	0	0	0	0	0	2	2	0	0	0	2	4	0	0	0	0	2	32	0	0	0	0	6	4	0	0	0	0	0	0	8	4	4	3	2	10
956836	0	0	0	19	0	0	0	0	0	0	0	0	0	0	0	0	0	0	0	0	0	0	0	0	0	0	0	0	0	0	0	0	0	0	0	0	0	0	0	0	0	0	0	0	0	0	0	0	0
865778	0	0	0	0	0	0	0	0	0	0	0	0	0	0	0	0	0	0	0	0	0	0	0	0	1	0	2	0	2	0	0	9	3	0	0	0	0	0	0	0	0	0	0	0	0	0	0	0	0
871230	0	0	0	0	3	0	0	4	0	0	0	0	0	0	0	0	0	0	0	2	6	5	3	2	0	0	0	0	3	0	2	0	0	0	0	0	0	0	0	0	0	0	0	0	0	0	0	0	0
4424415	0	0	0	5	0	0	0	0	0	0	0	0	0	0	0	0	10	0	0	0	0	0	0	0	0	0	0	0	0	0	0	0	0	0	12	0	0	0	0	0	0	0	0	0	0	0	0	0	0
1140359	3	0	0	0	0	0	0	0	0	0	0	0	2	0	0	0	0	0	0	0	0	0	0	0	0	0	2	0	0	0	0	0	6	0	0	0	0	0	0	0	0	0	0	0	0	0	2	0	2
1572885	0	0	0	0	0	0	0	0	0	2	0	0	0	3	0	0	0	0	0	0	0	0	0	0	0	0	0	0	0	0	0	0	0	0	0	0	0	6	0	0	0	0	0	0	2	0	2	0	0
608837	0	0	0	0	0	1	0	0	0	0	0	0	0	0	0	0	0	0	0	0	0	0	0	0	0	0	0	0	0	5	6	0	0	0	0	0	0	0	0	0	0	0	0	0	0	0	0	0	0
205635	4	0	0	0	0	7	13	0	4	0	14	5	0	7	2	4	0	0	0	0	0	0	2	0	2	2	5	0	0	0	0	12	13	0	0	0	12	0	0	10	2	5	6	3	0	7	2	0	2
4139697	22	2	11	0	0	0	0	9	7	12	5	11	9	11	4	2	0	0	0	0	0	0	0	8	0	3	0	0	0	0	0	0	0	0	0	0	3	0	0	20	8	13	4	5	0	10	7	6	9
4083693	0	0	0	0	0	0	0	0	0	0	3	0	0	0	0	0	0	0	0	0	0	0	0	0	2	0	0	0	0	0	0	6	9	0	0	0	0	0	0	0	0	0	0	0	2	0	0	0	0
329490	0	0	0	0	0	0	0	0	0	0	0	0	0	0	0	0	0	0	0	0	0	0	0	0	0	0	0	0	0	0	0	0	0	0	0	0	0	0	0	0	0	0	0	0	0	0	0	0	0
1059681	5	0	3	0	0	0	0	0	0	0	0	0	0	0	0	0	0	0	0	0	0	0	0	0	0	0	0	0	0	0	0	0	0	0	0	0	0	0	0	0	0	0	0	0	0	2	0	0	0
137845	0	0	0	0	0	0	0	0	0	0	0	0	0	0	0	0	0	0	0	0	0	0	0	0	0	0	0	0	0	0	0	0	0	0	0	0	0	0	0	0	0	0	0	0	0	0	0	0	0
1667532	0	0	0	0	0	0	5	3	4	4	2	2	0	0	0	0	0	0	0	0	0	0	0	0	0	0	0	3	0	0	0	0	0	0	0	0	0	0	0	0	0	0	0	0	0	0	0	0	0
258882	0	0	0	11	0	0	0	0	0	0	0	0	0	0	0	0	11	0	0	0	0	0	0	0	0	4	0	0	0	0	0	0	0	0	0	0	0	27	10	0	0	0	0	0	0	0	0	0	0
4308732	0	0	0	0	0	0	0	0	0	0	0	0	0	0	0	0	0	0	0	0	0	0	0	0	0	0	0	0	0	0	0	0	1	0	0	0	0	0	0	1	0	7	2	5	2	9	3	4	8
1123234	0	0	0	0	0	0	0	0	0	0	0	0	0	0	0	0	0	0	0	0	0	0	0	0	0	0	0	0	0	0	0	0	0	0	0	0	0	0	0	0	0	2	0	0	0	0	4	0	0
873887	7	0	1	0	0	1	0	0	0	0	0	0	0	0	0	0	0	0	0	0	5	6	0	1	0	0	0	2	1	0	0	6	2	0	0	0	0	11	0	0	0	0	0	0	0	0	0	0	0
534856	0	0	0	0	0	0	0	0	0	0	0	0	0	0	0	0	0	0	0	0	0	0	0	0	0	0	0	0	0	0	0	0	0	0	0	0	0	0	0	0	0	0	0	0	0	0	0	0	0
799342	0	0	0	0	0	0	0	0	0	0	0	2	0	0	0	0	0	0	0	0	0	0	0	0	4	0	0	4	0	0	0	2	4	0	0	0	0	0	0	0	0	0	0	0	0	0	0	0	3
4024547	0	0	0	0	4	7	0	0	2	0	0	0	0	1	0	2	0	0	0	0	0	0	0	0	0	0	0	0	0	0	2	0	2	0	0	0	0	0	0	0	0	0	0	0	0	0	0	0	0
3655536	0	0	0	0	0	10	0	0	0	0	0	0	0	0	0	0	0	0	0	0	0	0	0	0	0	0	0	0	2	0	0	4	0	0	0	0	0	0	0	0	0	0	0	0	0	0	0	0	0
1500267	0	0	0	0	0	0	0	0	0	0	0	0	0	0	0	0	0	0	0	0	0	0	0	0	0	0	0	0	0	0	0	0	0	0	0	0	0	0	0	0	0	0	0	2	0	0	0	0	0
4302554	4	0	0	0	84	48	14	4	4	11	0	5	0	7	0	0	0	0	0	0	0	0	5	4	2	2	0	0	2	0	3	0	0	0	0	0	0	12	0	7	5	4	2	12	3	5	0	3	6
710629	78	0	6	0	4	23	23	0	7	0	46	12	6	70	8	18	0	0	0	2	0	0	13	8	18	5	15	12	7	0	6	33	29	0	2	0	0	3	0	0	0	2	0	3	2	0	4	0	2
252345	0	0	0	0	0	0	0	0	0	0	0	0	0	0	0	0	0	0	0	0	0	0	0	0	0	0	0	0	0	0	0	0	0	0	0	0	2	0	0	0	0	0	0	0	0	0	0	0	0
3538	7	0	0	0	0	0	0	0	0	0	7	0	0	2	0	0	0	0	0	0	0	0	0	0	0	0	0	0	0	0	0	0	0	0	0	0	0	0	0	0	0	0	0	0	0	0	0	0	0
4375597	0	0	0	0	0	0	0	0	0	0	0	0	0	0	0	0	0	0	0	0	0	0	0	0	0	0	0	0	0	0	0	0	0	0	0	0	0	0	0	0	0	0	0	0	0	0	0	0	0
224745	0	0	0	0	0	0	0	0	0	0	0	0	0	0	0	0	0	11	0	0	0	0	0	0	0	0	0	0	0	0	0	0	0	0	11	0	0	0	0	0	0	0	0	0	0	0	0	0	0
234329	7	0	0	0	0	0	0	0	0	0	0	0	0	0	1	0	0	0	1	0	0	0	3	8	2	0	0	0	1	2	0	0	0	0	0	0	0	0	0	0	0	0	0	0	0	0	0	0	0
1110261	4	0	2	0	0	0	2	0	4	0	0	0	0	4	0	3	0	0	0	0	0	0	0	0	0	0	0	0	0	0	0	2	9	0	0	0	2	0	0	0	2	2	0	0	0	0	0	0	0
4401164	0	0	0	0	0	0	0	0	0	0	0	0	0	0	0	0	0	0	0	0	0	0	0	0	0	0	0	0	0	0	0	0	0	0	0	0	0	0	0	0	0	0	0	0	0	0	0	0	0
809204	0	0	0	0	0	0	0	0	0	0	0	0	0	0	0	0	0	0	0	0	0	0	0	0	0	0	0	0	0	0	0	0	0	0	0	0	0	0	0	0	0	0	0	0	0	0	0	0	0
4457780	3	0	0	0	11	5	15	2	21	6	2	3	1	2	3	13	0	0	0	0	0	0	4	0	0	0	5	2	3	0	2	0	6	0	0	0	0	0	0	0	0	0	0	0	0	2	0	0	0
2714250	10	0	0	0	0	0	0	0	0	0	0	3	2	4	0	0	0	0	0	0	0	0	0	0	0	0	0	0	0	0	0	0	0	0	0	5	5	103	0	13	7	4	0	4	3	6	5	2	6
832652	0	0	0	0	0	0	0	0	0	0	0	0	0	3	0	0	0	0	0	0	0	0	0	0	0	0	0	0	0	0	0	0	0	0	0	0	0	0	0	0	0	0	0	0	0	0	0	0	0
84551	0	0	0	0	0	0	2	0	0	0	0	0	0	0	0	2	0	0	0	0	0	0	0	0	0	0	0	0	0	0	0	0	0	0	0	0	0	0	0	0	0	0	0	0	0	0	0	0	0
1045797	0	0	0	0	0	0	0	0	0	0	0	0	0	0	0	0	33	0	0	0	0	0	0	0	0	0	0	0	0	0	0	0	0	0	0	0	0	0	0	0	0	0	0	0	0	0	0	0	0
1110592	38	0	5	0	7	15	26	4	2	5	9	7	0	17	2	6	0	0	10	12	9	11	5	5	10	4	3	8	16	0	4	9	2	0	0	0	0	2	0	0	0	0	0	0	0	0	0	0	0
1077373	0	2	0	5	0	0	0	0	0	0	0	0	0	0	0	0	0	9	0	0	0	0	0	0	0	0	0	0	0	0	0	0	0	0	0	0	0	0	0	0	0	0	0	0	0	0	0	0	0
4024554	0	0	0	0	4	2	0	0	0	0	0	0	0	0	0	0	0	0	0	52	12	39	0	0	0	0	0	0	4	4	1	0	0	10	0	0	0	0	0	0	0	0	0	0	0	0	0	0	0
68759	5	0	0	0	0	0	0	0	0	0	10	6	0	0	3	0	0	0	0	0	0	0	0	0	0	0	2	0	0	0	0	0	0	0	0	0	0	0	0	0	0	6	3	3	1	3	3	4	0
617900	0	0	0	0	0	0	0	0	0	0	0	0	0	3	0	4	0	0	0	0	0	0	0	2	0	0	0	0	0	0	0	0	0	0	0	0	0	0	0	0	0	0	0	0	0	0	0	0	0
4375596	0	0	0	0	0	0	0	0	0	0	0	0	0	0	0	0	0	0	0	0	0	0	0	0	0	0	0	0	0	0	0	0	0	0	5	0	0	0	6	0	0	0	0	0	0	0	0	0	0
237492	0	0	0	0	0	0	0	0	0	0	0	0	0	0	0	0	0	0	0	0	0	0	0	0	0	0	0	0	0	0	0	0	0	0	0	0	0	0	0	0	0	0	0	0	0	0	0	0	0
4451932	3	0	0	0	0	0	0	4	0	0	0	0	0	3	2	0	0	0	2	0	0	0	2	0	0	0	0	0	0	0	0	0	0	0	0	0	0	0	0	0	0	0	0	0	0	0	0	0	0
4329857	8	2	2	0	0	6	10	0	0	5	26	7	2	13	3	7	0	0	8	0	0	0	8	3	32	4	22	5	7	0	0	41	93	0	2	0	2	2	0	3	1	5	5	5	1	10	8	3	4
322668	10	0	2	0	0	0	0	3	0	0	0	0	0	2	1	0	0	0	0	0	0	0	0	0	0	0	0	0	2	0	0	0	0	0	0	0	0	0	0	0	0	0	2	0	0	0	0	0	0
4421858	0	0	0	5	0	0	0	0	6	0	0	0	0	0	0	0	0	0	0	0	0	0	0	0	0	0	0	0	0	0	0	0	0	0	0	5	0	0	0	12	7	10	0	1	2	0	0	3	2
4374807	21	2	6	0	156	47	108	38	100	73	15	13	48	14	15	58	0	0	5	10	14	18	19	31	10	3	0	12	26	22	9	2	0	0	0	0	0	0	0	0	0	0	0	0	0	0	0	0	0
1078587	0	0	0	3	0	0	0	0	0	0	0	0	0	0	0	0	0	6	0	0	0	0	0	0	0	0	0	0	0	0	0	0	0	0	0	0	0	0	4	0	0	0	0	0	0	0	0	0	0
2932342	0	3	0	15	0	0	0	0	0	0	0	0	0	0	0	0	3	57	0	0	0	0	0	0	0	4	0	0	0	0	0	0	0	0	17	0	0	43	0	0	0	0	0	0	0	0	0	0	0
4449883	0	0	0	0	0	0	0	0	0	0	0	0	0	0	0	0	0	0	0	2	7	11	0	0	0	0	0	0	0	0	0	0	0	0	0	0	0	0	0	0	0	0	0	0	0	0	0	0	0
628393	0	0	0	0	0	0	0	0	0	0	0	0	0	0	0	0	0	0	2	0	0	0	2	0	0	0	0	2	8	0	0	0	0	0	0	0	0	0	0	0	0	0	0	0	0	0	0	0	0
1789522	0	0	0	0	0	0	0	0	0	0	0	0	0	0	0	0	0	0	0	0	0	0	0	0	0	0	0	0	0	0	0	0	0	0	0	0	0	0	14	0	0	0	0	0	0	0	0	0	0
1034921	15	0	0	0	0	0	3	0	0	0	0	0	0	2	0	2	0	0	0	0	0	0	0	0	0	0	0	0	0	0	0	0	0	0	0	0	0	0	0	2	0	0	0	0	0	0	0	0	0
4465496	9	0	10	0	14	6	0	6	2	14	6	5	0	0	6	0	0	0	9	0	0	0	7	6	4	0	0	2	10	9	0	0	0	0	0	0	0	0	12	0	0	0	0	3	0	4	0	0	0
824801	0	0	0	0	0	0	0	0	0	0	0	0	0	0	0	0	0	0	0	0	0	0	0	3	0	0	0	0	0	0	0	0	0	0	0	0	0	0	0	0	0	0	0	0	0	0	0	0	0
4373236	2	0	0	0	4	0	0	0	0	0	0	0	0	0	0	0	0	0	0	0	0	0	6	2	0	0	0	3	0	0	0	0	2	0	0	0	0	0	0	2	0	3	2	2	2	2	0	2	0
370301	6	0	0	0	0	5	5	3	2	2	2	0	0	10	2	0	0	0	0	0	0	0	3	0	4	2	0	3	0	0	0	3	6	0	0	0	0	0	0	0	0	0	5	3	0	5	1	2	0
1111024	43	0	5	0	0	4	9	8	4	19	37	7	3	51	19	6	0	0	4	0	7	3	30	8	21	4	21	11	14	0	0	86	63	0	4	0	0	8	0	0	0	0	4	2	2	0	0	0	7
4400135	382	12	105	0	56	33	312	153	56	142	25	114	238	84	70	34	0	0	7	0	3	5	18	56	35	6	4	27	108	20	0	2	4	0	3	7	53	6	16	98	58	63	76	176	39	90	35	73	141
3674693	0	0	0	0	0	0	0	0	0	0	0	0	0	0	0	0	0	0	0	5	4	2	0	0	0	0	0	0	0	0	0	0	0	0	0	0	0	0	0	0	0	0	0	0	0	0	0	0	0
4389972	1	0	0	0	0	0	0	0	0	0	1	0	3	0	0	0	0	0	0	0	0	0	0	0	0	0	1	0	0	0	0	0	1	0	0	0	3	0	0	2	0	2	4	3	0	4	1	2	3
1109141	4	0	2	0	0	2	5	3	14	3	25	8	6	10	4	5	0	0	0	0	0	0	0	0	0	2	8	0	0	0	0	0	10	0	0	2	11	9	2	11	4	2	2	4	6	4	8	0	5
813522	26	0	5	0	14	6	72	20	30	44	11	12	10	17	9	25	0	0	2	0	0	0	0	7	4	2	0	6	7	6	3	2	2	0	2	2	8	10	0	21	26	15	28	65	27	48	68	33	45
4456499	0	0	0	0	0	2	0	0	0	2	0	14	29	2	0	0	0	0	0	0	0	0	0	0	0	0	0	0	0	0	0	0	0	0	0	0	0	2	0	0	0	0	2	7	0	4	0	3	5
3801733	0	0	0	0	0	0	0	0	0	0	0	0	0	0	0	0	0	0	0	0	0	0	0	0	0	0	0	0	0	0	0	0	0	0	0	0	0	0	0	0	0	0	0	0	0	0	0	0	0
4347475	7	3	9	0	0	0	0	4	1	0	0	1	7	0	0	1	0	0	0	0	0	0	0	4	0	0	0	0	7	0	1	0	0	0	0	2	0	0	0	14	4	9	5	8	0	4	2	2	5
4327622	1	0	1	0	0	1	0	0	0	0	0	1	3	4	0	0	0	0	0	0	0	0	0	0	0	0	0	0	3	1	0	0	0	0	0	0	0	0	0	2	0	0	0	0	0	0	0	0	0
213308	0	0	0	0	0	0	0	0	0	0	0	0	0	0	0	0	0	0	0	0	0	0	0	0	0	0	0	0	0	0	0	0	0	0	0	0	0	0	0	0	0	0	0	0	0	0	2	0	4
4326459	0	0	0	0	0	0	0	0	0	0	0	0	0	0	0	0	0	0	0	0	0	0	0	0	0	0	0	0	0	0	0	0	0	0	0	0	0	0	0	0	0	0	0	0	0	0	0	0	0
4298361	0	0	0	0	0	0	0	0	0	0	0	0	0	0	0	0	0	0	0	0	0	0	0	0	0	0	0	0	0	0	0	0	0	0	0	0	0	0	0	2	0	0	0	0	0	0	0	0	0
1049393	8	0	2	0	2	1	7	4	2	0	14	5	0	9	3	6	0	0	0	0	0	0	0	2	0	0	2	0	0	0	0	0	0	0	0	0	0	0	0	3	2	2	2	0	0	6	0	0	2
53533	3	0	2	0	0	0	3	0	0	0	1	0	0	2	0	4	0	0	0	0	0	0	0	0	2	0	0	0	0	0	0	3	2	0	0	0	0	2	0	0	0	0	0	0	0	0	0	0	0
577182	0	0	0	0	0	0	0	0	0	0	0	0	0	0	0	0	0	0	0	0	0	0	0	0	0	0	0	0	0	0	0	0	0	0	0	0	0	0	0	0	0	0	0	0	0	0	0	0	0
180507	10	0	4	0	0	0	0	2	5	5	4	11	0	6	2	0	0	0	2	0	0	0	2	1	0	0	0	0	0	0	0	0	2	0	0	0	2	0	0	4	7	2	3	2	0	4	5	1	1
224372	0	0	0	0	2	0	0	0	2	0	0	0	0	2	0	0	0	0	2	0	0	0	0	0	0	0	0	0	0	0	0	0	0	0	0	0	0	0	0	0	0	0	0	0	0	0	0	0	0
592849	0	0	0	0	1	1	0	0	0	0	0	0	0	0	0	0	0	0	0	0	0	0	0	11	1	0	0	0	19	5	5	0	0	0	0	0	0	0	0	0	0	0	1	0	0	0	0	0	0
244255	2	0	2	0	0	0	0	0	0	6	0	0	0	0	0	0	0	0	0	0	0	0	0	0	0	0	0	0	0	0	0	0	0	0	0	0	0	0	0	2	0	0	0	2	0	0	0	0	0
4319596	127	21	72	0	2	19	19	63	122	134	22	75	62	56	31	13	0	0	0	0	0	0	17	15	5	4	6	2	3	0	5	1	8	0	0	0	0	9	0	56	36	43	2	9	2	4	2	10	6
1123351	0	0	0	0	0	0	0	0	0	0	0	0	0	0	0	0	0	0	0	0	0	0	0	0	0	0	0	0	0	0	0	0	0	0	0	0	0	0	0	0	0	0	0	0	0	0	0	0	0
1110993	0	0	0	0	0	0	0	0	0	0	0	0	0	0	0	0	0	0	0	0	0	0	0	0	0	0	0	0	0	0	0	0	0	0	0	0	0	0	0	0	0	0	0	0	0	0	0	0	0
332041	48	0	13	0	0	0	0	16	25	39	14	20	11	13	14	2	0	0	0	0	0	0	0	3	1	2	0	6	0	1	0	0	0	0	2	1	0	2	0	62	87	37	14	14	2	13	2	6	10
4091471	0	0	0	0	0	0	0	0	0	0	0	0	0	0	0	0	0	0	0	0	0	0	0	0	0	0	0	0	0	0	0	0	0	0	0	0	0	15	0	0	0	0	0	0	0	0	0	0	0
4478649	0	0	0	0	0	0	0	0	0	0	0	0	0	0	0	0	0	0	0	0	0	0	0	0	0	0	0	0	0	0	0	0	0	0	0	0	2	0	0	0	0	0	0	0	0	0	0	0	0
2593582	0	0	0	0	0	0	0	0	0	0	0	0	0	0	0	0	0	0	0	0	0	0	0	0	0	0	0	0	0	0	0	0	0	0	0	0	2	0	0	2	0	2	0	0	0	2	1	0	0
4386631	0	0	0	0	0	0	0	2	0	0	2	0	0	1	0	0	0	0	3	2	0	0	0	0	1	2	0	0	2	0	2	4	0	0	0	0	3	0	0	0	1	0	0	2	0	0	2	0	1
4339540	0	0	0	0	0	0	0	2	0	0	3	0	0	0	0	0	0	0	0	0	0	0	0	0	0	0	0	0	0	0	0	0	0	0	0	0	0	0	0	0	0	0	0	0	0	0	4	0	0
65684	44	0	27	0	18	0	0	24	0	10	0	29	67	25	6	2	0	0	4	0	0	0	19	26	37	7	0	0	46	5	0	0	0	0	2	0	0	3	0	0	0	0	0	4	0	0	0	0	5
904468	0	0	0	0	2	0	4	1	7	7	4	5	1	0	7	5	0	0	6	0	0	0	1	3	6	3	2	0	1	0	0	0	4	0	1	0	0	0	0	0	0	0	0	0	0	0	0	0	0
247851	0	0	0	0	0	0	0	0	0	0	0	0	0	2	0	0	0	0	0	0	0	0	0	0	0	0	0	0	0	0	0	0	0	0	0	0	0	0	0	0	0	0	0	0	0	0	0	0	0
4439195	0	0	0	0	0	0	0	0	0	0	0	0	0	0	0	0	0	0	0	0	0	0	0	0	0	0	0	0	0	0	0	0	0	0	0	0	0	0	0	0	0	0	0	0	0	0	0	0	0
823297	0	0	0	0	0	0	0	0	0	0	0	0	0	0	0	0	0	0	0	0	0	0	0	0	0	0	0	0	0	0	0	0	0	0	0	0	0	0	30	0	0	0	0	0	0	0	0	0	0
915265	0	0	0	0	0	0	0	0	0	0	0	0	0	0	0	0	0	16	0	0	0	0	2	0	0	9	0	0	0	0	0	0	0	7	0	0	0	0	0	0	0	0	0	0	0	0	0	0	0
48487	0	0	0	0	0	0	0	0	0	0	0	0	0	0	0	0	0	0	0	0	0	0	0	0	0	0	0	0	0	0	0	0	0	0	0	0	0	0	0	0	0	0	0	0	0	0	0	0	0
225894	0	0	0	0	0	0	0	0	0	0	0	0	0	2	0	0	0	0	0	0	0	0	0	0	0	0	2	0	0	0	0	6	5	0	0	0	2	0	0	3	0	2	0	0	0	0	0	0	0
817067	9	0	0	0	3	2	0	0	7	5	0	4	0	2	2	0	0	0	2	0	4	0	7	4	0	0	0	4	2	4	2	0	0	0	0	0	0	0	0	3	0	0	0	0	0	0	0	0	0
1111551	16	0	8	0	0	0	2	2	5	10	8	4	3	6	2	5	0	0	0	0	0	0	0	4	0	0	0	0	0	0	0	0	0	0	0	0	0	0	0	6	6	4	2	2	2	0	4	2	0
104172	0	0	1	0	0	0	0	1	0	0	0	0	0	0	0	0	0	0	1	0	0	0	0	0	0	0	0	2	3	0	0	0	0	0	0	0	0	0	0	0	0	0	0	0	0	0	0	0	0
211578	2	0	0	0	0	0	0	0	0	0	0	3	0	0	0	0	0	0	0	0	0	0	0	2	0	0	0	0	0	0	0	2	0	0	0	0	0	0	0	0	0	0	0	0	0	0	0	0	0
545548	10	0	4	0	0	0	0	2	5	3	6	3	0	2	4	0	0	0	0	0	0	0	0	0	0	0	0	0	0	0	0	0	0	0	0	0	0	0	0	5	0	0	0	3	0	2	0	0	2
1030519	0	0	0	0	0	0	0	0	0	0	0	0	0	0	0	0	0	0	0	0	0	0	0	0	0	0	1	0	0	0	0	1	4	0	0	2	8	0	0	14	5	8	0	4	0	0	4	0	4
1024743	0	0	0	0	0	0	2	0	0	0	0	0	0	0	0	0	0	0	0	0	0	0	0	0	0	0	0	0	0	0	0	0	0	0	0	0	0	0	0	0	0	0	0	0	0	0	2	0	2
247010	0	0	0	0	0	0	0	0	0	0	0	13	0	0	0	0	0	0	0	0	0	0	0	0	0	0	0	0	0	0	0	0	0	0	0	0	0	0	0	0	0	0	0	0	0	0	0	0	0
3189157	22	0	8	0	0	0	0	6	0	22	0	0	0	0	4	0	0	0	0	0	0	0	0	0	0	0	0	0	0	0	0	0	0	0	0	0	0	0	0	5	8	4	0	5	0	0	2	2	5
152581	4	0	6	0	20	0	6	7	10	6	2	3	3	5	2	8	0	0	0	0	0	0	0	2	0	0	0	0	0	0	0	0	0	0	0	0	4	0	0	10	8	3	3	6	0	5	3	3	8
864223	0	0	0	0	2	0	0	0	0	0	0	0	0	2	0	0	0	0	0	0	0	0	0	3	0	0	0	0	0	0	0	0	0	0	0	0	0	0	0	0	0	0	0	0	0	0	0	0	0
4304911	0	0	0	0	0	0	0	0	0	0	0	0	0	0	0	0	0	0	0	0	0	3	0	0	0	0	0	0	0	0	0	0	0	0	0	0	0	0	0	0	0	0	0	0	0	0	0	0	0
831377	0	0	0	5	58	45	66	0	5	0	0	0	0	0	0	6	0	84	8	639	13	188	3	5	7	3	0	4	6	63	50	6	0	0	7	0	0	8	0	0	0	0	0	0	0	0	0	0	0
222289	0	0	0	0	0	0	0	0	0	0	0	0	0	0	0	0	0	0	0	0	0	0	4	4	0	0	0	0	5	0	0	0	0	0	0	0	0	0	0	0	0	0	0	0	0	0	0	0	0
4419154	7	0	0	0	4	0	0	2	2	4	0	0	0	0	2	0	0	0	0	0	0	0	0	0	0	0	0	0	0	0	0	0	0	0	0	0	0	0	0	0	0	0	0	0	0	0	0	0	0
592092	0	0	2	0	0	0	0	0	0	0	0	0	0	0	0	0	0	0	0	0	0	0	0	0	0	0	0	0	0	0	0	0	0	0	0	0	0	0	0	0	0	0	0	0	0	2	0	0	2
634475	4	0	0	0	0	0	0	2	0	0	4	2	0	0	0	0	0	0	0	0	0	0	0	0	0	0	2	0	0	0	0	0	2	0	2	0	0	0	0	6	10	13	12	8	5	13	12	5	12
3902438	0	0	2	0	0	0	0	7	0	8	25	22	0	4	7	4	0	0	0	0	0	0	0	0	0	0	0	0	0	0	0	0	0	0	3	0	0	0	0	0	2	1	0	5	0	1	2	0	14
4334625	0	0	0	0	0	0	0	0	0	0	0	0	0	0	0	0	0	0	0	0	0	0	0	0	0	0	0	0	0	0	0	0	0	0	0	0	0	0	0	0	0	0	0	0	0	0	0	0	0
275105	6	2	0	0	0	0	0	4	0	3	0	2	0	5	0	0	0	0	0	0	0	0	2	0	0	0	0	0	0	0	0	0	0	0	0	0	10	0	0	13	10	7	2	12	5	11	8	14	8
4363494	20	2	5	0	2	4	2	7	0	0	0	0	2	3	0	0	0	0	3	0	0	0	24	17	0	0	0	0	7	4	0	0	0	0	5	0	0	0	0	0	0	0	0	0	0	0	0	0	0
3096968	7	0	1	11	98	103	29	10	30	47	10	12	12	12	7	9	0	0	3	40	45	59	2	1	0	0	0	3	9	86	84	0	8	0	0	0	0	1	17	0	0	0	0	0	0	0	0	0	2
354851	0	0	0	0	0	0	0	0	0	0	0	0	0	0	0	0	0	0	0	0	0	0	0	0	0	0	0	0	0	0	0	0	0	0	0	0	0	0	0	0	0	0	0	0	0	0	0	0	0
225760	0	0	0	0	0	0	0	0	0	0	0	0	0	0	0	0	0	0	0	0	0	0	0	0	0	0	0	0	0	0	0	0	0	0	0	0	0	0	0	0	0	0	0	0	0	0	0	0	0
543963	16	0	13	0	2	0	0	14	0	3	0	5	8	18	0	0	0	0	0	0	0	0	0	0	3	0	0	0	10	0	0	0	0	0	0	0	0	6	0	0	0	0	0	0	0	0	0	0	0
653788	8	1	0	0	16	57	22	6	4	12	6	3	1	22	4	2	0	12	6	10	52	111	4	1	10	0	3	15	8	3	4	19	10	0	2	2	3	3	0	1	0	0	4	7	1	8	12	2	10
801486	2	0	0	0	0	0	0	0	0	0	0	2	2	0	0	0	0	0	0	0	0	0	0	0	0	0	0	0	0	0	0	0	0	0	0	0	0	0	0	0	0	0	0	0	0	0	0	0	0
361402	0	0	0	0	0	0	0	0	0	0	0	0	0	0	0	0	10	0	0	0	0	0	0	0	0	0	0	0	0	0	0	0	0	0	0	0	0	0	0	0	0	0	0	0	0	0	0	0	0
1108632	3	0	4	0	0	0	8	3	4	4	2	4	3	2	0	2	0	0	0	0	0	0	0	2	0	0	3	0	7	0	0	0	7	0	0	3	10	0	0	22	11	4	5	9	0	9	9	4	5
1822603	0	0	0	0	0	0	6	0	10	4	4	0	0	0	0	6	0	0	0	0	0	0	0	0	2	0	2	2	0	0	0	0	3	0	0	0	2	0	0	2	0	0	0	0	0	0	0	0	0
1126587	0	0	0	0	0	0	0	3	0	0	9	0	0	0	0	0	0	0	0	0	0	0	0	0	0	0	0	0	0	0	0	0	0	0	0	0	0	0	0	0	0	0	0	0	0	0	0	0	0
3087743	0	0	0	0	0	0	0	0	0	0	2	5	0	0	0	0	0	0	0	0	0	0	0	0	0	0	0	0	0	0	0	0	0	0	0	0	0	0	0	0	0	4	0	0	0	2	0	2	0
627321	25	0	8	0	0	0	8	2	9	15	86	22	0	41	14	7	0	0	3	0	0	0	10	4	35	8	4	7	4	0	0	17	51	0	2	0	5	4	0	4	4	10	30	20	5	23	25	9	18
848937	6	0	0	0	0	0	0	0	0	0	7	2	0	3	0	2	0	0	3	0	0	0	4	0	2	0	4	2	1	2	0	7	23	0	0	0	3	0	0	4	0	0	5	4	0	1	2	1	4
1125792	0	0	0	0	0	0	0	0	0	0	6	0	0	0	0	0	0	0	0	0	0	0	0	0	0	0	0	2	0	0	0	0	0	0	0	0	0	0	0	0	0	0	0	0	0	0	0	0	0
842108	19	0	4	0	7	9	69	17	4	18	7	5	16	3	5	16	0	0	0	0	0	1	2	5	2	0	3	2	2	2	6	2	3	0	0	0	0	0	0	0	5	4	11	8	0	9	7	7	11
39832	0	0	0	0	0	0	0	0	0	0	0	0	0	0	0	0	0	0	0	0	0	0	0	0	0	0	0	0	0	0	0	4	2	0	0	0	4	0	0	2	0	2	1	0	0	4	3	3	5
4294476	0	0	0	0	0	0	0	0	0	0	0	0	0	0	0	0	0	0	0	0	0	0	0	0	0	0	0	0	0	0	0	0	0	0	0	0	0	0	0	0	0	0	0	0	0	0	0	0	0
4437318	0	0	5	0	0	0	0	0	0	0	0	0	1	0	0	0	0	0	0	0	0	0	0	3	0	0	0	0	0	0	0	0	0	0	0	0	0	0	0	0	0	1	0	0	0	0	0	0	0
257531	3	0	0	0	0	0	0	2	3	3	0	7	0	2	0	0	0	0	0	0	0	0	4	3	2	0	0	0	0	0	0	0	0	0	0	8	13	27	0	11	7	8	3	40	20	36	59	13	17
650099	0	0	0	0	0	0	0	0	0	0	0	0	0	0	0	0	0	0	0	0	0	0	0	0	0	0	0	0	0	0	0	0	0	0	0	0	0	0	18	0	0	0	0	0	0	0	0	0	0
589372	0	0	0	0	0	0	0	0	0	0	0	0	0	0	0	0	0	0	0	0	0	0	0	0	0	0	0	0	0	0	0	0	0	0	0	0	0	0	0	0	0	0	0	0	0	0	0	0	0
799884	0	0	0	0	0	0	0	0	0	0	0	0	0	0	0	0	0	0	0	0	0	0	0	0	0	0	0	0	0	0	0	0	0	0	0	0	0	7	8	0	0	0	0	0	0	0	0	0	0
112776	5	0	0	0	0	0	0	0	0	6	2	0	0	0	3	0	0	0	0	0	0	0	0	0	0	0	0	0	0	0	0	0	0	0	0	0	0	0	0	0	0	0	2	0	0	0	0	2	0
292363	0	0	0	0	0	4	0	0	0	0	0	0	0	0	0	0	0	16	0	5	0	0	0	0	0	0	0	0	0	0	0	0	0	7	0	0	0	0	0	0	0	0	0	0	0	0	0	0	0
562817	12	2	5	0	0	0	1	0	0	1	1	0	0	0	2	0	0	0	0	0	0	0	0	0	0	0	0	0	0	0	0	0	0	0	0	0	0	0	0	0	0	0	0	0	0	0	0	0	0
88754	21	2	6	0	0	0	0	0	2	0	0	1	3	3	8	0	0	0	0	0	0	0	2	0	5	0	0	2	0	0	0	0	5	0	0	0	2	0	0	16	21	17	10	30	14	37	32	9	27
161272	0	0	0	19	0	0	0	0	0	0	0	0	0	0	0	0	13	5	0	0	0	0	0	0	0	4	0	0	0	0	0	0	0	10	17	0	0	4	0	0	0	0	0	0	0	0	0	0	0
4432470	0	0	0	0	0	0	0	0	0	0	0	0	0	0	0	0	0	0	0	0	0	0	0	0	0	0	0	0	0	20	0	0	0	0	0	0	0	0	0	0	0	0	0	0	0	0	0	0	0
4302302	0	0	0	0	8	0	4	2	4	0	0	0	0	0	0	8	0	0	0	0	1	0	0	0	3	0	0	4	0	0	0	2	0	0	0	0	0	0	0	0	0	0	0	0	0	3	0	0	0
727220	2	0	0	0	0	0	0	1	1	0	0	0	0	0	7	0	0	0	0	0	0	0	0	0	0	0	0	10	0	25	0	0	0	0	0	0	0	0	0	0	0	0	0	0	0	0	0	2	3
837092	8	2	7	0	3	5	9	9	12	15	4	2	9	8	5	3	0	4	8	14	8	2	7	10	12	0	6	9	11	9	15	32	26	0	1	0	0	8	0	0	0	0	2	0	0	1	1	0	2
223655	9	0	0	0	0	0	0	0	0	0	15	2	0	13	4	2	0	0	0	0	0	0	0	0	2	0	7	0	0	0	0	6	21	0	0	0	0	2	0	0	0	2	2	4	1	6	2	0	5
946860	1	0	3	0	0	0	0	0	0	2	0	0	0	2	0	4	0	0	0	0	0	0	0	0	0	0	0	0	0	0	0	0	0	0	0	0	0	0	0	0	0	0	0	0	0	0	0	0	0
4353076	0	0	0	0	0	0	0	2	0	0	0	0	0	0	2	3	0	0	0	0	0	0	0	0	0	0	4	0	3	0	0	0	12	0	0	0	0	0	0	1	0	0	0	0	0	0	0	0	0
4350400	44	0	47	0	300	72	10	15	0	15	0	9	19	30	5	0	0	18	28	69	458	201	18	43	7	0	0	5	142	58	70	0	0	0	5	0	0	2	25	0	0	0	0	0	0	0	0	0	0
1144430	2	0	0	0	0	0	0	0	0	0	0	0	2	2	5	0	0	0	0	0	0	0	0	0	0	0	0	0	0	2	0	0	0	0	0	0	0	0	0	2	2	0	0	0	0	2	0	0	2
2215032	7	0	4	0	0	0	0	2	0	0	0	0	0	12	0	0	0	0	0	0	0	0	0	0	2	2	0	0	23	0	0	0	0	0	0	0	0	0	0	0	0	0	0	0	0	0	0	0	0
2863	0	0	0	0	0	0	0	0	0	0	0	0	0	0	0	0	0	0	0	0	0	0	0	0	0	0	0	0	0	0	0	0	0	0	0	0	0	0	16	0	0	0	0	0	0	0	0	0	0
364805	12	2	4	0	0	1	2	5	8	2	11	4	0	5	7	4	0	0	2	0	1	1	5	0	6	0	10	6	5	1	0	5	4	0	1	6	24	0	0	22	25	41	16	43	15	49	30	18	33
4413694	0	0	0	0	0	0	0	0	0	0	0	0	0	0	0	0	0	0	0	0	0	0	0	0	0	0	0	0	0	0	4	0	0	0	0	0	0	0	0	0	0	0	0	0	0	0	0	0	0
1108454	0	0	0	0	0	0	0	0	0	0	0	0	0	0	0	0	0	0	0	0	0	0	0	0	0	0	0	0	0	0	0	0	0	0	0	0	0	0	0	0	0	0	0	0	0	0	0	0	0
4436710	2	0	0	0	2	0	0	0	0	4	0	0	5	0	0	0	0	0	0	0	0	0	0	2	0	0	0	0	0	0	0	0	0	0	0	0	0	0	0	0	0	0	0	0	0	0	0	0	0
977026	0	0	2	0	0	0	0	0	0	0	0	0	0	0	0	0	0	0	0	0	0	0	0	0	0	0	0	0	0	0	0	0	0	0	0	4	4	0	0	0	3	2	0	6	0	0	4	2	2
274011	13	0	0	0	4	2	6	2	0	0	7	2	0	15	0	4	0	0	0	0	0	0	0	0	0	2	0	0	0	0	0	0	0	0	0	0	0	0	0	0	0	0	0	0	0	0	0	0	0
1104951	0	0	0	0	0	0	0	0	0	0	0	0	0	0	0	0	0	0	0	0	4	0	0	0	0	0	0	0	0	0	0	0	0	0	0	0	0	0	0	0	0	0	0	0	0	0	0	0	0
810959	0	0	0	0	0	0	0	0	0	0	0	0	0	0	0	0	0	0	0	0	0	0	0	0	0	2	0	0	0	0	0	0	0	0	0	4	7	0	0	9	4	2	6	11	5	14	16	2	12
191359	0	0	0	0	0	0	2	0	0	0	0	0	0	0	1	0	0	0	0	0	0	0	0	0	0	0	0	9	0	0	0	0	0	0	0	0	2	0	0	0	0	0	0	0	0	0	0	0	0
940662	0	0	0	0	0	0	0	0	0	0	0	0	0	2	0	0	0	0	0	0	0	0	0	0	0	0	0	0	0	0	0	0	0	0	0	0	0	2	0	0	0	0	0	0	0	0	0	0	0
138449	2	0	0	0	0	0	0	0	0	7	2	0	0	2	0	0	0	0	0	0	0	0	0	0	0	0	0	0	0	0	0	0	0	0	0	0	0	0	0	0	0	0	0	0	0	0	0	0	0
157248	0	0	0	0	0	0	0	0	0	0	0	0	0	0	0	0	0	0	0	0	0	0	0	0	0	0	0	0	0	0	0	0	0	0	0	0	0	0	0	0	0	0	0	0	0	0	0	0	0
3334378	11	0	2	0	0	0	2	0	3	4	4	2	0	0	3	0	0	0	2	0	0	0	0	0	12	0	2	4	0	0	0	0	0	0	0	0	0	0	0	0	0	0	0	0	0	0	0	0	0
216375	0	0	0	0	7	5	0	2	1	4	0	0	0	0	2	0	0	0	0	0	0	0	2	0	0	0	0	0	5	2	2	0	0	0	0	0	0	0	0	0	0	0	0	0	0	0	0	0	0
754155	0	0	0	0	0	1	0	0	0	0	0	0	0	0	0	0	0	0	0	0	0	0	0	2	0	0	0	0	0	0	0	0	0	0	0	0	0	0	0	0	0	0	0	0	0	0	0	0	0
250291	2	0	0	0	36	5	0	3	0	3	0	0	0	1	2	3	0	0	0	0	0	0	0	2	0	0	0	0	10	2	0	0	0	0	0	0	0	0	0	0	0	0	0	0	0	0	2	0	0
169182	0	0	0	0	0	0	0	0	0	0	0	0	0	0	0	0	0	0	0	0	2	3	0	0	0	0	0	0	0	0	0	0	0	0	0	4	0	17	0	0	2	0	0	0	0	0	2	0	0
4414606	6	0	0	0	7	7	4	3	15	8	0	2	4	2	0	13	0	0	0	0	0	0	0	2	0	0	0	0	0	5	2	0	0	0	0	0	0	0	0	0	0	0	0	0	0	0	0	0	0
1144742	131	0	14	0	19	55	100	37	14	24	56	26	10	66	17	41	0	0	10	5	42	11	35	40	42	6	18	22	39	9	14	49	46	0	3	2	12	3	0	24	21	20	2	23	8	9	13	13	8
1616779	0	0	0	0	0	0	0	0	2	0	0	0	0	0	0	0	0	0	0	0	0	0	0	0	0	0	0	0	0	0	0	0	1	0	0	0	1	0	0	1	0	0	0	0	0	0	0	0	0
824146	3	0	1	0	6	6	15	5	0	14	3	1	7	0	0	10	0	0	0	0	0	0	0	5	0	0	0	0	2	0	3	0	0	0	0	0	0	0	0	0	0	0	2	0	0	0	0	0	1
235651	0	0	0	0	0	0	0	0	0	0	0	0	0	0	0	0	0	0	0	0	0	0	0	0	0	0	0	0	2	0	0	0	0	0	0	0	0	0	0	2	2	0	0	0	0	0	0	0	0
4383015	3	0	2	0	6	17	22	17	22	46	7	7	10	7	5	4	0	0	0	0	0	0	4	0	0	0	0	5	3	0	0	0	0	0	0	0	0	0	0	2	0	0	1	2	2	2	2	0	0
829415	0	0	0	7	0	0	0	0	0	0	0	0	0	0	0	0	0	9	0	0	0	0	0	0	0	0	0	0	0	0	0	0	0	21	47	0	0	11	0	0	0	0	0	0	0	0	0	0	0
4337833	0	0	3	0	0	0	0	0	0	2	4	2	0	0	0	0	0	0	0	0	0	0	0	0	0	0	0	0	0	0	0	0	0	0	0	0	5	0	0	9	15	8	0	2	0	4	6	0	7
1110750	0	0	0	0	0	5	0	0	0	0	0	0	0	0	0	0	0	0	0	0	0	0	0	0	0	0	0	0	0	0	2	0	0	0	0	0	0	0	0	0	0	0	0	0	0	0	0	0	0
207780	2	0	0	0	0	0	0	0	2	0	5	0	0	0	0	2	0	0	0	0	0	0	0	0	0	2	0	0	0	0	0	0	0	0	0	2	4	0	0	5	4	4	2	3	0	0	5	0	4
4410636	0	0	0	0	0	0	9	0	2	0	6	2	9	0	0	6	0	0	0	0	0	0	0	0	0	0	0	0	0	0	0	0	0	0	0	0	6	0	0	7	0	3	0	0	0	0	0	0	0
4316289	0	0	0	0	0	0	0	0	0	0	0	7	0	0	0	0	0	0	0	0	0	0	0	0	0	0	0	0	0	0	0	0	0	0	0	0	0	0	0	0	0	0	0	0	0	0	0	0	0
4332978	0	0	8	0	0	0	0	0	0	0	0	0	0	0	0	0	0	0	0	0	0	0	0	0	0	0	0	0	0	0	0	0	0	0	0	0	0	0	0	0	0	0	0	0	0	0	0	0	0
27571	0	0	1	0	0	0	0	0	0	0	0	0	0	0	0	0	0	0	0	0	0	0	0	0	0	0	0	0	0	0	0	0	0	0	0	0	0	0	0	0	0	0	0	0	0	0	0	0	0
222755	4	0	0	0	0	0	0	0	0	0	3	0	5	5	0	3	0	0	0	0	0	0	0	2	0	0	0	0	0	0	0	0	5	0	0	8	22	0	0	18	8	9	2	7	3	8	9	6	4
574493	0	0	0	0	0	0	0	1	0	0	0	0	0	0	8	0	0	0	0	0	0	0	0	0	0	0	0	9	0	13	0	0	0	0	0	0	0	0	0	0	0	0	0	0	0	3	0	0	0
4394373	0	0	0	0	0	0	0	0	0	0	0	0	0	0	0	0	0	0	0	0	0	0	0	0	0	0	0	0	0	0	0	0	0	0	0	0	0	0	0	0	0	0	0	0	0	0	0	0	0
114975	0	0	0	0	0	0	0	0	3	0	0	7	0	4	0	2	0	0	0	0	0	0	0	0	0	0	0	0	0	0	0	0	0	0	0	0	0	0	0	0	2	0	0	0	0	0	0	0	0
248619	3	0	0	0	4	2	0	0	0	0	0	4	0	0	0	0	0	0	0	0	0	0	0	0	0	0	0	0	3	1	0	0	0	0	0	0	0	0	0	0	0	0	0	0	0	0	0	0	0
909052	1	2	2	0	0	0	0	0	1	2	0	0	1	0	0	0	0	0	0	0	0	0	0	0	0	0	0	0	0	0	0	0	0	0	0	0	0	0	0	0	0	0	0	0	0	0	0	0	0
435928	0	0	0	83	0	0	0	0	0	0	0	0	0	0	0	0	0	0	0	0	0	0	0	0	0	0	0	0	0	0	0	0	0	0	0	0	0	0	0	0	0	0	0	0	0	0	0	0	0
4374238	2	0	0	0	0	0	0	2	8	4	11	10	6	5	4	0	0	0	0	0	0	0	0	0	0	0	3	0	0	0	0	0	2	0	0	0	2	0	0	3	5	2	2	0	0	3	5	2	2
204874	4	0	0	0	4	0	9	0	0	0	0	0	0	0	3	2	0	0	0	0	0	0	0	0	0	0	0	0	0	0	0	0	0	0	0	0	0	0	0	0	0	0	0	0	0	0	0	0	0
243943	0	0	0	0	0	0	0	0	0	0	0	0	0	0	0	0	0	0	0	0	0	0	0	0	0	0	0	0	0	0	0	0	0	0	0	0	0	0	0	0	0	0	0	0	0	0	0	0	0
4427329	1	0	2	0	0	0	0	3	0	0	0	6	3	1	0	0	0	0	0	0	0	0	0	3	0	0	0	0	0	2	0	0	0	0	0	0	0	0	0	0	0	0	0	2	0	0	3	0	2
592534	0	0	0	0	0	0	0	0	3	0	0	0	0	0	0	0	0	0	0	0	0	0	0	0	0	0	0	0	0	0	0	0	0	0	0	0	0	0	0	0	0	0	0	0	0	0	0	0	0
2300392	10	0	2	0	0	0	6	0	10	1	15	12	0	0	6	3	0	0	0	0	0	0	0	2	4	0	5	3	3	0	0	2	4	0	2	0	0	2	0	0	0	1	9	11	0	17	0	5	11
527397	0	0	0	0	0	0	0	0	0	0	0	0	0	0	0	0	0	0	0	0	0	0	0	0	0	0	0	0	0	0	0	0	2	0	0	2	25	0	0	15	3	9	5	0	2	4	2	0	2
250550	0	0	0	0	13	4	0	0	0	3	0	3	0	2	0	0	0	0	0	0	0	0	0	6	0	0	0	0	2	2	0	0	0	0	0	0	0	0	0	0	0	0	0	0	0	0	0	0	0
4468934	0	0	0	0	0	0	0	0	0	0	0	0	0	0	0	0	0	0	0	0	0	0	0	0	0	0	2	0	0	0	0	0	9	0	0	0	2	0	0	3	0	0	3	0	2	5	11	4	3
833957	2	0	0	0	0	0	6	0	0	3	0	0	0	0	3	1	0	0	0	0	0	0	2	0	0	0	0	0	0	0	0	0	0	0	0	2	3	0	0	3	2	0	2	10	0	2	3	0	0
611415	12	0	0	0	0	0	0	0	0	5	2	0	0	1	1	0	0	0	0	0	0	0	3	0	0	2	0	0	0	0	0	0	0	0	0	0	0	0	0	0	0	0	0	0	0	0	0	0	1
529067	9	0	7	0	12	0	0	2	2	6	0	11	12	0	3	0	0	0	0	0	0	0	0	0	0	0	0	0	0	0	0	0	0	0	0	2	15	0	0	31	33	15	2	10	2	6	5	4	8
712002	0	0	0	10	0	0	0	0	0	0	0	0	0	0	0	0	5	0	0	0	0	0	0	0	0	0	0	0	0	0	0	0	0	0	21	0	0	0	11	0	0	0	0	0	0	0	0	0	0
190663	0	0	0	0	0	0	0	0	0	0	0	0	0	0	0	0	0	0	0	0	0	0	1	0	0	0	2	0	16	0	0	0	0	0	0	0	0	0	0	0	0	0	0	0	2	0	0	0	0
55589	19	2	23	0	140	43	6	4	4	11	0	19	8	10	0	0	0	0	4	0	0	0	1	11	2	0	0	0	25	63	2	0	0	0	0	0	0	0	0	3	0	2	0	3	0	5	0	0	6
258158	0	0	0	0	0	0	0	0	0	0	0	0	0	2	0	0	0	0	0	0	0	0	0	0	0	0	0	0	0	0	0	0	0	0	0	0	0	0	0	0	0	0	0	0	0	0	0	0	0
567166	23	2	12	0	60	17	12	6	13	17	9	17	6	3	9	5	0	0	5	0	4	6	13	10	5	0	2	7	23	12	8	0	4	0	0	0	0	0	0	5	2	3	0	5	0	0	0	2	2
746436	0	0	0	0	0	0	0	0	0	0	0	0	0	0	0	0	14	0	0	0	0	0	0	0	0	0	0	0	0	0	0	0	0	0	0	0	0	0	0	0	0	0	0	0	0	0	0	0	0
816732	2	0	2	0	15	0	0	5	3	5	0	2	0	0	4	0	0	0	0	0	0	0	0	4	2	0	0	4	2	0	0	0	0	0	0	0	0	0	0	2	2	0	0	0	0	0	0	0	0
4476853	0	0	0	0	0	0	0	0	0	0	0	0	0	0	0	0	0	0	0	0	0	0	0	0	0	0	0	0	0	0	0	0	0	0	0	0	0	0	0	0	0	0	0	0	0	0	0	0	0
332788	0	0	0	0	0	0	0	0	0	0	0	0	0	0	0	0	0	0	0	0	0	0	0	0	0	0	0	0	0	0	0	0	0	0	0	0	0	0	0	0	0	0	0	0	0	0	0	0	0
1119470	0	0	0	0	21	68	0	4	0	0	0	0	0	0	0	0	0	0	9	0	0	0	19	18	0	0	0	4	9	24	2	0	0	0	1	0	0	0	0	0	0	0	0	0	0	0	0	0	0
509776	0	0	0	0	0	0	0	0	0	0	0	0	0	0	0	0	0	0	0	0	0	0	0	0	0	0	0	0	0	0	0	0	0	0	0	0	0	0	0	0	0	0	0	0	0	0	0	0	0
1100123	17	2	10	0	5	0	5	6	6	20	6	11	17	10	5	7	0	7	7	2	2	0	4	13	11	0	2	5	13	8	6	0	2	0	2	6	2	2	0	7	10	7	5	5	4	12	6	4	6
826647	10	0	8	0	0	0	0	2	2	6	2	20	7	4	0	0	0	0	0	0	0	0	0	12	0	0	0	0	0	0	0	0	3	0	0	0	0	0	0	5	13	9	0	8	0	2	2	2	6
2442916	0	0	0	0	0	0	0	0	0	0	0	0	0	0	0	0	0	0	0	0	0	0	0	0	0	0	0	0	0	0	0	0	0	0	0	0	0	13	0	0	0	0	0	2	0	0	0	0	0
[truncated: 1,749 more rows]
[truncated: 47 more columns]

## Sheet: Tab 3
Plot id	Zone	Transect	Latitude N	Longitude E	Aridity Index	Ca (mg/Kg)	Mg (mg/kg)	K (mg/kg)	P (mg/kg)	Nitrate (mg/kg)	Ammonium (mg/kg)	S (mg/kg)	pH	Conductivity (ds/m)	Na (mg/kg)	Al (mg/kg)	ECEC (cmol+/Kg)	Ca/Mg ratio	Zn (mg/kg)	Mn (mg/kg)	Fe (mg/kg)	Cu (mg/kg)	B (mg/kg)	Si (mg/kg)	TN (%)	TC (%)	C/N ratio	TOC (%)	SWC (%)
[truncated: 33 more rows]
