# Supplementary material for: Soil Bacterial Communities Exhibit Strong Biogeographic Patterns at Fine Taxonomic Resolution
Source: mSystems. 2020 Jul 21;5(4):e00540-20. doi: 10.1128/mSystems.00540-20 (PMC7566276; doi:10.1128/mSystems.00540-20)
Supplement: DATA SET S2 [file mSystems.00540-20-sd002.xlsx]

## Sheet: a)
		Factor	Df	SS	MS	F-Value	P-value	Significance
	Observed	Between sites	10	6507000	650700	3.764	0.000322	***
		Within sites	85	14700000	172900
1	Chao1	Between sites	10	7023000	702300	3.687	0.000399	***
		Within sites	85	16190000	190500
	ACE	Between sites	10	7647000	764700	3.767	0.00032	***
		Within sites	85	17260000	203000
	Observed	Between sites	10	1485000	148500	4.077	0.000135	***
		Within sites	85	3096000	36420
0.97	Chao1	Between sites	10	1497000	149700	4.07	0.000138	***
		Within sites	85	3126000	36770
	ACE	Between sites	10	1533000	153300	4.061	0.000141	***
		Within sites	85	3208000	37740

## Sheet: b)
	1			100% (0.05)			0.97			97% (0.05)
Factor	LRT	P-value	Sig.	LRT	P-value	Sig.	LRT	P-value	Sig.	LRT	P-value	Sig.
Latitudinal transect
Between zones	87986	0.001	***	3315	0.001	***	32587	0.001	***	7254	0.001	***
Between sites	117500	0.001	***	6796	0.001	***	44150	0.001	***	10679	0.001	***
Between plots	140616	0.001	***	19792	0.001	***	70455	0.001	***	19792	0.001	***
Between samples	142019	0.368	ns	9837	0.337	ns	146414	0.188	ns	32794	0.341	ns
Longitudinal transect
Between sites	9442	0.004	**	892	0.003	***	9442	0.003	**	1840	0.002	**
Between plots	23106	0.001	***	2737	0.005	**	23106	0.001	***	4992	0.001	***
Between samples	16375	0.078	ns	6712	0.048	*	54934	0.055	ns	10689	0.206	ns

## Sheet: c)
1		100% (0.05)		0.97		97% (0.05)
Predictor	R2	Predictor	R2	Predictor	R2	Predictor	R2
pH	0.05	Aridity (Aridity Index)	0.11	Soil water content (%)	0.16	Conductivity (dS/m)	0.15
Carbon/Nitrogen (ratio)	0.09	Conductivity (dS m-1)	0.2	pH	0.17	pH	0.25
Aridity (Aridity Index)	0.12	Soil water content (%)	0.24	Sodium (mg Kg-1)	0.2	Soil water content (%)	0.29
Conductivity (dS m-1)	0.14	Iron (mg Kg-1)	0.28	Iron (mg Kg-1)	0.22	Carbon/Nitrogen (ratio)	0.33
Total nitrogen (%)	0.16	Phosphate (mg Kg-1)	0.3	Total organic carbon (%)	0.25	Aridity (Aridity Index)	0.36
Boron (mg Kg-1)	0.18	Sodium (mg Kg-1)	0.34	Aridity (Aridity Index)	0.27	Total organic carbon (%)	0.38
Cation Exchange	0.2	Sulphate (mg Kg-1)	0.36	Boron (mg Kg-1)	0.29	Manganese (mg Kg-1)	0.41
Capacity (cmol+ Kg-1)
Copper (mg Kg-1)	0.22	Total organic carbon (%)	0.37	Cation Exchange Capacity (cmol+/Kg)	0.31	P (mg Kg-1)	0.43
Calcium/Magnesium (ratio)	0.24	Manganese (mg Kg-1)	0.38	Potassium (mg Kg-1)	0.33	Ammonium (mg Kg-1)	0.45
Magnesium (mg Kg-1)	0.25	pH	0.4	Zink (mg Kg-1)	0.35	Nitrogen (mg Kg-1)	0.46

## Sheet: d)
1		100% (0.05)		0.97		97% (0.05)
Predictor	R2	Predictor	R2	Predictor	R2	Predictor	R2
Manganese (mg Kg-1)	0.24	Soil water content (%)	0.14	Ammonium (mg Kg-1)	0.3	Ammonium (mg Kg-1)	0.16
Carbon/Nitrogen (ratio)	0.29	Manganese (mg Kg-1)	0.2	Manganese (mg Kg-1)	0.35	Soil Water Content (%)	0.24
pH	0.33	Nitrate (mg Kg-1)	0.25	Nitrate (mg Kg-1)	0.39	Iron (mg Kg-1)	0.29
Total Nitrogen (%)	0.37	Silicon (mg Kg-1)	0.29	Iron (mg Kg-1)	0.43	Total Nitrogen (%)	0.34
Zinc (mg Kg-1)	0.41	Ammonium (mg Kg-1)	0.33	Soil Water Content (%)	0.46	Aluminum (mg Kg-1)	0.37
Conductivity (dS m-1)	0.44	Total Nitrogen (%)	0.35	Copper (mg Kg-1)	0.49	Silicon (mg Kg-1)	0.41
Potassium (mg Kg-1)	0.47	-		Calcium (mg Kg-1)	0.52	Calcium (mg Kg-1)	0.44
Total Organic Carbon (%)	0.49	-		Total Organic Carbon (%)	0.54	Conductivity (dS m-1)	0.47
Ammonium (mg Kg-1)	0.5	-		Sodium (mg Kg-1)	0.55	Manganese (mg Kg-1)	0.47
Nitrate (mg Kg-1)	0.5	-		pH	0.55	Nitrate (mg Kg-1)	0.51

## Sheet: e)
Taxonomic resolution	Transect	Zeta order	Model coeff.	SE	R2	t	Pr(>|t|)	Significance
1	Latitudinal	ζ2	-0.000551	3.53e-05	0.196	-15.62	<2e-16	***
1	Longitudinal	ζ2	-0.00187	0.000451	0.044	-4.15	4.23e-05	***
0.97	Latitudinal	ζ2	-0.000967	7.24e-05	0.151	-13.37	<2e-16	***
0.97	Longitudinal	ζ2	-0.00306	0.000916	0.028	-3.35	0.000908	***
100% (0.05)	Latitudinal	ζ2	-0.001	9.3e-05	0.103	-10.75	<2e-16	***
100% (0.05)	Longitudinal	ζ2	-0.00255	0.000827	0.023	-3.08	0.00224	**
97% (0.05)	Latitudinal	ζ2	-0.00146	0.00012	0.129	-12.19	<2e-16	***
97% (0.05)	Longitudinal	ζ2	-0.00333	0.00126	0.016	-2.64	0.00871	**

## Sheet: f)
z value	Community	Identity (%)	Habitat	Method	Contiguous (Y/N)	Study (Reference)	Significance	R2
0.39	Bacteria	100	Desert	16S Seq.	N	This study (lat.)	***	0.39
0.4	Bacteria	100	Desert	16S Seq.	N	This study (long.)	****	0.65
0.47	Bacteria		Rainforest	T-RFLP	Y	Noguez, A. M. et al. Microbial macroecology: highly structured prokaryotic soil assemblages in a tropical deciduous forest. Glob. Ecol. Biogeogr. 14, 241–248 (2005).
0.4	Bacteria		Sediment	16S Seq.	Y	Zinger, L., Boetius, A. & Ramette, A. Bacterial taxa-area and distance-decay relationships in marine environments. Mol. Ecol. 23, 954–964 (2014).
0.27	Bacteria	97	Desert	16S Seq.	N	This study (lat.)	***	0.27
0.21	Bacteria	97	Desert	16S Seq.	N	This study (long.)	****	0.51
0.26	Bacteria		Tree hole	DGGE	N	Bell, T. et al. Ecology: Larger islands house more bacterial taxa. Science 308, 1884 (2005).
0.19	Bacteria	100 (0.05)	Desert	16S Seq.	N	This study (lat.)	***	0.27
0.15	Bacteria	100 (0.05)	Desert	16S Seq.	N	This study (long.)	****	0.65
0.13	Bacteria	97 (0.05)	Desert	16S Seq.	N	This study (lat.)	***	0.3
0.09	Bacteria	97 (0.05)	Desert	16S Seq.	N	This study (long.)	****	0.37
0.16	Bacteria		Lake	DGGE	N	Reche, I., Pulido-Villena, E., Morales-Baquero, R. & Casamayor, E. O. Does ecosystem size determine aquatic bacterial richness? Ecology 86, 1715–1722 (2005).
0.062	Bacteria		Soil	DGGE	Y	Zhou, J., Kang, S., Schadt, C. W. & Garten, C. T. Spatial scaling of functional gene diversity across various microbial taxa. Proc. Natl. Acad. Sci. 105, 7768–7773 (2008).
0.04	Bacteria	99	Salt-marsh	16S Seq.	Y	Horner-Devine, M. C., Lage, M., Hughes, J. B. & Bohannan, B. J. M. A taxa – area relationship for bacteria. Nature 432, 750–754 (2004).
0.03	Bacteria		Various	T-RFLP	N	Fierer, N. & Jackson, R. B. The diversity and biogeography of soil bacterial communities. Proc. Natl. Acad. Sci. USA 103, 626–631 (2006).
0.02	Bacteria	97	Salt-marsh	16S Seq.	Y	Horner-Devine, M. C., Lage, M., Hughes, J. B. & Bohannan, B. J. M. A taxa – area relationship for bacteria. Nature 432, 750–754 (2004).
0.009	Bacteria		Lake	T-RFLP	Y	Barreto, D. P., Conrad, R., Klose, M., Claus, P. & Enrich-Prast, A. Distance-decay and taxa-area relationships for bacteria, archaea and methanogenic archaea in a tropical lake sediment. PLoS One 9, e110128 (2014).
0.008	Bacteria	95	Salt-marsh	16S Seq.	Y	Horner-Devine, M. C., Lage, M., Hughes, J. B. & Bohannan, B. J. M. A taxa – area relationship for bacteria. Nature 432, 750–754 (2004).
0.006	Bacteria		Soil	T-RFLP	N	Ranjard, L. et al. Turnover of soil bacterial diversity driven by wide-scale environmental heterogeneity. Nat. Commun. 4, 1434 (2013).
